# Supplementary material for: No innocent bystanders: pertussis vaccination and evolutionary parallelisms between Bordetella parapertussis and Bordetella pertussis
Source: Microb Genom. 2025 Nov 14;11(11):001544. doi: 10.1099/mgen.0.001544 (PMC12617973; doi:10.1099/mgen.0.001544)
Supplement: Uncited Table S1. [file mgen-11-01544-s002.xlsx]

## Sheet: Feuil2
Table S1: Bordetella parapertussis isolates analyzed in this study
Strain Name	COLLECTION DATE	COLLECTION COUNTRY	Lineages/sublineages	PFGE PROFILE	PRN-status	PRN production (Western Blot or ELISA)	prn	FHA production (Western or ELISA)	dnt	ptlD	pfhaB-bvgA	ptxAS1	ptxAS2	ptxAS3	ptxAS4	ptxAS5	ptxP	fim2	fim3	cyaA	fhaB	bvgA	bvgS	brkB			Sample_Accession	Study_Accession	Reference	SEQUENCING METHOD	READ DATA		ASSEMBLY DATA
																									IS1001-copy-number	IS1002-copy-number					NUMBER OF READS	COVERAGE	NUMBER OF CONTIGS	N50
Bpp01_NCBI	2002	JAPAN	1.2	NA	PRN+	NA	wild type	NA	wild type	wild type	wild type	wild type(13)	wild type(3)	wild type(3)	wild type(3)	wild type(3)	wild type(37)	wild type	wild type(10)	wild type(3)	wild type(3)	wild type(4)	wild type(3)	6(934619T>C, Thr248Ala)	22	9	SAMD00146597	PRJDB7578	NCBI
L452	2010	Australia	1.1	NA	unknown	NA	nd	NA	3773C˃T, Ala1258Val	wild type	wild type	wild type(13)	wild type(3)	wild type(3)	wild type(3)	wild type(3)	wild type(37)	wild type	wild type(10)	wild type(3)	wild type(3)	wild type(4)	wild type(3)	6(934619T>C, Thr248Ala)	22	ND	SAMEA751419	PRJEB2274	Zomer, 2018, Microbial genomics
L454	2010	Australia	1.2	NA	unknown	NA	nd	NA	wild type	wild type	wild type	wild type(13)	wild type(3)	wild type(3)	wild type(3)	wild type(3)	wild type(37)	wild type	wild type(10)	wild type(3)	wild type(3)	wild type(4)	wild type(3)	6(934619T>C, Thr248Ala)	22	ND	SAMEA751422	PRJEB2274	Zomer, 2018, Microbial genomics
UK96	2013	UK	1.1	NA	PRN-	NA	nd	NA	3773C˃T, Ala1258Val	4643642G>A, Val26Met	wild type	wild type(13)	wild type(3)	wild type(3)	wild type(3)	wild type(3)	wild type(37)	wild type	wild type(10)	wild type(3)	wild type(3)	wild type(4)	wild type(3)	6(934619T>C, Thr248Ala)	22	ND	SAMEA2060480	PRJEB2850	Sealey, 2014, JID
FR6242	2017	France	1.2.1	NA	PRN-	PRN- (WB)	prn::delG-1895	FHA+(WB)	wild type	4643642G>A, Val26Met	wild type	wild type(13)	wild type(3)	wild type(3)	wild type(3)	wild type(3)	wild type(37)	wild type	wild type(10)	wild type(3)	wild type(3)	wild type(4)	wild type(3)	6(934619T>C, Thr248Ala)	22	9	SAMEA5041588	PRJEB29316	this study	Illumina NextSeq 2*150, IP, P2M,Paris, France	2667477	86	76	97647
FR3772	2007	France	1.1	I	PRN-	PRN- (WB)	prn::delA-988	FHA+(WB)	3773C˃T, Ala1258Val	wild type	wild type	wild type(13)	wild type(3)	wild type(3)	wild type(3)	wild type(3)	wild type(37)	wild type	wild type(10)	wild type(3)	wild type(3)	wild type(4)	wild type(3)	6(934619T>C, Thr248Ala)	22	9	SAMEA8769831	PRJEB45017	this study	Illumina NextSeq 2*150, IP, P2M,Paris, France	2781744	88	91	86326
FR4199	2009	France	1.1	I	PRN-	PRN- (WB)	prn::delA-988	FHA+(WB)	3773C˃T, Ala1258Val	wild type	wild type	wild type(13)	wild type(3)	wild type(3)	wild type(3)	wild type(3)	wild type(37)	wild type	wild type(10)	wild type(3)	wild type(3)	wild type(4)	wild type(3)	6(934619T>C, Thr248Ala)	22	9	SAMEA8769838	PRJEB45017	this study	Illumina NextSeq 2*150, IP, P2M,Paris, France	2980294	93	92	82836
FR4210	2009	France	1.1	I	PRN-	PRN- (WB)	prn::delA-988	FHA+(WB)	3773C˃T, Ala1258Val	wild type	wild type	wild type(13)	wild type(3)	wild type(3)	wild type(3)	wild type(3)	wild type(37)	wild type	wild type(10)	wild type(3)	wild type(3)	wild type(4)	wild type(3)	6(934619T>C, Thr248Ala)	22	9	SAMEA8769840	PRJEB45017	this study	Illumina NextSeq 2*150, IP, P2M,Paris, France	2434214	76	91	91429
FR4610	2009	France	1.1	I	PRN-	PRN- (WB)	prn::delA-988	FHA+(WB)	3773C˃T, Ala1258Val	wild type	wild type	wild type(13)	wild type(3)	wild type(3)	wild type(3)	wild type(3)	wild type(37)	wild type	wild type(10)	wild type(3)	wild type(3)	wild type(4)	wild type(3)	6(934619T>C, Thr248Ala)	22	9	SAMEA8769844	PRJEB45017	this study	Illumina NextSeq 2*150, IP, P2M,Paris, France	2932206	92	90	91681
FR5846	2014	France	1.2	I	PRN-	PRN- (WB)	prn::delG-283	FHA+(WB)	wild type	4643642G>A, Val26Met	wild type	wild type(13)	wild type(3)	wild type(3)	wild type(3)	wild type(3)	wild type(37)	wild type	wild type(10)	wild type(3)	wild type(3)	wild type(4)	wild type(3)	6(934619T>C, Thr248Ala)	22	9	SAMEA8769883	PRJEB45017	this study	Illumina NextSeq 2*150, IP, P2M,Paris, France	2554368	83	99	83328
FR6094	2016	France	1.2	NA	PRN-	PRN- (WB)	prn::delG-283	FHA+(WB)	wild type	4643642G>A, Val26Met	wild type	wild type(13)	wild type(3)	wild type(3)	wild type(3)	wild type(3)	wild type(37)	wild type	wild type(10)	wild type(3)	wild type(3)	wild type(4)	wild type(3)	6(934619T>C, Thr248Ala)	22	9	SAMEA8769897	PRJEB45017	this study	Illumina NextSeq 2*150, IP, P2M,Paris, France	2038638	64	107	82523
FR6850	2019	France	1.2	NA	PRN-	PRN- (WB)	prn::delG-283	FHA+(WB)	wild type	4643642G>A, Val26Met	wild type	wild type(13)	wild type(3)	wild type(3)	wild type(3)	wild type(3)	wild type(37)	wild type	wild type(10)	wild type(3)	wild type(3)	wild type(4)	wild type(3)	6(934619T>C, Thr248Ala)	22	9	SAMEA8769914	PRJEB45017	this study	Illumina NextSeq 2*150, IP, P2M,Paris, France	3174527	96	91	97307
FR4640	2010	France	1.1	I	PRN-	PRN- (WB)	prn::delG-721	FHA+(WB)	3773C˃T, Ala1258Val	wild type	wild type	wild type(13)	wild type(3)	wild type(3)	wild type(3)	wild type(3)	wild type(37)	wild type	wild type(10)	wild type(3)	3266510G>A, Ala376Ala	wild type(4)	wild type(3)	6(934619T>C, Thr248Ala)	22	9	SAMEA8769846	PRJEB45017	this study	Illumina NextSeq 2*150, IP, P2M,Paris, France	2655678	85	91	85682
FR6373	2017	France	1.2	NA	PRN-	PRN- (WB)	prn::delG-784	FHA+(WB)	wild type	4643642G>A, Val26Met	wild type	wild type(13)	wild type(3)	wild type(3)	wild type(3)	wild type(3)	wild type(37)	wild type	wild type(10)	wild type(3)	wild type(3)	wild type(4)	wild type(3)	6(934619T>C, Thr248Ala)	22	9	SAMEA8769905	PRJEB45017	this study	Illumina NextSeq 2*150, IP, P2M,Paris, France	2894870	91	72	128085
FR4905	2011	France	1.2	I	PRN-	PRN- (WB)	prn::ins-13bp	FHA+(WB)	wild type	wild type	wild type	wild type(13)	wild type(3)	wild type(3)	wild type(3)	wild type(3)	wild type(37)	wild type	wild type(10)	wild type(3)	wild type(3)	wild type(4)	wild type(3)	6(934619T>C, Thr248Ala)	22	9	SAMEA8769854	PRJEB45017	this study	Illumina NextSeq 2*150, IP, P2M,Paris, France	2719405	87	100	83626
FR4948	2011	France	1.2	I	PRN-	PRN- (WB)	prn::ins-13bp	FHA+(WB)	wild type	wild type	wild type	wild type(13)	wild type(3)	wild type(3)	wild type(3)	wild type(3)	wild type(37)	wild type	wild type(10)	wild type(3)	wild type(3)	wild type(4)	wild type(3)	6(934619T>C, Thr248Ala)	22	8	SAMEA8769856	PRJEB45017	this study	Illumina NextSeq 2*150, IP, P2M,Paris, France	1840024	58	95	91654
FR5011	2011	France	1.2	I	PRN-	PRN- (WB)	prn::ins-13bp	FHA+(WB)	wild type	wild type	wild type	wild type(13)	wild type(3)	wild type(3)	wild type(3)	wild type(3)	wild type(37)	wild type	wild type(10)	wild type(3)	wild type(3)	wild type(4)	wild type(3)	6(934619T>C, Thr248Ala)	22	9	SAMEA8769857	PRJEB45017	this study	Illumina NextSeq 2*150, IP, P2M,Paris, France	2980050	92	84	97320
FR5012	2011	France	1.2	I	PRN-	PRN- (WB)	prn::ins-13bp	FHA+(WB)	wild type	wild type	wild type	wild type(13)	wild type(3)	wild type(3)	wild type(3)	wild type(3)	wild type(37)	wild type	wild type(10)	wild type(3)	wild type(3)	wild type(4)	wild type(3)	6(934619T>C, Thr248Ala)	22	9	SAMEA8769858	PRJEB45017	this study	Illumina NextSeq 2*150, IP, P2M,Paris, France	2963604	93	72	104639
FR6068	2016	France	1.2	NA	PRN-	PRN- (WB)	prn::insG-785	FHA+(WB)	wild type	4643642G>A, Val26Met	wild type	wild type(13)	wild type(3)	wild type(3)	wild type(3)	wild type(3)	wild type(37)	wild type	wild type(10)	wild type(3)	wild type(3)	wild type(4)	wild type(3)	6(934619T>C, Thr248Ala)	22	9	SAMEA8769894	PRJEB45017	this study	Illumina NextSeq 2*150, IP, P2M,Paris, France	2441898	77	85	86327
FR6584	2018	France	1.2	NA	PRN-	PRN- (WB)	prn::Stop-G1913A	FHA+(WB)	wild type	4643642G>A, Val26Met	wild type	wild type(13)	wild type(3)	wild type(3)	wild type(3)	wild type(3)	wild type(37)	wild type	wild type(10)	wild type(3)	wild type(3)	wild type(4)	wild type(3)	6(934619T>C, Thr248Ala)	22	9	SAMEA8769909	PRJEB45017	this study	Illumina NextSeq 2*150, IP, P2M,Paris, France	3418811	101	86	94271
FR3002	2003	France	1.2	I	nd	NA	nd	NA	wild type	4643642G>A, Val26Met	wild type	wild type(13)	wild type(3)	wild type(3)	wild type(3)	wild type(3)	wild type(37)	wild type	wild type(10)	wild type(3)	wild type(3)	wild type(4)	109(3270469G>A, Gly590Asp)	6(934619T>C, Thr248Ala)	22	9	SAMEA8769812	PRJEB45017	this study	Illumina NextSeq 2*150, IP, P2M,Paris, France	2908131	91	98	78806
FR3405	2005	France	1.2.1	II	PRN-	PRN- (WB)	prn::delG-1895	FHA+(WB)	wild type	4643642G>A, Val26Met	wild type	wild type(13)	wild type(3)	wild type(3)	wild type(3)	wild type(3)	wild type(37)	wild type	wild type(10)	wild type(3)	wild type(3)	wild type(4)	wild type(3)	6(934619T>C, Thr248Ala)	22	9	SAMEA8769820	PRJEB45017	this study	Illumina NextSeq 2*150, IP, P2M,Paris, France	2983075	93	79	120438
FR3646	2006	France	1.2.1	II	PRN-	PRN- (WB)	prn::delG-1895	FHA+(WB)	wild type	4643642G>A, Val26Met	wild type	wild type(13)	wild type(3)	wild type(3)	wild type(3)	wild type(3)	wild type(37)	wild type	wild type(10)	wild type(3)	wild type(3)	wild type(4)	wild type(3)	6(934619T>C, Thr248Ala)	22	9	SAMEA8769822	PRJEB45017	this study	Illumina NextSeq 2*150, IP, P2M,Paris, France	2961029	92	73	128948
FR3717	2007	France	1.2.1	II	PRN-	PRN- (WB)	prn::delG-1895	FHA+(WB)	wild type	4643642G>A, Val26Met	wild type	wild type(13)	wild type(3)	wild type(3)	wild type(3)	wild type(3)	wild type(37)	wild type	wild type(10)	wild type(3)	wild type(3)	wild type(4)	wild type(3)	6(934619T>C, Thr248Ala)	22	9	SAMEA8769824	PRJEB45017	this study	Illumina NextSeq 2*150, IP, P2M,Paris, France	2961029	92	84	91876
FR3721	2007	France	1.2.1	II	PRN-	PRN- (WB)	prn::delG-1895	FHA+(WB)	wild type	4643642G>A, Val26Met	wild type	wild type(13)	wild type(3)	wild type(3)	wild type(3)	wild type(3)	wild type(37)	wild type	wild type(10)	wild type(3)	wild type(3)	wild type(4)	wild type(3)	6(934619T>C, Thr248Ala)	22	9	SAMEA8769825	PRJEB45017	this study	Illumina NextSeq 2*150, IP, P2M,Paris, France	2838301	90	85	93752
FR3726	2007	France	1.2.1	NA	PRN-	PRN- (WB)	prn::delG-1895	FHA+(WB)	wild type	4643642G>A, Val26Met	wild type	wild type(13)	wild type(3)	wild type(3)	wild type(3)	wild type(3)	wild type(37)	wild type	wild type(10)	wild type(3)	wild type(3)	wild type(4)	wild type(3)	6(934619T>C, Thr248Ala)	22	9	SAMEA8769826	PRJEB45017	this study	Illumina NextSeq 2*150, IP, P2M,Paris, France	3027205	94	80	102689
FR3728	2007	France	1.2.1	II	PRN-	PRN- (WB)	prn::delG-1895	FHA+(WB)	wild type	4643642G>A, Val26Met	wild type	wild type(13)	wild type(3)	wild type(3)	wild type(3)	wild type(3)	wild type(37)	wild type	wild type(10)	wild type(3)	wild type(3)	wild type(4)	wild type(3)	6(934619T>C, Thr248Ala)	22	9	SAMEA8769827	PRJEB45017	this study	Illumina NextSeq 2*150, IP, P2M,Paris, France	3005268	93	84	93086
FR3743	2007	France	1.2.1	II	PRN-	PRN- (WB)	prn::delG-1895	FHA+(WB)	wild type	4643642G>A, Val26Met	wild type	wild type(13)	wild type(3)	wild type(3)	wild type(3)	wild type(3)	wild type(37)	wild type	wild type(10)	wild type(3)	wild type(3)	wild type(4)	wild type(3)	6(934619T>C, Thr248Ala)	22	9	SAMEA8769828	PRJEB45017	this study	Illumina NextSeq 2*150, IP, P2M,Paris, France	2927171	91	92	84413
FR3763	2007	France	1.2.1	II	PRN-	PRN- (WB)	prn::delG-1895	FHA+(WB)	wild type	4643642G>A, Val26Met	wild type	wild type(13)	wild type(3)	wild type(3)	wild type(3)	wild type(3)	wild type(37)	wild type	wild type(10)	wild type(3)	wild type(3)	wild type(4)	wild type(3)	6(934619T>C, Thr248Ala)	22	9	SAMEA8769829	PRJEB45017	this study	Illumina NextSeq 2*150, IP, P2M,Paris, France	2978824	93	92	84413
FR3768	2007	France	1.2.1	II	PRN-	PRN- (WB)	prn::delG-1895	FHA+(WB)	wild type	4643642G>A, Val26Met	wild type	wild type(13)	wild type(3)	wild type(3)	wild type(3)	wild type(3)	wild type(37)	wild type	wild type(10)	wild type(3)	wild type(3)	wild type(4)	wild type(3)	6(934619T>C, Thr248Ala)	22	9	SAMEA8769830	PRJEB45017	this study	Illumina NextSeq 2*150, IP, P2M,Paris, France	2902518	91	90	83441
FR3796	2007	France	1.2.1	II	PRN-	PRN- (WB)	prn::delG-1895	FHA+(WB)	wild type	4643642G>A, Val26Met	wild type	wild type(13)	wild type(3)	wild type(3)	wild type(3)	wild type(3)	wild type(37)	wild type	wild type(10)	wild type(3)	wild type(3)	wild type(4)	wild type(3)	6(934619T>C, Thr248Ala)	22	9	SAMEA8769832	PRJEB45017	this study	Illumina NextSeq 2*150, IP, P2M,Paris, France	2974556	93	88	92256
FR4026	2009	France	1.2.1	II	PRN-	PRN- (WB)	prn::delG-1895	FHA+(WB)	wild type	4643642G>A, Val26Met	wild type	wild type(13)	wild type(3)	wild type(3)	wild type(3)	wild type(3)	wild type(37)	wild type	wild type(10)	wild type(3)	wild type(3)	wild type(4)	wild type(3)	6(934619T>C, Thr248Ala)	22	9	SAMEA8769833	PRJEB45017	this study	Illumina NextSeq 2*150, IP, P2M,Paris, France	2842874	90	101	77146
FR4052	2009	France	1.2.1	II	PRN-	PRN- (WB)	prn::delG-1895	FHA+(WB)	wild type	4643642G>A, Val26Met	wild type	wild type(13)	wild type(3)	wild type(3)	wild type(3)	wild type(3)	wild type(37)	wild type	wild type(10)	wild type(3)	wild type(3)	wild type(4)	wild type(3)	6(934619T>C, Thr248Ala)	22	9	SAMEA8769834	PRJEB45017	this study	Illumina NextSeq 2*150, IP, P2M,Paris, France	2805124	89	95	86318
FR4095	2009	France	1.2.1	II	PRN-	PRN- (WB)	prn::delG-1895	FHA+(WB)	wild type	4643642G>A, Val26Met	wild type	wild type(13)	wild type(3)	wild type(3)	wild type(3)	wild type(3)	wild type(37)	wild type	wild type(10)	wild type(3)	wild type(3)	wild type(4)	wild type(3)	6(934619T>C, Thr248Ala)	22	9	SAMEA8769836	PRJEB45017	this study	Illumina NextSeq 2*150, IP, P2M,Paris, France	2991085	93	87	91876
FR4103	2009	France	1.2.1	II	PRN-	PRN- (WB)	prn::delG-1895	FHA+(WB)	wild type	4643642G>A, Val26Met	wild type	wild type(13)	wild type(3)	wild type(3)	wild type(3)	wild type(3)	wild type(37)	wild type	wild type(10)	wild type(3)	wild type(3)	wild type(4)	wild type(3)	6(934619T>C, Thr248Ala)	22	9	SAMEA8769837	PRJEB45017	this study	Illumina NextSeq 2*150, IP, P2M,Paris, France	2868971	91	98	77717
FR4203	2009	France	1.2.1	II	PRN-	PRN- (WB)	prn::delG-1895	FHA+(WB)	wild type	4643642G>A, Val26Met	wild type	wild type(13)	wild type(3)	wild type(3)	wild type(3)	wild type(3)	wild type(37)	wild type	wild type(10)	wild type(3)	wild type(3)	wild type(4)	wild type(3)	6(934619T>C, Thr248Ala)	22	9	SAMEA8769839	PRJEB45017	this study	Illumina NextSeq 2*150, IP, P2M,Paris, France	3045181	94	82	120434
FR4222	2009	France	1.2.1	II	PRN-	PRN- (WB)	prn::delG-1895	FHA+(WB)	wild type	4643642G>A, Val26Met	wild type	wild type(13)	wild type(3)	wild type(3)	wild type(3)	wild type(3)	wild type(37)	wild type	wild type(10)	wild type(3)	wild type(3)	wild type(4)	wild type(3)	6(934619T>C, Thr248Ala)	22	9	SAMEA8769841	PRJEB45017	this study	Illumina NextSeq 2*150, IP, P2M,Paris, France	3050955	94	81	92950
FR4579	2009	France	1.2.1	II	PRN-	PRN- (WB)	prn::delG-1895	FHA+(WB)	wild type	4643642G>A, Val26Met	wild type	wild type(13)	wild type(3)	wild type(3)	wild type(3)	wild type(3)	wild type(37)	wild type	wild type(10)	wild type(3)	wild type(3)	wild type(4)	wild type(3)	6(934619T>C, Thr248Ala)	22	9	SAMEA8769842	PRJEB45017	this study	Illumina NextSeq 2*150, IP, P2M,Paris, France	2974171	93	79	103361
FR4594	2009	France	1.2.1	II	PRN-	PRN- (WB)	prn::delG-1895	FHA+(WB)	wild type	4643642G>A, Val26Met	wild type	wild type(13)	wild type(3)	wild type(3)	wild type(3)	wild type(3)	wild type(37)	wild type	wild type(10)	wild type(3)	wild type(3)	wild type(4)	wild type(3)	6(934619T>C, Thr248Ala)	22	9	SAMEA8769843	PRJEB45017	this study	Illumina NextSeq 2*150, IP, P2M,Paris, France	2974171	93	91	91430
FR4629	2010	France	1.2.1	II	PRN-	PRN- (WB)	prn::delG-1895	FHA+(WB)	wild type	4643642G>A, Val26Met	wild type	wild type(13)	wild type(3)	wild type(3)	wild type(3)	wild type(3)	wild type(37)	wild type	wild type(10)	wild type(3)	wild type(3)	wild type(4)	wild type(3)	6(934619T>C, Thr248Ala)	22	9	SAMEA8769845	PRJEB45017	this study	Illumina NextSeq 2*150, IP, P2M,Paris, France	2757363	88	87	97643
FR4657	2010	France	1.2.1	II	PRN-	PRN- (WB)	prn::delG-1895	FHA+(WB)	wild type	4643642G>A, Val26Met	wild type	wild type(13)	wild type(3)	wild type(3)	wild type(3)	wild type(3)	wild type(37)	wild type	wild type(10)	wild type(3)	wild type(3)	wild type(4)	wild type(3)	6(934619T>C, Thr248Ala)	22	9	SAMEA8769847	PRJEB45017	this study	Illumina NextSeq 2*150, IP, P2M,Paris, France	2963834	92	79	102829
FR4658	2010	France	1.2.1	I	PRN-	PRN- (WB)	prn::delG-1895	FHA+(WB)	wild type	4643642G>A, Val26Met	wild type	wild type(13)	wild type(3)	wild type(3)	wild type(3)	wild type(3)	wild type(37)	wild type	wild type(10)	wild type(3)	wild type(3)	wild type(4)	wild type(3)	6(934619T>C, Thr248Ala)	22	9	SAMEA8769848	PRJEB45017	this study	Illumina NextSeq 2*150, IP, P2M,Paris, France	2832499	89	85	86330
FR4704	2010	France	1.2.1	II	PRN-	PRN- (WB)	prn::delG-1895	FHA+(WB)	wild type	4643642G>A, Val26Met	wild type	wild type(13)	wild type(3)	wild type(3)	wild type(3)	wild type(3)	wild type(37)	wild type	wild type(10)	wild type(3)	wild type(3)	wild type(4)	wild type(3)	6(934619T>C, Thr248Ala)	22	9	SAMEA8769849	PRJEB45017	this study	Illumina NextSeq 2*150, IP, P2M,Paris, France	2800081	89	83	91658
FR4705	2010	France	1.2.1	II	PRN-	PRN- (WB)	prn::delG-1895	FHA+(WB)	wild type	4643642G>A, Val26Met	wild type	wild type(13)	wild type(3)	wild type(3)	wild type(3)	wild type(3)	wild type(37)	wild type	wild type(10)	wild type(3)	wild type(3)	wild type(4)	wild type(3)	6(934619T>C, Thr248Ala)	22	9	SAMEA8769850	PRJEB45017	this study	Illumina NextSeq 2*150, IP, P2M,Paris, France	2387751	76	81	97332
FR4721	2010	France	1.2.1	II	PRN-	PRN- (WB)	prn::delG-1895	FHA+(WB)	wild type	4643642G>A, Val26Met	wild type	wild type(13)	wild type(3)	wild type(3)	wild type(3)	wild type(3)	wild type(37)	wild type	wild type(10)	wild type(3)	wild type(3)	wild type(4)	wild type(3)	6(934619T>C, Thr248Ala)	22	9	SAMEA8769851	PRJEB45017	this study	Illumina NextSeq 2*150, IP, P2M,Paris, France	2275257	72	88	85430
FR4729	2010	France	1.2.1	II	PRN-	PRN- (WB)	prn::delG-1895	FHA+(WB)	wild type	4643642G>A, Val26Met	wild type	wild type(13)	wild type(3)	wild type(3)	wild type(3)	wild type(3)	wild type(37)	wild type	wild type(10)	wild type(3)	wild type(3)	wild type(4)	nd	6(934619T>C, Thr248Ala)	22	9	SAMEA8769852	PRJEB45017	this study	Illumina NextSeq 2*150, IP, P2M,Paris, France	2639632	85	79	97647
FR4733	2010	France	1.2.1	II	PRN-	PRN- (WB)	prn::delG-1895	FHA+(WB)	wild type	4643642G>A, Val26Met	wild type	wild type(13)	wild type(3)	wild type(3)	wild type(3)	wild type(3)	wild type(37)	wild type	wild type(10)	wild type(3)	wild type(3)	wild type(4)	wild type(3)	6(934619T>C, Thr248Ala)	22	9	SAMEA8769853	PRJEB45017	this study	Illumina NextSeq 2*150, IP, P2M,Paris, France	3055869	94	72	127262
FR4933	2011	France	1.2.1	II	PRN-	PRN- (WB)	prn::delG-1895	FHA+(WB)	wild type	4643642G>A, Val26Met	wild type	wild type(13)	wild type(3)	wild type(3)	wild type(3)	wild type(3)	wild type(37)	wild type	wild type(10)	wild type(3)	wild type(3)	wild type(4)	wild type(3)	6(934619T>C, Thr248Ala)	22	9	SAMEA8769855	PRJEB45017	this study	Illumina NextSeq 2*150, IP, P2M,Paris, France	2284616	72	78	97309
FR5041	2012	France	1.2.1	II	PRN-	PRN- (WB)	prn::delG-1895	FHA+(WB)	wild type	4643642G>A, Val26Met	wild type	wild type(13)	wild type(3)	wild type(3)	wild type(3)	wild type(3)	wild type(37)	wild type	wild type(10)	wild type(3)	wild type(3)	wild type(4)	wild type(3)	6(934619T>C, Thr248Ala)	22	9	SAMEA8769859	PRJEB45017	this study	Illumina NextSeq 2*150, IP, P2M,Paris, France	3048022	94	83	106546
FR5083	2012	France	1.2.1	NA	PRN-	PRN- (WB)	prn::delG-1895	FHA+(WB)	wild type	4643642G>A, Val26Met	wild type	wild type(13)	wild type(3)	wild type(3)	wild type(3)	wild type(3)	wild type(37)	wild type	wild type(10)	wild type(3)	wild type(3)	wild type(4)	wild type(3)	6(934619T>C, Thr248Ala)	22	9	SAMEA8769860	PRJEB45017	this study	Illumina NextSeq 2*150, IP, P2M,Paris, France	2798574	89	77	103466
FR5217	2012	France	1.2.1	NA	PRN-	PRN- (WB)	prn::delG-1895	FHA+(WB)	wild type	4643642G>A, Val26Met	wild type	wild type(13)	wild type(3)	wild type(3)	wild type(3)	wild type(3)	wild type(37)	wild type	wild type(10)	wild type(3)	wild type(3)	wild type(4)	wild type(3)	6(934619T>C, Thr248Ala)	22	9	SAMEA8769861	PRJEB45017	this study	Illumina NextSeq 2*150, IP, P2M,Paris, France	3097482	94	87	94219
FR5334	2012	France	1.2.1	NA	PRN-	PRN- (WB)	prn::delG-1895	FHA+(WB)	wild type	4643642G>A, Val26Met	wild type	wild type(13)	wild type(3)	wild type(3)	wild type(3)	wild type(3)	wild type(37)	wild type	wild type(10)	wild type(3)	3262265C>T, Glu1791Glu	wild type(4)	wild type(3)	6(934619T>C, Thr248Ala)	22	9	SAMEA8769862	PRJEB45017	this study	Illumina NextSeq 2*150, IP, P2M,Paris, France	2987579	92	75	106709
FR5366	2012	France	1.2.1	NA	PRN-	PRN- (WB)	prn::delG-1895	FHA+(WB)	wild type	4643642G>A, Val26Met	wild type	wild type(13)	wild type(3)	wild type(3)	wild type(3)	wild type(3)	wild type(37)	wild type	wild type(10)	wild type(3)	wild type(3)	wild type(4)	wild type(3)	6(934619T>C, Thr248Ala)	22	9	SAMEA8769864	PRJEB45017	this study	Illumina NextSeq 2*150, IP, P2M,Paris, France	2869313	90	82	91654
FR5531	2013	France	1.2.1	II	PRN-	PRN- (WB)	prn::delG-1895	FHA+(WB)	wild type	4643642G>A, Val26Met	wild type	wild type(13)	wild type(3)	wild type(3)	wild type(3)	wild type(3)	wild type(37)	wild type	wild type(10)	wild type(3)	wild type(3)	wild type(4)	wild type(3)	6(934619T>C, Thr248Ala)	21	9	SAMEA8769865	PRJEB45017	this study	Illumina NextSeq 2*150, IP, P2M,Paris, France	2180200	69	106	75739
FR5540	2013	France	1.2.1	II	PRN-	PRN- (WB)	prn::delG-1895	FHA+(WB)	wild type	4643642G>A, Val26Met	wild type	wild type(13)	wild type(3)	wild type(3)	wild type(3)	wild type(3)	wild type(37)	wild type	wild type(10)	wild type(3)	wild type(3)	wild type(4)	wild type(3)	6(934619T>C, Thr248Ala)	22	9	SAMEA8769866	PRJEB45017	this study	Illumina NextSeq 2*150, IP, P2M,Paris, France	2677333	86	89	97353
FR5546	2013	France	1.2.1	NA	PRN-	PRN- (WB)	prn::delG-1895	FHA+(WB)	wild type	4643642G>A, Val26Met	wild type	wild type(13)	wild type(3)	wild type(3)	wild type(3)	wild type(3)	wild type(37)	wild type	wild type(10)	wild type(3)	wild type(3)	wild type(4)	wild type(3)	6(934619T>C, Thr248Ala)	22	9	SAMEA8769867	PRJEB45017	this study	Illumina NextSeq 2*150, IP, P2M,Paris, France	2679946	86	94	79105
FR5553	2013	France	1.2.1	II	PRN-	PRN- (WB)	prn::delG-1895	FHA+(WB)	wild type	4643642G>A, Val26Met	wild type	wild type(13)	wild type(3)	wild type(3)	wild type(3)	wild type(3)	wild type(37)	wild type	wild type(10)	wild type(3)	wild type(3)	wild type(4)	wild type(3)	6(934619T>C, Thr248Ala)	22	9	SAMEA8769868	PRJEB45017	this study	Illumina NextSeq 2*150, IP, P2M,Paris, France	3089581	94	76	97647
FR5561	2013	France	1.2.1	II	PRN-	PRN- (WB)	prn::delG-1895	FHA+(WB)	wild type	4643642G>A, Val26Met	wild type	wild type(13)	wild type(3)	wild type(3)	wild type(3)	wild type(3)	wild type(37)	wild type	wild type(10)	wild type(3)	wild type(3)	wild type(4)	wild type(3)	6(934619T>C, Thr248Ala)	22	9	SAMEA8769869	PRJEB45017	this study	Illumina NextSeq 2*150, IP, P2M,Paris, France	2972656	93	85	97594
FR5562	2013	France	1.2.1	II	PRN-	PRN- (WB)	prn::delG-1895	FHA+(WB)	wild type	4643642G>A, Val26Met	wild type	wild type(13)	wild type(3)	wild type(3)	wild type(3)	wild type(3)	wild type(37)	wild type	wild type(10)	wild type(3)	wild type(3)	wild type(4)	wild type(3)	6(934619T>C, Thr248Ala)	22	9	SAMEA8769870	PRJEB45017	this study	Illumina NextSeq 2*150, IP, P2M,Paris, France	2926551	92	87	91430
FR5676	2013	France	1.2.1	II	PRN-	PRN- (WB)	prn::delG-1895	FHA+(WB)	wild type	4643642G>A, Val26Met	wild type	wild type(13)	wild type(3)	wild type(3)	wild type(3)	wild type(3)	wild type(37)	wild type	wild type(10)	wild type(3)	wild type(3)	wild type(4)	wild type(3)	6(934619T>C, Thr248Ala)	22	9	SAMEA8769871	PRJEB45017	this study	Illumina NextSeq 2*150, IP, P2M,Paris, France	2950687	92	84	97647
FR5696	2013	France	1.2.1	II	PRN-	PRN- (WB)	prn::delG-1895	FHA+(WB)	wild type	4643642G>A, Val26Met	wild type	wild type(13)	wild type(3)	wild type(3)	wild type(3)	wild type(3)	wild type(37)	wild type	wild type(10)	wild type(3)	wild type(3)	wild type(4)	wild type(3)	6(934619T>C, Thr248Ala)	22	9	SAMEA8769872	PRJEB45017	this study	Illumina NextSeq 2*150, IP, P2M,Paris, France	3080766	95	76	120438
FR5699	2013	France	1.2.1	II	PRN-	PRN- (WB)	prn::delG-1895	FHA+(WB)	wild type	4643642G>A, Val26Met	wild type	wild type(13)	wild type(3)	wild type(3)	wild type(3)	wild type(3)	wild type(37)	wild type	wild type(10)	wild type(3)	wild type(3)	wild type(4)	wild type(3)	6(934619T>C, Thr248Ala)	22	8	SAMEA8769873	PRJEB45017	this study	Illumina NextSeq 2*150, IP, P2M,Paris, France	2675827	86	100	82762
FR5700	2013	France	1.2.1	II	PRN-	PRN- (WB)	prn::delG-1895	FHA+(WB)	wild type	4643642G>A, Val26Met	wild type	wild type(13)	wild type(3)	wild type(3)	wild type(3)	wild type(3)	wild type(37)	wild type	wild type(10)	wild type(3)	wild type(3)	wild type(4)	wild type(3)	6(934619T>C, Thr248Ala)	22	9	SAMEA8769874	PRJEB45017	this study	Illumina NextSeq 2*150, IP, P2M,Paris, France	2867264	91	86	54949
FR5701	2013	France	1.2.1	II	PRN-	PRN- (WB)	prn::delG-1895	FHA+(WB)	wild type	4643642G>A, Val26Met	wild type	wild type(13)	wild type(3)	wild type(3)	wild type(3)	wild type(3)	wild type(37)	wild type	wild type(10)	wild type(3)	wild type(3)	wild type(4)	wild type(3)	6(934619T>C, Thr248Ala)	22	9	SAMEA8769875	PRJEB45017	this study	Illumina NextSeq 2*150, IP, P2M,Paris, France	2962630	92	87	97527
FR5702	2013	France	1.2.1	II	PRN-	PRN- (WB)	prn::delG-1895	FHA+(WB)	wild type	4643642G>A, Val26Met	wild type	wild type(13)	wild type(3)	wild type(3)	wild type(3)	wild type(3)	wild type(37)	wild type	wild type(10)	wild type(3)	wild type(3)	wild type(4)	wild type(3)	6(934619T>C, Thr248Ala)	22	9	SAMEA8769876	PRJEB45017	this study	Illumina NextSeq 2*150, IP, P2M,Paris, France	2955948	92	87	97886
FR5721	2013	France	1.2.1	II	PRN-	PRN- (WB)	prn::delG-1895	FHA+(WB)	wild type	4643642G>A, Val26Met	wild type	wild type(13)	wild type(3)	wild type(3)	wild type(3)	wild type(3)	wild type(37)	wild type	wild type(10)	wild type(3)	wild type(3)	wild type(4)	wild type(3)	6(934619T>C, Thr248Ala)	22	9	SAMEA8769877	PRJEB45017	this study	Illumina NextSeq 2*150, IP, P2M,Paris, France	3046798	94	84	85432
FR5743	2013	France	1.2.1	II	PRN-	PRN- (WB)	prn::delG-1895	FHA+(WB)	wild type	4643642G>A, Val26Met	wild type	wild type(13)	wild type(3)	wild type(3)	wild type(3)	wild type(3)	wild type(37)	wild type	wild type(10)	wild type(3)	wild type(3)	wild type(4)	wild type(3)	6(934619T>C, Thr248Ala)	22	9	SAMEA8769878	PRJEB45017	this study	Illumina NextSeq 2*150, IP, P2M,Paris, France	2778593	88	76	97553
FR5745	2013	France	1.2.1	II	PRN-	PRN- (WB)	prn::delG-1895	FHA+(WB)	wild type	4643642G>A, Val26Met	wild type	wild type(13)	wild type(3)	wild type(3)	wild type(3)	wild type(3)	wild type(37)	wild type	wild type(10)	wild type(3)	wild type(3)	wild type(4)	wild type(3)	6(934619T>C, Thr248Ala)	22	9	SAMEA8769879	PRJEB45017	this study	Illumina NextSeq 2*150, IP, P2M,Paris, France	2695792	87	82	91658
FR5770	2013	France	1.2.1	II	PRN-	PRN- (WB)	prn::delG-1895	FHA+(WB)	wild type	4643642G>A, Val26Met	wild type	wild type(13)	wild type(3)	wild type(3)	wild type(3)	wild type(3)	wild type(37)	wild type	wild type(10)	wild type(3)	wild type(3)	wild type(4)	wild type(3)	6(934619T>C, Thr248Ala)	22	9	SAMEA8769880	PRJEB45017	this study	Illumina NextSeq 2*150, IP, P2M,Paris, France	2779984	88	92	83300
FR5826	2014	France	1.2.1	II	PRN-	PRN- (WB)	prn::delG-1895	FHA+(WB)	wild type	4643642G>A, Val26Met	wild type	wild type(13)	wild type(3)	wild type(3)	wild type(3)	wild type(3)	wild type(37)	wild type	wild type(10)	wild type(3)	wild type(3)	wild type(4)	wild type(3)	6(934619T>C, Thr248Ala)	22	9	SAMEA8769881	PRJEB45017	this study	Illumina NextSeq 2*150, IP, P2M,Paris, France	2669179	86	90	78896
FR5840	2014	France	1.2.1	II	PRN-	PRN- (WB)	prn::delG-1895	FHA+(WB)	3220C˃T, His1074Tyr	4643642G>A, Val26Met	wild type	wild type(13)	wild type(3)	wild type(3)	wild type(3)	wild type(3)	wild type(37)	wild type	wild type(10)	wild type(3)	wild type(3)	wild type(4)	wild type(3)	6(934619T>C, Thr248Ala)	22	9	SAMEA8769882	PRJEB45017	this study	Illumina NextSeq 2*150, IP, P2M,Paris, France	2215576	71	100	82543
FR5898	2014	France	1.2.1	II	PRN-	PRN- (WB)	prn::delG-1895	FHA+(WB)	wild type	4643642G>A, Val26Met	wild type	wild type(13)	wild type(3)	wild type(3)	wild type(3)	wild type(3)	wild type(37)	wild type	wild type(10)	wild type(3)	wild type(3)	wild type(4)	wild type(3)	6(934619T>C, Thr248Ala)	22	9	SAMEA8769884	PRJEB45017	this study	Illumina NextSeq 2*150, IP, P2M,Paris, France	2837884	89	81	100020
FR5909	2014	France	1.2.1	II	PRN-	PRN- (WB)	prn::delG-1895	FHA+(WB)	wild type	4643642G>A, Val26Met	wild type	wild type(13)	wild type(3)	wild type(3)	wild type(3)	wild type(3)	wild type(37)	wild type	wild type(10)	wild type(3)	wild type(3)	wild type(4)	wild type(3)	6(934619T>C, Thr248Ala)	22	9	SAMEA8769885	PRJEB45017	this study	Illumina NextSeq 2*150, IP, P2M,Paris, France	2941473	92	81	97349
FR5923	2014	France	1.2.1	II	PRN-	PRN- (WB)	prn::delG-1895	FHA+(WB)	wild type	4643642G>A, Val26Met	wild type	wild type(13)	wild type(3)	wild type(3)	wild type(3)	wild type(3)	wild type(37)	wild type	wild type(10)	wild type(3)	wild type(3)	wild type(4)	wild type(3)	6(934619T>C, Thr248Ala)	22	9	SAMEA8769886	PRJEB45017	this study	Illumina NextSeq 2*150, IP, P2M,Paris, France	2756151	88	93	82543
FR5939	2014	France	1.2.1	II	PRN-	PRN- (WB)	prn::delG-1895	FHA+(WB)	wild type	4643642G>A, Val26Met	wild type	wild type(13)	wild type(3)	wild type(3)	wild type(3)	wild type(3)	wild type(37)	wild type	wild type(10)	wild type(3)	wild type(3)	wild type(4)	wild type(3)	6(934619T>C, Thr248Ala)	22	9	SAMEA8769887	PRJEB45017	this study	Illumina NextSeq 2*150, IP, P2M,Paris, France	2994794	93	85	97349
FR5951	2014	France	1.2.1	II	PRN-	PRN- (WB)	prn::delG-1895	FHA+(WB)	wild type	4643642G>A, Val26Met	wild type	wild type(13)	wild type(3)	wild type(3)	wild type(3)	wild type(3)	wild type(37)	wild type	wild type(10)	wild type(3)	wild type(3)	wild type(4)	wild type(3)	6(934619T>C, Thr248Ala)	22	9	SAMEA8769888	PRJEB45017	this study	Illumina NextSeq 2*150, IP, P2M,Paris, France	2982517	92	80	126052
FR5958	2014	France	1.2.1	II	PRN-	PRN- (WB)	prn::delG-1895	FHA+(WB)	wild type	4643642G>A, Val26Met	wild type	wild type(13)	wild type(3)	wild type(3)	wild type(3)	wild type(3)	wild type(37)	wild type	wild type(10)	wild type(3)	wild type(3)	wild type(4)	wild type(3)	6(934619T>C, Thr248Ala)	22	9	SAMEA8769889	PRJEB45017	this study	Illumina NextSeq 2*150, IP, P2M,Paris, France	2868668	90	79	106710
FR5960	2015	France	1.2.1	II	PRN-	PRN- (WB)	prn::delG-1895	FHA+(WB)	3220C˃T, His1074Tyr	4643642G>A, Val26Met	wild type	wild type(13)	wild type(3)	wild type(3)	wild type(3)	wild type(3)	wild type(37)	wild type	wild type(10)	wild type(3)	wild type(3)	wild type(4)	wild type(3)	6(934619T>C, Thr248Ala)	22	9	SAMEA8769890	PRJEB45017	this study	Illumina NextSeq 2*150, IP, P2M,Paris, France	3296041	82	76	126043
FR6018	2015	France	1.2.1	II	PRN-	PRN- (WB)	prn::delG-1895	FHA+(WB)	wild type	4643642G>A, Val26Met	wild type	wild type(13)	wild type(3)	wild type(3)	wild type(3)	wild type(3)	wild type(37)	wild type	wild type(10)	wild type(3)	wild type(3)	wild type(4)	wild type(3)	6(934619T>C, Thr248Ala)	22	9	SAMEA8769891	PRJEB45017	this study	Illumina NextSeq 2*150, IP, P2M,Paris, France	2931654	72	87	97647
FR6032	2015	France	1.2.1	II	PRN-	PRN- (WB)	prn::delG-1895	FHA+(WB)	wild type	4643642G>A, Val26Met	wild type	wild type(13)	wild type(3)	wild type(3)	wild type(3)	wild type(3)	wild type(37)	wild type	wild type(10)	wild type(3)	wild type(3)	wild type(4)	wild type(3)	6(934619T>C, Thr248Ala)	22	9	SAMEA8769892	PRJEB45017	this study	Illumina NextSeq 2*150, IP, P2M,Paris, France	2909104	74	81	94668
FR6051	2016	France	1.2.1	NA	PRN-	PRN- (WB)	prn::delG-1895	FHA+(WB)	wild type	4643642G>A, Val26Met	wild type	wild type(13)	wild type(3)	wild type(3)	wild type(3)	wild type(3)	wild type(37)	wild type	wild type(10)	wild type(3)	wild type(3)	wild type(4)	wild type(3)	6(934619T>C, Thr248Ala)	22	9	SAMEA8769893	PRJEB45017	this study	Illumina NextSeq 2*150, IP, P2M,Paris, France	2756543	72	87	91878
FR6071	2016	France	1.2.1	NA	PRN-	PRN- (WB)	prn::delG-1895	FHA+(WB)	wild type	4643642G>A, Val26Met	wild type	wild type(13)	wild type(3)	wild type(3)	wild type(3)	wild type(3)	wild type(37)	wild type	wild type(10)	wild type(3)	wild type(3)	wild type(4)	wild type(3)	6(934619T>C, Thr248Ala)	22	9	SAMEA8769895	PRJEB45017	this study	Illumina NextSeq 2*150, IP, P2M,Paris, France	2997631	92	72	128055
FR6092	2016	France	1.2.1	NA	PRN-	PRN- (WB)	prn::delG-1895	FHA+(WB)	wild type	4643642G>A, Val26Met	wild type	wild type(13)	wild type(3)	wild type(3)	wild type(3)	wild type(3)	wild type(37)	wild type	wild type(10)	wild type(3)	wild type(3)	wild type(4)	wild type(3)	6(934619T>C, Thr248Ala)	22	8	SAMEA8769896	PRJEB45017	this study	Illumina NextSeq 2*150, IP, P2M,Paris, France	1996363	62	100	78774
FR6095	2016	France	1.2.1	NA	PRN-	PRN- (WB)	prn::delG-1895	FHA+(WB)	wild type	4643642G>A, Val26Met	wild type	wild type(13)	wild type(3)	wild type(3)	wild type(3)	wild type(3)	wild type(37)	wild type	wild type(10)	wild type(3)	wild type(3)	wild type(4)	wild type(3)	6(934619T>C, Thr248Ala)	21	9	SAMEA8769898	PRJEB45017	this study	Illumina NextSeq 2*150, IP, P2M,Paris, France	1921712	59	100	83594
FR6096	2016	France	1.2.1	NA	PRN-	PRN- (WB)	prn::delG-1895	FHA+(WB)	wild type	4643642G>A, Val26Met	wild type	wild type(13)	wild type(3)	wild type(3)	wild type(3)	wild type(3)	wild type(37)	wild type	wild type(10)	wild type(3)	wild type(3)	wild type(4)	wild type(3)	6(934619T>C, Thr248Ala)	22	9	SAMEA8769899	PRJEB45017	this study	Illumina NextSeq 2*150, IP, P2M,Paris, France	2231336	70	93	84715
FR6097	2016	France	1.2.1	NA	PRN-	PRN- (WB)	prn::delG-1895	FHA+(WB)	wild type	4643642G>A, Val26Met	wild type	wild type(13)	wild type(3)	wild type(3)	wild type(3)	wild type(3)	wild type(37)	wild type	wild type(10)	wild type(3)	wild type(3)	wild type(4)	wild type(3)	6(934619T>C, Thr248Ala)	22	9	SAMEA8769900	PRJEB45017	this study	Illumina NextSeq 2*150, IP, P2M,Paris, France	2353574	75	96	93938
FR6123	2016	France	1.2.1	NA	PRN-	PRN- (WB)	prn::delG-1895	FHA+(WB)	3220C˃T, His1074Tyr	4643642G>A, Val26Met	wild type	wild type(13)	wild type(3)	wild type(3)	wild type(3)	wild type(3)	wild type(37)	wild type	wild type(10)	wild type(3)	wild type(3)	wild type(4)	wild type(3)	6(934619T>C, Thr248Ala)	22	9	SAMEA8769901	PRJEB45017	this study	Illumina NextSeq 2*150, IP, P2M,Paris, France	2878476	90	82	97647
FR6150	2016	France	1.2.1	NA	PRN-	PRN- (WB)	prn::delG-1895	FHA+(WB)	wild type	4643642G>A, Val26Met	wild type	wild type(13)	wild type(3)	wild type(3)	wild type(3)	wild type(3)	wild type(37)	wild type	wild type(10)	wild type(3)	wild type(3)	wild type(4)	wild type(3)	6(934619T>C, Thr248Ala)	22	9	SAMEA8769902	PRJEB45017	this study	Illumina NextSeq 2*150, IP, P2M,Paris, France	2088476	66	95	77713
FR6153	2016	France	1.2.1	NA	PRN-	PRN- (WB)	prn::delG-1895	FHA+(WB)	wild type	4643642G>A, Val26Met	wild type	wild type(13)	wild type(3)	wild type(3)	wild type(3)	wild type(3)	wild type(37)	wild type	wild type(10)	wild type(3)	wild type(3)	wild type(4)	wild type(3)	6(934619T>C, Thr248Ala)	22	9	SAMEA8769903	PRJEB45017	this study	Illumina NextSeq 2*150, IP, P2M,Paris, France	2480157	80	92	61658
FR6157	2016	France	1.2.1	NA	PRN-	PRN- (WB)	prn::delG-1895	FHA+(WB)	wild type	4643642G>A, Val26Met	wild type	wild type(13)	wild type(3)	wild type(3)	wild type(3)	wild type(3)	wild type(37)	wild type	wild type(10)	wild type(3)	wild type(3)	wild type(4)	nd	6(934619T>C, Thr248Ala)	21	7	SAMEA8769904	PRJEB45017	this study	Illumina NextSeq 2*150, IP, P2M,Paris, France	2914194	91	71	126041
FR6524	2018	France	1.2.1	NA	PRN-	PRN- (WB)	prn::delG-1895	FHA+(WB)	wild type	4643642G>A, Val26Met	wild type	wild type(13)	wild type(3)	wild type(3)	wild type(3)	wild type(3)	wild type(37)	wild type	wild type(10)	wild type(3)	3259457-58CG>TT, Ala2727Glu	wild type(4)	wild type(3)	6(934619T>C, Thr248Ala)	22	9	SAMEA8769906	PRJEB45017	this study	Illumina NextSeq 2*150, IP, P2M,Paris, France	2391445	91	95	91426
FR6536	2018	France	1.2.1	NA	PRN-	PRN- (WB)	prn::delG-1895	FHA+(WB)	wild type	4643642G>A, Val26Met	wild type	wild type(13)	wild type(3)	wild type(3)	wild type(3)	wild type(3)	wild type(37)	wild type	wild type(10)	wild type(3)	wild type(3)	wild type(4)	wild type(3)	6(934619T>C, Thr248Ala)	22	9	SAMEA8769907	PRJEB45017	this study	Illumina NextSeq 2*150, IP, P2M,Paris, France	3557671	104	77	97592
FR6553	2018	France	1.2.1	NA	PRN-	PRN- (WB)	prn::delG-1895	FHA+(WB)	wild type	4643642G>A, Val26Met	wild type	wild type(13)	wild type(3)	wild type(3)	wild type(3)	wild type(3)	wild type(37)	wild type	wild type(10)	wild type(3)	wild type(3)	wild type(4)	wild type(3)	6(934619T>C, Thr248Ala)	22	9	SAMEA8769908	PRJEB45017	this study	Illumina NextSeq 2*150, IP, P2M,Paris, France	3259619	98	91	86326
FR6650	2018	France	1.2.1	NA	PRN-	PRN- (WB)	prn::delG-1895	FHA+(WB)	wild type	4643642G>A, Val26Met	wild type	wild type(13)	wild type(3)	wild type(3)	wild type(3)	wild type(3)	wild type(37)	wild type	wild type(10)	wild type(3)	wild type(3)	wild type(4)	wild type(3)	6(934619T>C, Thr248Ala)	22	9	SAMEA8769910	PRJEB45017	this study	Illumina NextSeq 2*150, IP, P2M,Paris, France	2969689	93	81	93752
FR6668	2018	France	1.2.1	NA	PRN-	PRN- (WB)	prn::delG-1895	FHA+(WB)	wild type	4643642G>A, Val26Met	wild type	wild type(13)	wild type(3)	wild type(3)	wild type(3)	wild type(3)	wild type(37)	wild type	wild type(10)	wild type(3)	wild type(3)	wild type(4)	wild type(3)	6(934619T>C, Thr248Ala)	22	9	SAMEA8769911	PRJEB45017	this study	Illumina NextSeq 2*150, IP, P2M,Paris, France	2933130	92	79	127727
FR6705	2019	France	1.2.1	NA	PRN-	PRN- (WB)	prn::delG-1895	FHA+(WB)	3220C˃T, His1074Tyr	4643642G>A, Val26Met	wild type	wild type(13)	wild type(3)	wild type(3)	wild type(3)	wild type(3)	wild type(37)	wild type	wild type(10)	wild type(3)	wild type(3)	wild type(4)	wild type(3)	6(934619T>C, Thr248Ala)	22	9	SAMEA8769912	PRJEB45017	this study	Illumina NextSeq 2*150, IP, P2M,Paris, France	2906519	91	87	92134
FR6839	2019	France	1.2.1	NA	PRN-	PRN- (WB)	prn::delG-1895	FHA+(WB)	3220C˃T, His1074Tyr	4643642G>A, Val26Met	wild type	wild type(13)	wild type(3)	wild type(3)	wild type(3)	wild type(3)	wild type(37)	wild type	wild type(10)	wild type(3)	wild type(3)	wild type(4)	wild type(3)	6(934619T>C, Thr248Ala)	22	9	SAMEA8769913	PRJEB45017	this study	Illumina NextSeq 2*150, IP, P2M,Paris, France	3161638	96	92	83652
Bpp001	1994	France	1.2	I	PRN+	PRN+ (WB)	wild type	FHA+(WB)	wild type	wild type	wild type	wild type(13)	wild type(3)	wild type(3)	wild type(3)	wild type(3)	wild type(37)	wild type	wild type(10)	wild type(3)	wild type(3)	wild type(4)	wild type(3)	6(934619T>C, Thr248Ala)	22	9	SAMEA8769797	PRJEB45017	this study	Illumina NextSeq 2*150, IP, P2M,Paris, France	2966311	92	93	83476
Bpp003	1993	France	1	I	PRN+	PRN+ (WB)	wild type	FHA+(WB)	wild type	wild type	wild type	wild type(13)	wild type(3)	wild type(3)	wild type(3)	wild type(3)	wild type(37)	wild type	wild type(10)	wild type(3)	wild type(3)	3268666C>A, Leu202Ile(40)	wild type(3)	6(934619T>C, Thr248Ala)	22	9	SAMEA8769798	PRJEB45017	this study	Illumina NextSeq 2*150, IP, P2M,Paris, France	2957325	92	94	84552
Bpp006	1993	France	1	I	PRN+	PRN+ (WB)	wild type	FHA+(WB)	wild type	4643946C>T, Thr127Met	wild type	wild type(13)	wild type(3)	wild type(3)	wild type(3)	wild type(3)	wild type(37)	wild type	wild type(10)	wild type(3)	3261750A>G, Val1963Ala	3268666C>A, Leu202Ile(40)	wild type(3)	6(934619T>C, Thr248Ala)	22	9	SAMEA8769799	PRJEB45017	this study	Illumina NextSeq 2*150, IP, P2M,Paris, France	2924066	92	95	82836
Bpp008	1993	France	1	I	PRN+	PRN+ (WB)	wild type	FHA+(WB)	wild type	wild type	wild type	wild type(13)	wild type(3)	wild type(3)	wild type(3)	wild type(3)	wild type(37)	wild type	wild type(10)	wild type(3)	wild type(3)	3268666C>A, Leu202Ile(40)	wild type(3)	6(934619T>C, Thr248Ala)	22	9	SAMEA8769800	PRJEB45017	this study	Illumina NextSeq 2*150, IP, P2M,Paris, France	2924950	91	88	91430
Bpp009	1993	France	1.2	I	PRN+	PRN+ (WB)	wild type	FHA+(WB)	wild type	wild type	wild type	wild type(13)	wild type(3)	wild type(3)	wild type(3)	wild type(3)	wild type(37)	wild type	wild type(10)	wild type(3)	wild type(3)	wild type(4)	wild type(3)	6(934619T>C, Thr248Ala)	22	9	SAMEA8769801	PRJEB45017	this study	Illumina NextSeq 2*150, IP, P2M,Paris, France	2971557	92	87	86302
Bpp010	1994	France	1.2	I	PRN+	PRN+ (WB)	wild type	FHA+(WB)	wild type	4643642G>A, Val26Met	wild type	wild type(13)	wild type(3)	wild type(3)	wild type(3)	wild type(3)	wild type(37)	wild type	wild type(10)	wild type(3)	wild type(3)	wild type(4)	wild type(3)	6(934619T>C, Thr248Ala)	22	9	SAMEA8769802	PRJEB45017	this study	Illumina NextSeq 2*150, IP, P2M,Paris, France	2986086	93	89	83545
Bpp011	1996	France	1	I	PRN+	PRN+ (WB)	wild type	FHA+(WB)	wild type	wild type	wild type	wild type(13)	wild type(3)	wild type(3)	wild type(3)	wild type(3)	wild type(37)	wild type	wild type(10)	wild type(3)	3261750A>G, Val1963Ala	3268666C>A, Leu202Ile(40)	wild type(3)	6(934619T>C, Thr248Ala)	22	9	SAMEA8769803	PRJEB45017	this study	Illumina NextSeq 2*150, IP, P2M,Paris, France	3026482	93	85	92700
Bpp012	1997	France	1.2	I	PRN+	PRN+ (WB)	wild type	FHA+(WB)	wild type	wild type	wild type	wild type(13)	wild type(3)	wild type(3)	wild type(3)	wild type(3)	wild type(37)	wild type	wild type(10)	336702T>A, Ile217Asn(79)	wild type(3)	wild type(4)	wild type(3)	6(934619T>C, Thr248Ala)	22	9	SAMEA8769804	PRJEB45017	this study	Illumina NextSeq 2*150, IP, P2M,Paris, France	3003788	93	79	97307
Bpp014	1998	France	1.2	I	PRN+	PRN+ (WB)	wild type	FHA+(WB)	wild type	wild type	wild type	wild type(13)	wild type(3)	wild type(3)	wild type(3)	wild type(3)	wild type(37)	wild type	wild type(10)	wild type(3)	wild type(3)	wild type(4)	wild type(3)	6(934619T>C, Thr248Ala)	22	9	SAMEA8769805	PRJEB45017	this study	Illumina NextSeq 2*150, IP, P2M,Paris, France	3003531	93	79	97585
Bpp63-2	1963	France	1	I	PRN+	PRN+ (WB)	wild type	FHA+(WB)	wild type	wild type	wild type	wild type(13)	wild type(3)	wild type(3)	wild type(3)	wild type(3)	wild type(37)	wild type	wild type(10)	wild type(3)	wild type(3)	wild type(4)	wild type(3)	6(934619T>C, Thr248Ala)	22	9	SAMEA8769806	PRJEB45017	this study	Illumina NextSeq 2*150, IP, P2M,Paris, France	2972718	92	84	91720
Bpp63-34	1958	France	1	I	PRN+	PRN+ (WB)	wild type	FHA+(WB)	wild type	wild type	3267769G>A and 3267889C>T	wild type(13)	wild type(3)	wild type(3)	wild type(3)	wild type(3)	wild type(37)	wild type	wild type(10)	wild type(3)	wild type(3)	wild type(4)	wild type(3)	6(934619T>C, Thr248Ala)	22	9	SAMEA8769807	PRJEB45017	this study	Illumina NextSeq 2*150, IP, P2M,Paris, France	2961679	92	92	97372
CIP107610	1963	France	1	NA	PRN+	PRN+ (WB)	wild type	NA	wild type	wild type	wild type	wild type(13)	wild type(3)	wild type(3)	wild type(3)	wild type(3)	wild type(37)	wild type	wild type(10)	wild type(3)	wild type(3)	wild type(4)	wild type(3)	6(934619T>C, Thr248Ala)	22	9	SAMEA8769808	PRJEB45017	this study	Illumina NextSeq 2*150, IP, P2M,Paris, France	2854087	90	91	97876
CIP107611	1963	France	1	NA	PRN+	PRN+ (WB)	wild type	NA	wild type	wild type	wild type	wild type(13)	wild type(3)	wild type(3)	wild type(3)	wild type(3)	wild type(37)	wild type	wild type(10)	wild type(3)	wild type(3)	wild type(4)	wild type(3)	6(934619T>C, Thr248Ala)	22	9	SAMEA8769809	PRJEB45017	this study	Illumina NextSeq 2*150, IP, P2M,Paris, France	3017581	93	88	86294
CIP107612	1963	France	1	NA	PRN+	PRN+ (WB)	wild type	NA	wild type	wild type	wild type	wild type(13)	wild type(3)	wild type(3)	wild type(3)	wild type(3)	wild type(37)	wild type	wild type(10)	wild type(3)	3258408C>G, Ser3077Thr and 3262329G>A, Gly1770Gly	wild type(4)	wild type(3)	6(934619T>C, Thr248Ala)	22	9	SAMEA8769810	PRJEB45017	this study	Illumina NextSeq 2*150, IP, P2M,Paris, France	2995026	93	94	84387
CIP107613	1963	France	1	NA	PRN+	PRN+ (WB)	wild type	NA	wild type	wild type	wild type	wild type(13)	wild type(3)	wild type(3)	wild type(3)	wild type(3)	wild type(37)	wild type	wild type(10)	wild type(3)	3258408C>G, Ser3077Thr and 3262329G>A, Gly1770Gly	wild type(4)	wild type(3)	6(934619T>C, Thr248Ala)	22	9	SAMEA8769811	PRJEB45017	this study	Illumina NextSeq 2*150, IP, P2M,Paris, France	3016582	93	94	91430
FR3084	2004	France	1.2	I	PRN+	PRN+ (WB)	wild type	FHA+(WB)	wild type	wild type	3267797T>C	wild type(13)	wild type(3)	wild type(3)	wild type(3)	wild type(3)	wild type(37)	wild type	wild type(10)	wild type(3)	wild type(3)	wild type(4)	wild type(3)	6(934619T>C, Thr248Ala)	22	9	SAMEA8769813	PRJEB45017	this study	Illumina NextSeq 2*150, IP, P2M,Paris, France	3091494	95	81	102591
FR3085	2004	France	1.2	I	PRN+	PRN+ (WB)	wild type	FHA+(WB)	wild type	wild type	3267797T>C	wild type(13)	wild type(3)	wild type(3)	wild type(3)	wild type(3)	wild type(37)	wild type	wild type(10)	wild type(3)	wild type(3)	wild type(4)	wild type(3)	6(934619T>C, Thr248Ala)	22	9	SAMEA8769814	PRJEB45017	this study	Illumina NextSeq 2*150, IP, P2M,Paris, France	2941497	92	92	91430
FR3136	2004	France	1.2	I	PRN+	PRN+ (WB)	wild type	FHA+(WB)	wild type	wild type	wild type	wild type(13)	wild type(3)	wild type(3)	wild type(3)	wild type(3)	wild type(37)	wild type	wild type(10)	wild type(3)	wild type(3)	wild type(4)	wild type(3)	6(934619T>C, Thr248Ala)	22	9	SAMEA8769815	PRJEB45017	this study	Illumina NextSeq 2*150, IP, P2M,Paris, France	2999209	93	83	97594
FR3137	2004	France	1.2	I	PRN+	PRN+ (WB)	wild type	FHA+(WB)	wild type	wild type	wild type	wild type(13)	wild type(3)	wild type(3)	wild type(3)	wild type(3)	wild type(37)	wild type	wild type(10)	wild type(3)	wild type(3)	wild type(4)	wild type(3)	6(934619T>C, Thr248Ala)	22	9	SAMEA8769816	PRJEB45017	this study	Illumina NextSeq 2*150, IP, P2M,Paris, France	2890012	91	89	91430
FR3221	2004	France	1	I	PRN+	PRN+ (WB)	wild type	FHA+(WB)	wild type	wild type	wild type	wild type(13)	wild type(3)	wild type(3)	wild type(3)	wild type(3)	wild type(37)	wild type	wild type(10)	wild type(3)	3261750A>G, Val1963Ala and 3264272G>A, Arg1122Arg and 3265894G>A, Leu582Leu	3268666C>A, Leu202Ile(40)	wild type(3)	6(934619T>C, Thr248Ala)	22	9	SAMEA8769817	PRJEB45017	this study	Illumina NextSeq 2*150, IP, P2M,Paris, France	2880236	91	90	106463
FR3222	2004	France	1.2	I	PRN+	PRN+ (WB)	wild type	FHA+(WB)	wild type	4643642G>A, Val26Met	wild type	wild type(13)	wild type(3)	wild type(3)	wild type(3)	wild type(3)	wild type(37)	wild type	wild type(10)	wild type(3)	wild type(3)	wild type(4)	wild type(3)	6(934619T>C, Thr248Ala)	22	9	SAMEA8769818	PRJEB45017	this study	Illumina NextSeq 2*150, IP, P2M,Paris, France	2992315	93	79	97593
FR3286	2005	France	1.2	I	PRN+	PRN+ (WB)	wild type	FHA+(WB)	wild type	4643642G>A, Val26Met	wild type	wild type(13)	wild type(3)	wild type(3)	wild type(3)	wild type(3)	wild type(37)	wild type	wild type(10)	wild type(3)	wild type(3)	wild type(4)	wild type(3)	6(934619T>C, Thr248Ala)	22	9	SAMEA8769819	PRJEB45017	this study	Illumina NextSeq 2*150, IP, P2M,Paris, France	2980165	93	90	93658
FR3638	2006	France	1	I	PRN+	PRN+ (WB)	wild type	FHA+(WB)	wild type	4644156G>T, Gly197A	wild type	wild type(13)	wild type(3)	wild type(3)	wild type(3)	wild type(3)	wild type(37)	wild type	wild type(10)	wild type(3)	3261750A>G, Val1963Ala	3268666C>A, Leu202Ile(40)	wild type(3)	6(934619T>C, Thr248Ala)	22	9	SAMEA8769821	PRJEB45017	this study	Illumina NextSeq 2*150, IP, P2M,Paris, France	2906930	91	86	93059
FR3676	2007	France	1.2	I	PRN+	PRN+ (WB)	wild type	FHA+(WB)	wild type	4643642G>A, Val26Met	wild type	wild type(13)	wild type(3)	wild type(3)	wild type(3)	wild type(3)	wild type(37)	wild type	wild type(10)	wild type(3)	wild type(3)	wild type(4)	wild type(3)	6(934619T>C, Thr248Ala)	22	9	SAMEA8769823	PRJEB45017	this study	Illumina NextSeq 2*150, IP, P2M,Paris, France	2838301	90	86	91876
FR4057	2009	France	1.2	I	PRN+	PRN+ (WB)	wild type	FHA+(WB)	wild type	4643642G>A, Val26Met	wild type	wild type(13)	wild type(3)	wild type(3)	wild type(3)	wild type(3)	wild type(37)	wild type	wild type(10)	wild type(3)	wild type(3)	wild type(4)	wild type(3)	6(934619T>C, Thr248Ala)	22	9	SAMEA8769835	PRJEB45017	this study	Illumina NextSeq 2*150, IP, P2M,Paris, France	2998310	93	89	91430
FR5335	2012	France	1.2	NA	PRN+	PRN+ (WB)	wild type	FHA+(WB)	wild type	4643642G>A, Val26Met	wild type	wild type(13)	wild type(3)	wild type(3)	wild type(3)	wild type(3)	wild type(37)	wild type	wild type(10)	wild type(3)	wild type(3)	wild type(4)	wild type(3)	6(934619T>C, Thr248Ala)	22	9	SAMEA8769863	PRJEB45017	this study	Illumina NextSeq 2*150, IP, P2M,Paris, France	2910087	93	70	129007
E765	2004	USA	1.2	NA	PRN+	NA	nd	NA	wild type	wild type	wild type	wild type(13)	wild type(3)	wild type(3)	wild type(3)	wild type(3)	wild type(37)	wild type	wild type(10)	wild type(3)	wild type(3)	wild type(4)	wild type(3)	6(934619T>C, Thr248Ala)	ND	ND	SAMEA2269854	PRJEB5039	NCBI
H299	2007	USA	1.2.1	NA	unknown	NA	nd	NA	wild type	4643642G>A, Val26Met	wild type	wild type(13)	wild type(3)	wild type(3)	wild type(3)	wild type(3)	wild type(37)	wild type	wild type(10)	wild type(3)	wild type(3)	wild type(4)	wild type(3)	nd	ND	ND	SAMEA2269856	PRJEB5039	NCBI
H602	2010	USA	1.2.1	NA	unknown	NA	nd	NA	wild type	4643642G>A, Val26Met	wild type	wild type(13)	wild type(3)	wild type(3)	wild type(3)	wild type(3)	wild type(37)	wild type	wild type(10)	339569T>A, Ser324 Thr(5)	wild type(3)	wild type(4)	wild type(3)	6(934619T>C, Thr248Ala)	22	9	SAMEA2269857	PRJEB5039	NCBI
E867	2004	USA	1.2	NA	unknown	NA	wild type	NA	wild type	4643642G>A, Val26Met	wild type	wild type(13)	wild type(3)	wild type(3)	wild type(3)	wild type(3)	wild type(37)	wild type	wild type(10)	wild type(3)	wild type(3)	wild type(4)	wild type(3)	6(934619T>C, Thr248Ala)	ND	ND	SAMEA2269855	PRJEB5039	NCBI
NCTC10520	1967	UK	1	NA	PRN+	NA	wild type	NA	wild type	wild type	wild type	del118-146	wild type(3)	wild type(3)	wild type(3)	wild type(3)	wild type(37)	wild type	wild type(10)	3377024C>T, Val324Val(48)	wild type(3)	wild type(4)	wild type(3)	6(934619T>C, Thr248Ala)	22	9	SAMEA3905385	PRJEB6403	NCBI
NCTC10522	1967	UK	1	NA	PRN+	NA	wild type	NA	wild type	wild type	wild type	del118-146	wild type(3)	wild type(3)	wild type(3)	wild type(3)	wild type(37)	wild type	wild type(10)	wild type(3)	wild type(3)	wild type(4)	wild type(3)	6(934619T>C, Thr248Ala)	22	9	SAMEA3893450	PRJEB6403	NCBI
NCTC10524	1967	UK	1	NA	PRN+	NA	wild type	NA	wild type	wild type	wild type	del118-146	wild type(3)	wild type(3)	wild type(3)	wild type(3)	wild type(37)	wild type	wild type(10)	wild type(3)	wild type(3)	wild type(4)	3269346G>A, Gly216Ser(110)	6(934619T>C, Thr248Ala)	22	9	SAMEA3893451	PRJEB6403	NCBI
NCTC10853	1937	USA	1	NA	PRN+	NA	wild type	NA	wild type	wild type	3267889C>T	wild type(13)	wild type(3)	wild type(3)	wild type(3)	wild type(3)	wild type(37)	wild type	wild type(10)	wild type(3)	wild type(3)	wild type(4)	wild type(3)	6(934619T>C, Thr248Ala)	22	10	SAMEA3893454	PRJEB6403	NCBI
NCTC5952=KACC11942=Bpp64-11	1964	NA	1	NA	PRN+	NA	wild type	NA	wild type	wild type	wild type	wild type(13)	wild type(3)	wild type(3)	wild type(3)	wild type(3)	wild type(37)	wild type	wild type(10)	wild type(3)	wild type(3)	wild type(4)	wild type(3)	6(934619T>C, Thr248Ala)	22	9	SAMEA24553918	PRJEB6403	NCBI
H314	2009	USA	1.1	NA	PRN-	NA	prn::del-4bp-2208	NA	3773C˃T, Ala1258Val	wild type	wild type	wild type(13)	wild type(3)	wild type(3)	wild type(3)	wild type(3)	wild type(37)	wild type	wild type(10)	wild type(3)	wild type(3)	wild type(4)	wild type(3)	6(934619T>C, Thr248Ala)	22	9	SAMN12525340	PRJNA287884	Weigand, 2019, mSystems
H554	2010	USA	1.1	NA	PRN-	NA	prn::del-4bp-2208	NA	3773C˃T, Ala1258Val	wild type	wild type	wild type(13)	wild type(3)	wild type(3)	wild type(3)	wild type(3)	wild type(37)	wild type	wild type(10)	wild type(3)	wild type(3)	wild type(4)	wild type(3)	6(934619T>C, Thr248Ala)	22	9	SAMN12525350	PRJNA287884	Weigand, 2019, mSystems
H581	2010	USA	1.1	NA	PRN-	NA	prn::del-4bp-2208	NA	3773C˃T, Ala1258Val	wild type	wild type	wild type(13)	wild type(3)	wild type(3)	wild type(3)	wild type(3)	wild type(37)	wild type	wild type(10)	wild type(3)	wild type(3)	wild type(4)	wild type(3)	6(934619T>C, Thr248Ala)	22	9	SAMN12525356	PRJNA287884	Weigand, 2019, mSystems
J611	2016	USA	1.1	NA	PRN-	NA	prn::del-5bp-75	NA	3773C˃T, Ala1258Val	wild type	wild type	wild type(13)	wild type(3)	wild type(3)	wild type(3)	wild type(3)	wild type(37)	wild type	wild type(10)	wild type(3)	wild type(3)	wild type(4)	wild type(3)	6(934619T>C, Thr248Ala)	22	9	SAMN12525433	PRJNA287884	Weigand, 2019, mSystems
J835	2017	USA	1.2.1	NA	PRN-	NA	prn::del-9bp-1750+delG-1895	NA	wild type	4643642G>A, Val26Met	wild type	wild type(13)	wild type(3)	wild type(3)	wild type(3)	wild type(3)	wild type(37)	wild type	wild type(10)	339569T>A, Ser324 Thr(5)	wild type(3)	wild type(4)	wild type(3)	6(934619T>C, Thr248Ala)	22	9	SAMN12525445	PRJNA287884	Weigand, 2019, mSystems
H101	2009	USA	1.2	NA	PRN-	NA	prn::delG-784	NA	wild type	4643642G>A, Val26Met	wild type	wild type(13)	wild type(3)	wild type(3)	wild type(3)	wild type(3)	wild type(37)	wild type	wild type(10)	wild type(3)	wild type(3)	wild type(4)	wild type(3)	6(934619T>C, Thr248Ala)	22	9	SAMN12525330	PRJNA287884	Weigand, 2019, mSystems
H889	2012	USA	1.2	NA	PRN-	NA	prn::delG-784	NA	wild type	4643642G>A, Val26Met	wild type	wild type(13)	wild type(3)	wild type(3)	wild type(3)	wild type(3)	wild type(37)	wild type	wild type(10)	wild type(3)	wild type(3)	wild type(4)	wild type(3)	6(934619T>C, Thr248Ala)	22	9	SAMN06124602	PRJNA287884	Weigand, 2019, mSystems
H904	2012	USA	1.2	NA	PRN-	NA	prn::delG-784	NA	wild type	4643642G>A, Val26Met	wild type	wild type(13)	wild type(3)	wild type(3)	wild type(3)	wild type(3)	wild type(37)	wild type	wild type(10)	wild type(3)	wild type(3)	wild type(4)	wild type(3)	6(934619T>C, Thr248Ala)	22	9	SAMN05333721	PRJNA287884	Weigand, 2019, mSystems
I139	2012	USA	1.2	NA	PRN-	NA	prn::delG-784	NA	wild type	4643642G>A, Val26Met	wild type	wild type(13)	wild type(3)	wild type(3)	wild type(3)	wild type(3)	wild type(37)	wild type	wild type(10)	wild type(3)	wild type(3)	wild type(4)	wild type(3)	6(934619T>C, Thr248Ala)	22	9	SAMN12525376	PRJNA287884	Weigand, 2019, mSystems
I143	2012	USA	1.2	NA	PRN-	NA	prn::delG-784	NA	wild type	4643642G>A, Val26Met	wild type	wild type(13)	wild type(3)	wild type(3)	wild type(3)	wild type(3)	wild type(37)	wild type	wild type(10)	wild type(3)	wild type(3)	wild type(4)	wild type(3)	6(934619T>C, Thr248Ala)	22	9	SAMN12525377	PRJNA287884	Weigand, 2019, mSystems
I267	2012	USA	1.2	NA	PRN-	NA	prn::delG-784	NA	wild type	4643642G>A, Val26Met	wild type	wild type(13)	wild type(3)	wild type(3)	wild type(3)	wild type(3)	wild type(37)	wild type	wild type(10)	wild type(3)	wild type(3)	wild type(4)	wild type(3)	6(934619T>C, Thr248Ala)	22	9	SAMN12525379	PRJNA287884	Weigand, 2019, mSystems
I458	2012	USA	1.2	NA	PRN-	NA	prn::delG-784	NA	wild type	4643642G>A, Val26Met	3267803T>C	wild type(13)	wild type(3)	wild type(3)	wild type(3)	wild type(3)	wild type(37)	wild type	wild type(10)	wild type(3)	A:146 del::AAGCGGCTGG	wild type(4)	wild type(3)	6(934619T>C, Thr248Ala)	22	9	SAMN12525387	PRJNA287884	Weigand, 2019, mSystems
I768	2012	USA	1.2	NA	PRN-	NA	prn::delG-784	NA	wild type	4643642G>A, Val26Met	wild type	wild type(13)	wild type(3)	wild type(3)	wild type(3)	wild type(3)	wild type(37)	wild type	wild type(10)	wild type(3)	wild type(3)	wild type(4)	wild type(3)	6(934619T>C, Thr248Ala)	22	9	SAMN12525389	PRJNA287884	Weigand, 2019, mSystems
J284	2014	USA	1.2	NA	PRN-	NA	prn::delG-784	NA	wild type	4643642G>A, Val26Met	wild type	wild type(13)	wild type(3)	wild type(3)	wild type(3)	wild type(3)	wild type(37)	wild type	wild type(10)	wild type(3)	wild type(3)	wild type(4)	wild type(3)	6(934619T>C, Thr248Ala)	22	9	SAMN12525413	PRJNA287884	Weigand, 2019, mSystems
J293	2014	USA	1.2.1	NA	PRN-	NA	prn::ins-18bp-1750+delG-1895	NA	wild type	4643642G>A, Val26Met	wild type	wild type(13)	wild type(3)	wild type(3)	wild type(3)	wild type(3)	wild type(37)	wild type	wild type(10)	wild type(3)	wild type(3)	wild type(4)	wild type(3)	6(934619T>C, Thr248Ala)	22	9	SAMN12525420	PRJNA287884	Weigand, 2019, mSystems
J593	2016	USA	1.2.1	NA	PRN-	NA	prn::ins-18bp-1750+delG-1895	NA	wild type	4643642G>A, Val26Met	wild type	wild type(13)	wild type(3)	wild type(3)	wild type(3)	wild type(3)	wild type(37)	wild type	wild type(10)	wild type(3)	wild type(3)	wild type(4)	wild type(3)	6(934619T>C, Thr248Ala)	22	9	SAMN12525430	PRJNA287884	Weigand, 2019, mSystems
J676	2016	USA	1.2.1	NA	PRN-	NA	prn::ins-18bp-1750+delG-1895	NA	wild type	4643642G>A, Val26Met	wild type	wild type(13)	wild type(3)	wild type(3)	wild type(3)	wild type(3)	wild type(37)	wild type	wild type(10)	wild type(3)	wild type(3)	wild type(4)	wild type(3)	6(934619T>C, Thr248Ala)	22	9	SAMN12525435	PRJNA287884	Weigand, 2019, mSystems
J792	2017	USA	1.2.1	NA	PRN-	NA	prn::ins-18bp-1750+delG-1895	NA	wild type	4643642G>A, Val26Met	wild type	wild type(13)	wild type(3)	wild type(3)	wild type(3)	wild type(3)	wild type(37)	wild type	wild type(10)	wild type(3)	wild type(3)	wild type(4)	wild type(3)	6(934619T>C, Thr248Ala)	22	9	SAMN12525444	PRJNA287884	Weigand, 2019, mSystems
J859	2017	USA	1.2.1	NA	PRN-	NA	prn::ins-18bp-1750+delG-1895	NA	wild type	4643642G>A, Val26Met	wild type	wild type(13)	wild type(3)	wild type(3)	wild type(3)	wild type(3)	wild type(37)	wild type	wild type(10)	wild type(3)	wild type(3)	wild type(4)	wild type(3)	6(934619T>C, Thr248Ala)	22	9	SAMN12525446	PRJNA287884	Weigand, 2019, mSystems
J602	2016	USA	1.2.1	NA	PRN-	NA	prn::ins-9bp-1750+delG-1895	NA	wild type	4643642G>A, Val26Met	wild type	wild type(13)	wild type(3)	wild type(3)	wild type(3)	wild type(3)	wild type(37)	wild type	wild type(10)	wild type(3)	wild type(3)	wild type(4)	wild type(3)	6(934619T>C, Thr248Ala)	22	9	SAMN12525432	PRJNA287884	Weigand, 2019, mSystems
J711	2016	USA	1.2.1	NA	PRN-	NA	prn::ins-9bp-1750+delG-1895	NA	wild type	4643642G>A, Val26Met	wild type	wild type(13)	wild type(3)	wild type(3)	wild type(3)	wild type(3)	wild type(37)	wild type	wild type(10)	wild type(3)	wild type(3)	wild type(4)	wild type(3)	6(934619T>C, Thr248Ala)	22	9	SAMN12525438	PRJNA287884	Weigand, 2019, mSystems
J324	2015	USA	1.2	NA	PRN-	NA	prn::insG-709	NA	wild type	4643642G>A, Val26Met	wild type	wild type(13)	wild type(3)	wild type(3)	wild type(3)	wild type(3)	wild type(37)	wild type	wild type(10)	wild type(3)	3266524T>C, Thr372Ala(46)	wild type(4)	wild type(3)	6(934619T>C, Thr248Ala)	22	9	SAMN12525424	PRJNA287884	Weigand, 2019, mSystems
J786	2017	USA	1.2	NA	PRN-	NA	prn::Stop-C1168T	NA	wild type	4643642G>A, Val26Met	wild type	wild type(13)	wild type(3)	wild type(3)	wild type(3)	wild type(3)	wild type(37)	wild type	wild type(10)	wild type(3)	wild type(3)	wild type(4)	wild type(3)	6(934619T>C, Thr248Ala)	22	9	SAMN12525442	PRJNA287884	Weigand, 2019, mSystems
I457	2012	USA	1.2	NA	PRN-	NA	prn::Stop-C1372T	NA	wild type	wild type	wild type	wild type(13)	wild type(3)	wild type(3)	wild type(3)	wild type(3)	wild type(37)	wild type	wild type(10)	wild type(3)	wild type(3)	wild type(4)	wild type(3)	6(934619T>C, Thr248Ala)	22	9	SAMN12525386	PRJNA287884	Weigand, 2019, mSystems
H102	2009	USA	1.1	NA	PRN-	NA	prn::Stop-C2533T	NA	3773C˃T, Ala1258Val	wild type	wild type	wild type(13)	wild type(3)	wild type(3)	wild type(3)	wild type(3)	wild type(37)	wild type	wild type(10)	wild type(3)	wild type(3)	wild type(4)	wild type(3)	6(934619T>C, Thr248Ala)	22	9	SAMN12525331	PRJNA287884	Weigand, 2019, mSystems
H105	2009	USA	1.2	NA	PRN-	NA	prn::Stop-G1913A	NA	wild type	4643642G>A, Val26Met	wild type	wild type(13)	wild type(3)	wild type(3)	wild type(3)	wild type(3)	wild type(37)	wild type	wild type(10)	wild type(3)	wild type(3)	wild type(4)	wild type(3)	6(934619T>C, Thr248Ala)	22	9	SAMN12525334	PRJNA287884	Weigand, 2019, mSystems
I962	2013	USA	1.2	NA	PRN-	NA	prn::Stop-G1913A	NA	wild type	4643642G>A, Val26Met	wild type	wild type(13)	wild type(3)	wild type(3)	wild type(3)	wild type(3)	wild type(37)	wild type	wild type(10)	wild type(3)	wild type(3)	wild type(4)	wild type(3)	6(934619T>C, Thr248Ala)	22	9	SAMN12525391	PRJNA287884	Weigand, 2019, mSystems
H100	2009	USA	1.2.1	NA	PRN-	NA	prn::delG-1895	NA	wild type	4643642G>A, Val26Met	wild type	wild type(13)	wild type(3)	wild type(3)	wild type(3)	wild type(3)	wild type(37)	wild type	wild type(10)	wild type(3)	wild type(3)	wild type(4)	wild type(3)	6(934619T>C, Thr248Ala)	22	9	SAMN12525329	PRJNA287884	Weigand, 2019, mSystems
H242	2008	USA	1.2.1	NA	PRN-	NA	prn::delG-1895	NA	wild type	wild type	wild type	wild type(13)	wild type(3)	wild type(3)	wild type(3)	wild type(3)	wild type(37)	wild type	wild type(10)	wild type(3)	wild type(3)	wild type(4)	wild type(3)	6(934619T>C, Thr248Ala)	22	9	SAMN12525336	PRJNA287884	Weigand, 2019, mSystems
H555	2010	USA	1.2.1	NA	PRN-	NA	prn::delG-1895	NA	wild type	4643642G>A, Val26Met	wild type	wild type(13)	wild type(3)	wild type(3)	wild type(3)	wild type(3)	wild type(37)	wild type	wild type(10)	wild type(3)	wild type(3)	wild type(4)	wild type(3)	6(934619T>C, Thr248Ala)	22	9	SAMN12525351	PRJNA287884	Weigand, 2019, mSystems
H580	2010	USA	1.2.1	NA	PRN-	NA	prn::delG-1895	NA	wild type	4643642G>A, Val26Met	wild type	wild type(13)	wild type(3)	wild type(3)	wild type(3)	wild type(3)	wild type(37)	wild type	wild type(10)	wild type(3)	wild type(3)	wild type(4)	wild type(3)	6(934619T>C, Thr248Ala)	22	9	SAMN12525355	PRJNA287884	Weigand, 2019, mSystems
I133	2012	USA	1.2.1	NA	PRN-	NA	prn::delG-1895	NA	wild type	4643642G>A, Val26Met	wild type	wild type(13)	wild type(3)	wild type(3)	wild type(3)	wild type(3)	wild type(37)	wild type	wild type(10)	wild type(3)	wild type(3)	wild type(4)	wild type(3)	6(934619T>C, Thr248Ala)	22	9	SAMN12525375	PRJNA287884	Weigand, 2019, mSystems
I288	2012	USA	1.2.1	NA	PRN-	NA	prn::delG-1895	NA	wild type	wild type	wild type	wild type(13)	wild type(3)	wild type(3)	wild type(3)	wild type(3)	wild type(37)	wild type	wild type(10)	wild type(3)	wild type(3)	wild type(4)	wild type(3)	6(934619T>C, Thr248Ala)	22	9	SAMN12525381	PRJNA287884	Weigand, 2019, mSystems
I301	2012	USA	1.2.1	NA	PRN-	NA	prn::delG-1895	NA	wild type	4643642G>A, Val26Met	wild type	wild type(13)	wild type(3)	wild type(3)	wild type(3)	wild type(3)	wild type(37)	wild type	wild type(10)	wild type(3)	wild type(3)	wild type(4)	wild type(3)	6(934619T>C, Thr248Ala)	22	9	SAMN12525382	PRJNA287884	Weigand, 2019, mSystems
I308	2012	USA	1.2.1	NA	PRN-	NA	prn::delG-1895	NA	wild type	4643642G>A, Val26Met	wild type	wild type(13)	wild type(3)	wild type(3)	wild type(3)	wild type(3)	wild type(37)	wild type	wild type(10)	wild type(3)	wild type(3)	wild type(4)	wild type(3)	6(934619T>C, Thr248Ala)	22	9	SAMN12525383	PRJNA287884	Weigand, 2019, mSystems
I325	2012	USA	1.2.1	NA	PRN-	NA	prn::delG-1895	NA	wild type	4643642G>A, Val26Met	wild type	wild type(13)	wild type(3)	wild type(3)	wild type(3)	wild type(3)	wild type(37)	wild type	wild type(10)	wild type(3)	wild type(3)	wild type(4)	wild type(3)	6(934619T>C, Thr248Ala)	22	9	SAMN12525384	PRJNA287884	Weigand, 2019, mSystems
I326	2012	USA	1.2.1	NA	PRN-	NA	prn::delG-1895	NA	wild type	4643642G>A, Val26Met	wild type	wild type(13)	wild type(3)	wild type(3)	wild type(3)	wild type(3)	wild type(37)	wild type	wild type(10)	wild type(3)	nd	wild type(4)	wild type(3)	6(934619T>C, Thr248Ala)	22	9	SAMN12525385	PRJNA287884	Weigand, 2019, mSystems
I440	2012	USA	1.2.1	NA	PRN-	NA	prn::delG-1895	NA	wild type	4643642G>A, Val26Met	wild type	wild type(13)	wild type(3)	wild type(3)	wild type(3)	wild type(3)	wild type(37)	wild type	wild type(10)	wild type(3)	wild type(3)	wild type(4)	wild type(3)	6(934619T>C, Thr248Ala)	22	9	SAMN06688243	PRJNA287884	Weigand, 2019, mSystems
J069	2013	USA	1.2.1	NA	PRN-	NA	prn::delG-1895	NA	wild type	4643642G>A, Val26Met	wild type	wild type(13)	wild type(3)	wild type(3)	wild type(3)	wild type(3)	wild type(37)	wild type	wild type(10)	wild type(3)	wild type(3)	wild type(4)	wild type(3)	6(934619T>C, Thr248Ala)	22	9	SAMN12525392	PRJNA287884	Weigand, 2019, mSystems
J116	2014	USA	1.2.1	NA	PRN-	NA	prn::delG-1895	NA	wild type	4643642G>A, Val26Met	wild type	wild type(13)	wild type(3)	wild type(3)	wild type(3)	wild type(3)	wild type(37)	wild type	wild type(10)	wild type(3)	wild type(3)	wild type(4)	wild type(3)	6(934619T>C, Thr248Ala)	22	9	SAMN12525394	PRJNA287884	Weigand, 2019, mSystems
J156	2014	USA	1.2.1	NA	PRN-	NA	prn::delG-1895	NA	wild type	4643642G>A, Val26Met	wild type	wild type(13)	wild type(3)	wild type(3)	wild type(3)	wild type(3)	wild type(37)	wild type	wild type(10)	wild type(3)	wild type(3)	wild type(4)	wild type(3)	6(934619T>C, Thr248Ala)	22	9	SAMN12525395	PRJNA287884	Weigand, 2019, mSystems
J158	2014	USA	1.2.1	NA	PRN-	NA	prn::delG-1895	NA	wild type	4643642G>A, Val26Met	wild type	wild type(13)	wild type(3)	wild type(3)	wild type(3)	wild type(3)	wild type(37)	wild type	wild type(10)	wild type(3)	wild type(3)	wild type(4)	wild type(3)	6(934619T>C, Thr248Ala)	22	9	SAMN12525396	PRJNA287884	Weigand, 2019, mSystems
J166	2014	USA	1.2.1	NA	PRN-	NA	prn::delG-1895	NA	wild type	4643642G>A, Val26Met	wild type	wild type(13)	wild type(3)	wild type(3)	wild type(3)	wild type(3)	wild type(37)	wild type	wild type(10)	wild type(3)	wild type(3)	wild type(4)	wild type(3)	6(934619T>C, Thr248Ala)	22	9	SAMN12525397	PRJNA287884	Weigand, 2019, mSystems
J217	2014	USA	1.2.1	NA	PRN-	NA	prn::delG-1895	NA	3395C˃T, Pro1132Leu	4643642G>A, Val26Met	wild type	wild type(13)	wild type(3)	wild type(3)	wild type(3)	wild type(3)	wild type(37)	wild type	wild type(10)	wild type(3)	wild type(3)	wild type(4)	wild type(3)	6(934619T>C, Thr248Ala)	22	9	SAMN12525402	PRJNA287884	Weigand, 2019, mSystems
J219	2014	USA	1.2.1	NA	PRN-	NA	prn::delG-1895	NA	wild type	4643642G>A, Val26Met	wild type	wild type(13)	wild type(3)	wild type(3)	wild type(3)	wild type(3)	wild type(37)	wild type	wild type(10)	wild type(3)	wild type(3)	wild type(4)	wild type(3)	6(934619T>C, Thr248Ala)	22	9	SAMN12525404	PRJNA287884	Weigand, 2019, mSystems
J220	2014	USA	1.2.1	NA	PRN-	NA	prn::delG-1895	NA	wild type	4643642G>A, Val26Met	wild type	wild type(13)	wild type(3)	wild type(3)	wild type(3)	wild type(3)	wild type(37)	wild type	wild type(10)	wild type(3)	wild type(3)	wild type(4)	wild type(3)	6(934619T>C, Thr248Ala)	22	8	SAMN12525405	PRJNA287884	Weigand, 2019, mSystems
J221	2014	USA	1.2.1	NA	PRN-	NA	prn::delG-1895	NA	wild type	4643642G>A, Val26Met	wild type	wild type(13)	wild type(3)	wild type(3)	wild type(3)	wild type(3)	wild type(37)	wild type	wild type(10)	wild type(3)	wild type(3)	wild type(4)	wild type(3)	6(934619T>C, Thr248Ala)	22	9	SAMN12525406	PRJNA287884	Weigand, 2019, mSystems
J278	2014	USA	1.2.1	NA	PRN-	NA	prn::delG-1895	NA	wild type	4643642G>A, Val26Met	wild type	wild type(13)	wild type(3)	wild type(3)	wild type(3)	wild type(3)	wild type(37)	wild type	wild type(10)	wild type(3)	wild type(3)	wild type(4)	wild type(3)	6(934619T>C, Thr248Ala)	22	9	SAMN12525407	PRJNA287884	Weigand, 2019, mSystems
J279	2014	USA	1.2.1	NA	PRN-	NA	prn::delG-1895	NA	wild type	4643642G>A, Val26Met	wild type	wild type(13)	wild type(3)	wild type(3)	wild type(3)	wild type(3)	wild type(37)	wild type	wild type(10)	wild type(3)	wild type(3)	wild type(4)	wild type(3)	6(934619T>C, Thr248Ala)	22	9	SAMN12525408	PRJNA287884	Weigand, 2019, mSystems
J280	2014	USA	1.2.1	NA	PRN-	NA	prn::delG-1895	NA	wild type	4643642G>A, Val26Met	wild type	wild type(13)	wild type(3)	wild type(3)	wild type(3)	wild type(3)	wild type(37)	wild type	wild type(10)	wild type(3)	wild type(3)	wild type(4)	wild type(3)	6(934619T>C, Thr248Ala)	22	9	SAMN12525409	PRJNA287884	Weigand, 2019, mSystems
J281	2014	USA	1.2.1	NA	PRN-	NA	prn::delG-1895	NA	wild type	4643642G>A, Val26Met	wild type	wild type(13)	wild type(3)	wild type(3)	wild type(3)	wild type(3)	wild type(37)	wild type	wild type(10)	wild type(3)	wild type(3)	wild type(4)	wild type(3)	6(934619T>C, Thr248Ala)	22	9	SAMN12525410	PRJNA287884	Weigand, 2019, mSystems
J282	2014	USA	1.2.1	NA	PRN-	NA	prn::delG-1895	NA	wild type	4643642G>A, Val26Met	wild type	wild type(13)	wild type(3)	wild type(3)	wild type(3)	wild type(3)	wild type(37)	wild type	wild type(10)	wild type(3)	wild type(3)	wild type(4)	wild type(3)	6(934619T>C, Thr248Ala)	22	9	SAMN12525411	PRJNA287884	Weigand, 2019, mSystems
J287	2014	USA	1.2.1	NA	PRN-	NA	prn::delG-1895	NA	wild type	4643642G>A, Val26Met	wild type	wild type(13)	wild type(3)	wild type(3)	wild type(3)	wild type(3)	wild type(37)	wild type	wild type(10)	wild type(3)	wild type(3)	wild type(4)	wild type(3)	6(934619T>C, Thr248Ala)	22	9	SAMN12525415	PRJNA287884	Weigand, 2019, mSystems
J289	2014	USA	1.2.1	NA	PRN-	NA	prn::delG-1895	NA	wild type	4643642G>A, Val26Met	wild type	wild type(13)	wild type(3)	wild type(3)	wild type(3)	wild type(3)	wild type(37)	wild type	wild type(10)	wild type(3)	wild type(3)	wild type(4)	wild type(3)	6(934619T>C, Thr248Ala)	22	9	SAMN12525416	PRJNA287884	Weigand, 2019, mSystems
J290	2014	USA	1.2.1	NA	PRN-	NA	prn::delG-1895	NA	wild type	4643642G>A, Val26Met	wild type	wild type(13)	wild type(3)	wild type(3)	wild type(3)	wild type(3)	wild type(37)	wild type	wild type(10)	wild type(3)	wild type(3)	wild type(4)	wild type(3)	6(934619T>C, Thr248Ala)	22	9	SAMN12525417	PRJNA287884	Weigand, 2019, mSystems
J291	2014	USA	1.2.1	NA	PRN-	NA	prn::delG-1895	NA	wild type	4643642G>A, Val26Met	wild type	wild type(13)	wild type(3)	wild type(3)	wild type(3)	wild type(3)	wild type(37)	wild type	wild type(10)	wild type(3)	wild type(3)	wild type(4)	wild type(3)	6(934619T>C, Thr248Ala)	22	9	SAMN12525418	PRJNA287884	Weigand, 2019, mSystems
J292	2014	USA	1.2.1	NA	PRN-	NA	prn::delG-1895	NA	wild type	4643642G>A, Val26Met	wild type	wild type(13)	wild type(3)	wild type(3)	wild type(3)	wild type(3)	wild type(37)	wild type	wild type(10)	wild type(3)	wild type(3)	wild type(4)	wild type(3)	6(934619T>C, Thr248Ala)	22	9	SAMN12525419	PRJNA287884	Weigand, 2019, mSystems
J297	2014	USA	1.2.1	NA	PRN-	NA	prn::delG-1895	NA	wild type	4643642G>A, Val26Met	wild type	wild type(13)	wild type(3)	wild type(3)	wild type(3)	wild type(3)	wild type(37)	wild type	wild type(10)	wild type(3)	wild type(3)	wild type(4)	wild type(3)	6(934619T>C, Thr248Ala)	22	9	SAMN12525421	PRJNA287884	Weigand, 2019, mSystems
J307	2014	USA	1.2.1	NA	PRN-	NA	prn::delG-1895	NA	wild type	4643642G>A, Val26Met	wild type	wild type(13)	wild type(3)	wild type(3)	wild type(3)	wild type(3)	wild type(37)	wild type	wild type(10)	wild type(3)	wild type(3)	wild type(4)	wild type(3)	6(934619T>C, Thr248Ala)	22	9	SAMN12525422	PRJNA287884	Weigand, 2019, mSystems
J326	2014	USA	1.2.1	NA	PRN-	NA	prn::delG-1895	NA	wild type	4643642G>A, Val26Met	wild type	wild type(13)	wild type(3)	wild type(3)	wild type(3)	wild type(3)	wild type(37)	wild type	wild type(10)	wild type(3)	wild type(3)	wild type(4)	wild type(3)	6(934619T>C, Thr248Ala)	22	9	SAMN12525425	PRJNA287884	Weigand, 2019, mSystems
J327	2015	USA	1.2.1	NA	PRN-	NA	prn::delG-1895	NA	wild type	4643642G>A, Val26Met	wild type	wild type(13)	wild type(3)	wild type(3)	wild type(3)	wild type(3)	wild type(37)	wild type	wild type(10)	wild type(3)	wild type(3)	wild type(4)	wild type(3)	6(934619T>C, Thr248Ala)	22	9	SAMN12525426	PRJNA287884	Weigand, 2019, mSystems
J328	2015	USA	1.2.1	NA	PRN-	NA	prn::delG-1895	NA	wild type	4643642G>A, Val26Met	wild type	wild type(13)	wild type(3)	wild type(3)	wild type(3)	wild type(3)	wild type(37)	wild type	wild type(10)	wild type(3)	wild type(3)	wild type(4)	wild type(3)	6(934619T>C, Thr248Ala)	22	9	SAMN12525427	PRJNA287884	Weigand, 2019, mSystems
J396	2015	USA	1.2.1	NA	PRN-	NA	prn::delG-1895	NA	wild type	4643642G>A, Val26Met	wild type	wild type(13)	wild type(3)	wild type(3)	wild type(3)	wild type(3)	wild type(37)	wild type	wild type(10)	wild type(3)	wild type(3)	wild type(4)	wild type(3)	6(934619T>C, Thr248Ala)	22	9	SAMN12525428	PRJNA287884	Weigand, 2019, mSystems
J456	2016	USA	1.2.1	NA	PRN-	NA	prn::delG-1895	NA	wild type	4643642G>A, Val26Met	wild type	wild type(13)	wild type(3)	wild type(3)	wild type(3)	wild type(3)	wild type(37)	wild type	wild type(10)	wild type(3)	wild type(3)	wild type(4)	wild type(3)	6(934619T>C, Thr248Ala)	22	9	SAMN12525429	PRJNA287884	Weigand, 2019, mSystems
J599	2016	USA	1.2.1	NA	PRN-	NA	prn::delG-1895	NA	wild type	4643642G>A, Val26Met	wild type	wild type(13)	wild type(3)	wild type(3)	wild type(3)	wild type(3)	wild type(37)	wild type	wild type(10)	wild type(3)	wild type(3)	wild type(4)	wild type(3)	6(934619T>C, Thr248Ala)	22	9	SAMN12525431	PRJNA287884	Weigand, 2019, mSystems
J677	2017	USA	1.2.1	NA	PRN-	NA	prn::delG-1895	NA	wild type	4643642G>A, Val26Met	wild type	wild type(13)	wild type(3)	wild type(3)	wild type(3)	wild type(3)	wild type(37)	wild type	wild type(10)	wild type(3)	wild type(3)	wild type(4)	wild type(3)	6(934619T>C, Thr248Ala)	22	8	SAMN12525436	PRJNA287884	Weigand, 2019, mSystems
J778	2016	USA	1.2.1	NA	PRN-	NA	prn::delG-1895	NA	wild type	4643642G>A, Val26Met	wild type	wild type(13)	wild type(3)	wild type(3)	wild type(3)	wild type(3)	wild type(37)	wild type	wild type(10)	339569T>A, Ser324 Thr(5)	wild type(3)	wild type(4)	wild type(3)	6(934619T>C, Thr248Ala)	22	9	SAMN12525441	PRJNA287884	Weigand, 2019, mSystems
A005	1985	USA	1.1	NA	PRN+	NA	wild type	NA	3773C˃T, Ala1258Val	wild type	wild type	wild type(13)	wild type(3)	wild type(3)	wild type(3)	wild type(3)	wild type(37)	wild type	wild type(10)	wild type(3)	wild type(3)	wild type(4)	wild type(3)	6(934619T>C, Thr248Ala)	22	9	SAMN08016806	PRJNA287884	Weigand, 2019, mSystems
A747	1993	USA	1.1	NA	PRN+	NA	wild type	NA	3773C˃T, Ala1258Val	wild type	wild type	wild type(13)	wild type(3)	wild type(3)	wild type(3)	wild type(3)	wild type(37)	wild type	wild type(10)	wild type(3)	wild type(3)	wild type(4)	wild type(3)	6(934619T>C, Thr248Ala)	22	9	SAMN06688234	PRJNA287884	Weigand, 2019, mSystems
B144	1975	USA	1.2	NA	PRN+	NA	wild type	NA	wild type	wild type	wild type	wild type(13)	wild type(3)	wild type(3)	wild type(3)	wild type(3)	wild type(37)	wild type	wild type(10)	wild type(3)	wild type(3)	wild type(4)	wild type(3)	6(934619T>C, Thr248Ala)	22	9	SAMN08105888	PRJNA287884	Weigand, 2019, mSystems
B149	1985	USA	1.1	NA	PRN+	NA	wild type	NA	3773C˃T, Ala1258Val	wild type	wild type	wild type(13)	wild type(3)	wild type(3)	wild type(3)	wild type(3)	wild type(37)	wild type	wild type(10)	wild type(3)	wild type(3)	wild type(4)	wild type(3)	6(934619T>C, Thr248Ala)	22	9	SAMN08105889	PRJNA287884	Weigand, 2019, mSystems
B160	1974	USA	1	NA	PRN+	NA	wild type	NA	wild type	wild type	wild type	wild type(13)	wild type(3)	wild type(3)	wild type(3)	wild type(3)	wild type(37)	wild type	wild type(10)	wild type(3)	wild type(3)	wild type(4)	wild type(3)	6(934619T>C, Thr248Ala)	22	9	SAMN08105890	PRJNA287884	Weigand, 2019, mSystems
B271	1998	USA	1.1	NA	PRN+	NA	wild type	NA	3773C˃T, Ala1258Val	wild type	wild type	wild type(13)	wild type(3)	wild type(3)	wild type(3)	wild type(3)	wild type(37)	wild type	wild type(10)	wild type(3)	wild type(3)	wild type(4)	wild type(3)	6(934619T>C, Thr248Ala)	22	9	SAMN08016807	PRJNA287884	Weigand, 2019, mSystems
B337	1977	USA	1.2	NA	PRN+	NA	wild type	NA	wild type	wild type	wild type	wild type(13)	wild type(3)	wild type(3)	wild type(3)	wild type(3)	wild type(37)	wild type	wild type(10)	wild type(3)	wild type(3)	wild type(4)	wild type(3)	6(934619T>C, Thr248Ala)	22	9	SAMN06688235	PRJNA287884	Weigand, 2019, mSystems
D577	1999	USA	1.1	NA	PRN+	NA	wild type	NA	3773C˃T, Ala1258Val	wild type	wild type	wild type(13)	wild type(3)	wild type(3)	wild type(3)	wild type(3)	wild type(37)	wild type	wild type(10)	wild type(3)	3257317C>T, Gly3441Ser(22)	wild type(4)	wild type(3)	6(934619T>C, Thr248Ala)	22	9	SAMN06688237	PRJNA287884	Weigand, 2019, mSystems
E738	2004	USA	1.2	NA	PRN+	NA	wild type	NA	wild type	4643642G>A, Val26Met	wild type	wild type(13)	wild type(3)	wild type(3)	wild type(3)	wild type(3)	wild type(37)	wild type	wild type(10)	wild type(3)	wild type(3)	wild type(4)	wild type(3)	6(934619T>C, Thr248Ala)	22	9	SAMN06688241	PRJNA287884	Weigand, 2019, mSystems
E762	2004	USA	1.1	NA	PRN+	NA	wild type	NA	3773C˃T, Ala1258Val	wild type	wild type	wild type(13)	wild type(3)	wild type(3)	wild type(3)	wild type(3)	wild type(37)	wild type	wild type(10)	wild type(3)	3266510G>A, Ala376Ala(43)	wild type(4)	wild type(3)	28(935044G>C, Ser106Trp)	22	9	SAMN06350663	PRJNA287884	Weigand, 2019, mSystems
E843	2004	USA	1.1	NA	PRN+	NA	wild type	NA	3773C˃T, Ala1258Val	wild type	wild type	wild type(13)	wild type(3)	wild type(3)	wild type(3)	wild type(3)	wild type(37)	wild type	wild type(10)	wild type(3)	wild type(3)	wild type(4)	wild type(3)	6(934619T>C, Thr248Ala)	22	9	SAMN06350664	PRJNA287884	Weigand, 2019, mSystems
H104	2009	USA	1.2	NA	PRN+	NA	wild type	NA	wild type	4643642G>A, Val26Met	wild type	wild type(13)	wild type(3)	wild type(3)	wild type(3)	wild type(3)	wild type(37)	wild type	wild type(10)	wild type(3)	wild type(3)	wild type(4)	wild type(3)	6(934619T>C, Thr248Ala)	22	9	SAMN12525333	PRJNA287884	Weigand, 2019, mSystems
Reference 12822 (F585)	1993	Germany	1.2	NA	PRN+	NA	wild type	NA	wild type	wild type	wild type	wild type(13)	wild type(3)	wild type(3)	wild type(3)	wild type(3)	wild type(37)	wild type	wild type(10)	wild type(3)	wild type(3)	wild type(4)	wild type(3)	nd	22	9	SAMN07774522	PRJNA287884	Weigand, 2019, mSystems
BPPH12O10	2005	Spain	1.2	NA	PRN-	PRN- (ELISA)	prn::C<T-1168	FHA+ (ELISA)	wild type	4643642G>A, Val26Met	3267792G>T	wild type(13)	wild type(3)	wild type(3)	wild type(3)	wild type(3)	wild type(37)	wild type	wild type(10)	wild type(3)	wild type(3)	wild type(4)	wild type(3)	6(934619T>C, Thr248Ala)	21	8	SAMN19291993	PRJNA731630	this study	Illumina MiSeq, 2*300, HUVH, Barcelona, Spain	1483926	80	78	106403
BPPHdlP27	2015	Spain	1.2	NA	PRN-	PRN- (ELISA)	prn::C<T-1168	FHA+ (ELISA)	wild type	4643642G>A, Val26Met	3267792G>T	wild type(13)	wild type(3)	wild type(3)	wild type(3)	wild type(3)	wild type(37)	wild type	wild type(10)	wild type(3)	wild type(3)	wild type(4)	wild type(3)	6(934619T>C, Thr248Ala)	18	8	SAMN19292000	PRJNA731630	this study	Illumina MiSeq, 2*300, HUVH, Barcelona, Spain	904808	50	111	81876
BPP300	2007	Spain	1.1	NA	PRN-	PRN- (ELISA)	prn::delA-988	FHA+ (ELISA)	3773C˃T, Ala1258Val	4643642G>A, Val26Met	wild type	wild type(13)	wild type(3)	wild type(3)	wild type(3)	wild type(3)	wild type(37)	wild type	wild type(10)	wild type(3)	wild type(3)	wild type(4)	wild type(3)	6(934619T>C, Thr248Ala)	22	9	SAMN19291969	PRJNA731630	this study	Illumina MiSeq, 2*300, HUVH, Barcelona, Spain	961888	52	201	52601
BPP308	2007	Spain	1.1	NA	PRN-	PRN- (ELISA)	prn::delA-988	FHA+ (ELISA)	3773C˃T, Ala1258Val	wild type	wild type	wild type(13)	wild type(3)	wild type(3)	wild type(3)	wild type(3)	wild type(37)	wild type	wild type(10)	wild type(3)	wild type(3)	wild type(4)	wild type(3)	6(934619T>C, Thr248Ala)	22	9	SAMN19291972	PRJNA731630	this study	Illumina MiSeq, 2*300, HUVH, Barcelona, Spain	722090	38	150	71191
BPP330	2007	Spain	1.1	NA	PRN-	PRN- (ELISA)	prn::delA-988	FHA+ (ELISA)	3773C˃T, Ala1258Val	wild type	wild type	wild type(13)	wild type(3)	wild type(3)	wild type(3)	wild type(3)	wild type(37)	wild type	wild type(10)	wild type(3)	wild type(3)	wild type(4)	wild type(3)	6(934619T>C, Thr248Ala)	21	9	SAMN19291973	PRJNA731630	this study	Illumina MiSeq, 2*300, HUVH, Barcelona, Spain	1805932	96	112	84468
BPP386	2009	Spain	1.2	NA	PRN-	PRN- (ELISA)	prn::delG-283	FHA+ (ELISA)	wild type	4643642G>A, Val26Met	wild type	wild type(13)	wild type(3)	wild type(3)	wild type(3)	wild type(3)	wild type(37)	wild type	wild type(10)	wild type(3)	wild type(3)	wild type(4)	wild type(3)	6(934619T>C, Thr248Ala)	21	9	SAMN19291975	PRJNA731630	this study	Illumina MiSeq, 2*300, HUVH, Barcelona, Spain	1106884	65	107	84974
BPP396	2010	Spain	1.2	NA	PRN-	PRN- (ELISA)	prn::delG-784	FHA+ (ELISA)	wild type	wild type	wild type	wild type(13)	wild type(3)	wild type(3)	wild type(3)	wild type(3)	wild type(37)	wild type	wild type(10)	wild type(3)	wild type(3)	wild type(4)	wild type(3)	6(934619T>C, Thr248Ala)	22	9	SAMN19291977	PRJNA731630	this study	Illumina MiSeq, 2*300, HUVH, Barcelona, Spain	1189254	62	156	74243
BPP305	2007	Spain	1.2	NA	PRN+	PRN+ (ELISA)	prn::Stop-C2533T	FHA+ (ELISA)	wild type	wild type	wild type	wild type(13)	wild type(3)	wild type(3)	wild type(3)	wild type(3)	wild type(37)	wild type	wild type(10)	wild type(3)	wild type(3)	wild type(4)	wild type(3)	6(934619T>C, Thr248Ala)	21	9	SAMN19291971	PRJNA731630	this study	Illumina MiSeq, 2*300, HUVH, Barcelona, Spain	1170476	70	130	77104
BPP1-17	2017	Spain	1.2.1	NA	PRN-	PRN- (ELISA)	prn::delG-1895	FHA+ (ELISA)	wild type	4643642G>A, Val26Met	wild type	wild type(13)	wild type(3)	wild type(3)	wild type(3)	wild type(3)	wild type(37)	wild type	wild type(10)	wild type(3)	wild type(3)	wild type(4)	wild type(3)	6(934619T>C, Thr248Ala)	20	8	SAMN19291983	PRJNA731630	this study	Illumina MiSeq, 2*300, HUVH, Barcelona, Spain	1802886	93	88	111783
BPP1-18	2018	Spain	1.2.1	NA	PRN-	PRN- (ELISA)	prn::delG-1895	FHA+ (ELISA)	wild type	4643642G>A, Val26Met	wild type	wild type(13)	wild type(3)	wild type(3)	wild type(3)	wild type(3)	wild type(37)	wild type	wild type(10)	wild type(3)	wild type(3)	wild type(4)	wild type(3)	6(934619T>C, Thr248Ala)	21	9	SAMN19291986	PRJNA731630	this study	Illumina MiSeq, 2*300, HUVH, Barcelona, Spain	1467648	80	93	106521
BPP2-17	2017	Spain	1.2.1	NA	PRN-	PRN- (ELISA)	prn::delG-1895	FHA+ (ELISA)	wild type	4643642G>A, Val26Met	wild type	wild type(13)	wild type(3)	wild type(3)	wild type(3)	wild type(3)	wild type(37)	wild type	wild type(10)	wild type(3)	wild type(3)	wild type(4)	wild type(3)	6(934619T>C, Thr248Ala)	21	9	SAMN19291984	PRJNA731630	this study	Illumina MiSeq, 2*300, HUVH, Barcelona, Spain	1012844	60	122	82116
BPP2-18	2018	Spain	1.2.1	NA	PRN-	PRN- (ELISA)	prn::delG-1895	FHA+ (ELISA)	3220C˃T, His1074Tyr	4643642G>A, Val26Met	wild type	wild type(13)	wild type(3)	wild type(3)	wild type(3)	wild type(3)	wild type(37)	wild type	wild type(10)	wild type(3)	wild type(3)	wild type(4)	wild type(3)	6(934619T>C, Thr248Ala)	20	9	SAMN19291987	PRJNA731630	this study	Illumina MiSeq, 2*300, HUVH, Barcelona, Spain	1608140	87	100	92981
BPP3-17	2017	Spain	1.2.1	NA	PRN-	PRN- (ELISA)	prn::delG-1895	FHA+ (ELISA)	wild type	wild type	wild type	wild type(13)	wild type(3)	wild type(3)	wild type(3)	wild type(3)	wild type(37)	wild type	wild type(10)	wild type(3)	wild type(3)	wild type(4)	wild type(3)	6(934619T>C, Thr248Ala)	22	9	SAMN19291985	PRJNA731630	this study	Illumina MiSeq, 2*300, HUVH, Barcelona, Spain	1134908	63	102	103501
BPP3-18	2018	Spain	1.2.1	NA	PRN-	PRN- (ELISA)	prn::delG-1895	FHA+ (ELISA)	wild type	4643642G>A, Val26Met	wild type	wild type(13)	wild type(3)	wild type(3)	wild type(3)	wild type(3)	wild type(37)	wild type	wild type(10)	wild type(3)	wild type(3)	wild type(4)	wild type(3)	6(934619T>C, Thr248Ala)	22	9	SAMN19291988	PRJNA731630	this study	Illumina MiSeq, 2*300, HUVH, Barcelona, Spain	1407344	77	99	102238
BPP301	2007	Spain	1.2.1	NA	PRN-	PRN- (ELISA)	prn::delG-1895	FHA+ (ELISA)	wild type	4643642G>A, Val26Met	wild type	wild type(13)	wild type(3)	wild type(3)	wild type(3)	wild type(3)	wild type(37)	wild type	wild type(10)	wild type(3)	wild type(3)	wild type(4)	wild type(3)	6(934619T>C, Thr248Ala)	22	9	SAMN19291970	PRJNA731630	this study	Illumina MiSeq, 2*300, HUVH, Barcelona, Spain	1740600	95	84	115470
BPP378	2009	Spain	1.2.1	NA	PRN-	PRN- (ELISA)	prn::delG-1895	FHA+ (ELISA)	wild type	4643642G>A, Val26Met	wild type	wild type(13)	wild type(3)	wild type(3)	wild type(3)	wild type(3)	wild type(37)	wild type	wild type(10)	wild type(3)	wild type(3)	wild type(4)	wild type(3)	6(934619T>C, Thr248Ala)	21	9	SAMN19291974	PRJNA731630	this study	Illumina MiSeq, 2*300, HUVH, Barcelona, Spain	1428064	75	118	84507
BPP393	2010	Spain	1.2.1	NA	PRN-	PRN- (ELISA)	prn::delG-1895	FHA+ (ELISA)	wild type	4643642G>A, Val26Met	wild type	wild type(13)	wild type(3)	wild type(3)	wild type(3)	wild type(3)	wild type(37)	wild type	wild type(10)	wild type(3)	wild type(3)	wild type(4)	wild type(3)	6(934619T>C, Thr248Ala)	21	8	SAMN19291976	PRJNA731630	this study	Illumina MiSeq, 2*300, HUVH, Barcelona, Spain	1336188	73	128	82227
BPP397	2010	Spain	1.2.1	NA	PRN-	PRN- (ELISA)	prn::delG-1895	FHA+ (ELISA)	wild type	4643642G>A, Val26Met	wild type	wild type(13)	wild type(3)	wild type(3)	wild type(3)	wild type(3)	wild type(37)	wild type	wild type(10)	wild type(3)	wild type(3)	wild type(4)	wild type(3)	6(934619T>C, Thr248Ala)	21	9	SAMN19291978	PRJNA731630	this study	Illumina MiSeq, 2*300, HUVH, Barcelona, Spain	1804518	97	161	69345
BPP470	2011	Spain	1.2.1	NA	PRN-	PRN- (ELISA)	prn::delG-1895	FHA+ (ELISA)	wild type	4643642G>A, Val26Met	wild type	wild type(13)	wild type(3)	wild type(3)	wild type(3)	wild type(3)	wild type(37)	wild type	wild type(10)	wild type(3)	wild type(3)	wild type(4)	wild type(3)	6(934619T>C, Thr248Ala)	22	9	SAMN19291979	PRJNA731630	this study	Illumina MiSeq, 2*300, HUVH, Barcelona, Spain	900776	48	179	66693
BPP487	2011	Spain	1.2.1	NA	PRN-	PRN- (ELISA)	prn::delG-1895	FHA+ (ELISA)	wild type	4643642G>A, Val26Met	wild type	wild type(13)	wild type(3)	wild type(3)	wild type(3)	wild type(3)	wild type(37)	wild type	wild type(10)	wild type(3)	wild type(3)	wild type(4)	wild type(3)	6(934619T>C, Thr248Ala)	22	9	SAMN19291980	PRJNA731630	this study	Illumina MiSeq, 2*300, HUVH, Barcelona, Spain	1090358	59	262	35658
BPP529	2013	Spain	1.2.1	NA	PRN-	PRN- (ELISA)	prn::delG-1895	FHA+ (ELISA)	wild type	4643642G>A, Val26Met	wild type	wild type(13)	wild type(3)	wild type(3)	wild type(3)	wild type(3)	wild type(37)	wild type	wild type(10)	wild type(3)	wild type(3)	wild type(4)	wild type(3)	6(934619T>C, Thr248Ala)	22	9	SAMN19291981	PRJNA731630	this study	Illumina MiSeq, 2*300, HUVH, Barcelona, Spain	1189094	70	111	84619
BPP572	2016	Spain	1.2.1	NA	PRN-	PRN- (ELISA)	prn::delG-1895	FHA+ (ELISA)	wild type	4643642G>A, Val26Met	wild type	wild type(13)	wild type(3)	wild type(3)	wild type(3)	wild type(3)	wild type(37)	wild type	wild type(10)	wild type(3)	wild type(3)	wild type(4)	wild type(3)	6(934619T>C, Thr248Ala)	21	9	SAMN19291982	PRJNA731630	this study	Illumina MiSeq, 2*300, HUVH, Barcelona, Spain	1577616	85	174	60085
BPP636	2018	Spain	1.2.1	NA	PRN-	PRN- (ELISA)	prn::delG-1895	FHA+ (ELISA)	3220C˃T, His1074Tyr	4643642G>A, Val26Met	wild type	wild type(13)	wild type(3)	wild type(3)	wild type(3)	wild type(3)	wild type(37)	wild type	wild type(10)	wild type(3)	wild type(3)	wild type(4)	wild type(3)	6(934619T>C, Thr248Ala)	21	9	SAMN19291989	PRJNA731630	this study	Illumina MiSeq, 2*300, HUVH, Barcelona, Spain	1948488	98	87	97555
BPPCM1	2015	Spain	1.2.1	NA	PRN-	PRN- (ELISA)	prn::delG-1895	FHA+ (ELISA)	wild type	4643642G>A, Val26Met	3267799C>T	wild type(13)	wild type(3)	wild type(3)	wild type(3)	wild type(3)	wild type(37)	wild type	wild type(10)	wild type(3)	wild type(3)	wild type(4)	wild type(3)	6(934619T>C, Thr248Ala)	22	9	SAMN19292004	PRJNA731630	this study	Illumina Nextseq, 2*150, CNM, Madrid, Spain	3550732	105	101	75149
BPPCM2	2016	Spain	1.2.1	NA	PRN-	PRN- (ELISA)	prn::delG-1895	FHA+ (ELISA)	wild type	4643642G>A, Val26Met	wild type	wild type(13)	wild type(3)	wild type(3)	wild type(3)	wild type(3)	wild type(37)	wild type	wild type(10)	wild type(3)	wild type(3)	wild type(4)	wild type(3)	6(934619T>C, Thr248Ala)	22	11	SAMN19292005	PRJNA731630	this study	Illumina Nextseq, 2*150, CNM, Madrid, Spain	6202510	185	98	78714
BPPH12O16	2018	Spain	1.2.1	NA	PRN-	PRN- (ELISA)	prn::delG-1895	FHA+ (ELISA)	3220C˃T, His1074Tyr	4643642G>A, Val26Met	wild type	wild type(13)	wild type(3)	wild type(3)	wild type(3)	wild type(3)	wild type(37)	wild type	wild type(10)	wild type(3)	wild type(3)	wild type(4)	wild type(3)	6(934619T>C, Thr248Ala)	22	9	SAMN19291994	PRJNA731630	this study	Illumina MiSeq, 2*300, HUVH, Barcelona, Spain	1791888	96	72	143928
BPPH12O18	2018	Spain	1.2.1	NA	PRN-	PRN- (ELISA)	prn::delG-1895	FHA+ (ELISA)	wild type	4643642G>A, Val26Met	wild type	wild type(13)	nd	wild type(3)	nd	wild type(3)	wild type(37)	wild type	wild type(10)	wild type(3)	wild type(3)	wild type(4)	wild type(3)	6(934619T>C, Thr248Ala)	22	8	SAMN19291995	PRJNA731630	this study	Illumina MiSeq, 2*300, HUVH, Barcelona, Spain	1440198	78	73	150283
BPPH12O32	2009	Spain	1.2.1	NA	PRN-	PRN- (ELISA)	prn::delG-1895	FHA+ (ELISA)	wild type	4643642G>A, Val26Met	wild type	wild type(13)	wild type(3)	wild type(3)	wild type(3)	wild type(3)	wild type(37)	wild type	wild type(10)	wild type(3)	wild type(3)	wild type(4)	wild type(3)	6(934619T>C, Thr248Ala)	22	9	SAMN19291996	PRJNA731630	this study	Illumina MiSeq, 2*300, HUVH, Barcelona, Spain	1613310	87	77	115241
BPPHdlP15	2012	Spain	1.2.1	NA	PRN-	PRN- (ELISA)	prn::delG-1895	FHA+ (ELISA)	wild type	4643642G>A, Val26Met	wild type	wild type(13)	wild type(3)	wild type(3)	wild type(3)	wild type(3)	wild type(37)	wild type	wild type(10)	wild type(3)	wild type(3)	wild type(4)	wild type(3)	6(934619T>C, Thr248Ala)	21	9	SAMN19291998	PRJNA731630	this study	Illumina MiSeq, 2*300, HUVH, Barcelona, Spain	1834782	99	73	127931
BPPHdlP16	2013	Spain	1.2.1	NA	PRN-	PRN- (ELISA)	prn::delG-1895	FHA+ (ELISA)	wild type	4643642G>A, Val26Met	wild type	wild type(13)	wild type(3)	wild type(3)	wild type(3)	wild type(3)	wild type(37)	wild type	wild type(10)	wild type(3)	wild type(3)	wild type(4)	wild type(3)	6(934619T>C, Thr248Ala)	21	9	SAMN19291999	PRJNA731630	this study	Illumina MiSeq, 2*300, HUVH, Barcelona, Spain	1284564	71	82	106029
BPPHdlP32	2012	Spain	1.2.1	NA	PRN-	PRN- (ELISA)	prn::delG-1895	FHA+ (ELISA)	wild type	4643642G>A, Val26Met	wild type	wild type(13)	wild type(3)	wild type(3)	wild type(3)	wild type(3)	wild type(37)	wild type	wild type(10)	wild type(3)	wild type(3)	wild type(4)	wild type(3)	6(934619T>C, Thr248Ala)	21	9	SAMN19292001	PRJNA731630	this study	Illumina MiSeq, 2*300, HUVH, Barcelona, Spain	1579522	85	69	150274
BPPHSJD1	2019	Spain	1.2.1	NA	PRN-	PRN- (ELISA)	prn::delG-1895	FHA+ (ELISA)	wild type	4643642G>A, Val26Met	wild type	wild type(13)	wild type(3)	wild type(3)	wild type(3)	wild type(3)	wild type(37)	wild type	wild type(10)	wild type(3)	wild type(3)	wild type(4)	wild type(3)	6(934619T>C, Thr248Ala)	22	9	SAMN19292002	PRJNA731630	this study	Illumina MiSeq, 2*300, HUVH, Barcelona, Spain	1919448	103	73	150275
BPPHSJD2	2018	Spain	1.2.1	NA	PRN-	PRN- (ELISA)	prn::delG-1895	FHA+ (ELISA)	wild type	4643642G>A, Val26Met	wild type	wild type(13)	wild type(3)	wild type(3)	wild type(3)	wild type(3)	wild type(37)	wild type	wild type(10)	wild type(3)	wild type(3)	wild type(4)	wild type(3)	6(934619T>C, Thr248Ala)	21	9	SAMN19292003	PRJNA731630	this study	Illumina MiSeq, 2*300, HUVH, Barcelona, Spain	1523902	84	71	106401
BPP5-18	2018	Spain	1.2	NA	PRN+	PRN+ (ELISA)	wild type	FHA+ (ELISA)	wild type	wild type	wild type	wild type(13)	wild type(3)	wild type(3)	wild type(3)	wild type(3)	wild type(37)	wild type	wild type(10)	wild type(3)	wild type(3)	wild type(4)	wild type(3)	6(934619T>C, Thr248Ala)	22	9	SAMN19291990	PRJNA731630	this study	Illumina MiSeq, 2*300, HUVH, Barcelona, Spain	761820	43	119	86255
BPP60	1993	Spain	1.1	NA	PRN+	PRN+ (ELISA)	wild type	FHA+ (ELISA)	3773C˃T, Ala1258Val	wild type	wild type	wild type(13)	wild type(3)	wild type(3)	wild type(3)	wild type(3)	wild type(37)	wild type	wild type(10)	wild type(3)	wild type(3)	wild type(4)	wild type(3)	6(934619T>C, Thr248Ala)	22	9	SAMN19291968	PRJNA731630	this study	Illumina MiSeq, 2*300, HUVH, Barcelona, Spain	1093064	57	189	53145
BPPG17	2018	Spain	1.2	NA	PRN+	PRN+ (ELISA)	wild type	FHA+ (ELISA)	wild type	wild type	wild type	wild type(13)	wild type(3)	wild type(3)	wild type(3)	wild type(3)	wild type(37)	wild type	wild type(10)	wild type(3)	wild type(3)	wild type(4)	wild type(3)	6(934619T>C, Thr248Ala)	22	9	SAMN19291991	PRJNA731630	this study	Illumina MiSeq, 2*300, HUVH, Barcelona, Spain	1244898	69	108	86266
BPPG20	2018	Spain	1.2	NA	PRN+	PRN+ (ELISA)	wild type	FHA+ (ELISA)	wild type	wild type	wild type	wild type(13)	wild type(3)	wild type(3)	wild type(3)	wild type(3)	wild type(37)	wild type	wild type(10)	wild type(3)	wild type(3)	wild type(4)	wild type(3)	6(934619T>C, Thr248Ala)	21	9	SAMN19291992	PRJNA731630	this study	Illumina MiSeq, 2*300, HUVH, Barcelona, Spain	3042916	168	105	97267
BPPHdlP1	2018	Spain	1.2	NA	PRN+	PRN+ (ELISA)	wild type	FHA+ (ELISA)	wild type	wild type	wild type	wild type(13)	wild type(3)	wild type(3)	wild type(3)	wild type(3)	wild type(37)	wild type	wild type(10)	wild type(3)	wild type(3)	wild type(4)	wild type(3)	6(934619T>C, Thr248Ala)	22	9	SAMN19291997	PRJNA731630	this study	Illumina MiSeq, 2*300, HUVH, Barcelona, Spain	1499852	82	68	183002
In columns M to X, numbers in bracket indicate allele according to BIGSdb nomenclature (https://bigsdb.pasteur.fr/bordetella/).
			1.
