# Supplementary material for: No innocent bystanders: pertussis vaccination and evolutionary parallelisms between Bordetella parapertussis and Bordetella pertussis
Source: Microb Genom. 2025 Nov 14;11(11):001544. doi: 10.1099/mgen.0.001544 (PMC12617973; doi:10.1099/mgen.0.001544)
Supplement: Uncited Table S2. [file mgen-11-01544-s003.xlsx]

## Sheet: Feuil1
Table S2: List of SNPs identified in this study
Position	Genic/Intergenic	Ref	SNP	Gene-ID	Old Nomenclature	Annotation	Functional categories	Strand	AA-length	AA	Ref-codon	SNP-codon	Ref-AA	SNP-AA	Synonymous/NonSynonymous	Intergenic-SNP details
523	intragenic	G	A	BPP_RS00005	BPP0001	tRNA uridine-5-carboxymethylaminomethyl(34) synthesis enzyme MnmG	cell division	1	175	1	GCA	ACA	A	T	NS	-	-	-	-	-	-
1095	intragenic	G	C	BPP_RS00005	BPP0001	tRNA uridine-5-carboxymethylaminomethyl(34) synthesis enzyme MnmG	cell division	1	365	3	GGG	GGC	G	G	S	-	-	-	-	-	-
2474	intragenic	G	A	BPP_RS00010	BPP0002	ribosomal RNA small subunit methyltransferase G	cell division	1	186	3	AAG	AAA	K	K	S	-	-	-	-	-	-
2871	intragenic	G	C	BPP_RS00015	BPP0003	ParA family protein	cell division	1	89	2	GGC	GCT	G	A	NS	-	-	-	-	-	-
2872	intragenic	C	T	BPP_RS00015	BPP0003	ParA family protein	cell division	1	89	3	GGC	GCT	G	A	NS	-	-	-	-	-	-
3972	intragenic	C	G	BPP_RS00020	BPP0004	N-acetyltransferase	miscellaneous	1	188	2	GCG	GGG	A	G	NS	-	-	-	-	-	-
5982	intragenic	C	T	BPP_RS00030			cell division	1	271	3	GGC	GGT	G	G	S	-	-	-	-	-	-
8654	intragenic	C	G	BPP_RS00065	BPP0009	transcription termination/antitermination protein NusG	macromolecule synthesis/modification	1	23	3	AAC	AAG	N	K	NS	-	-	-	-	-	-
8942	intragenic	G	A	BPP_RS00065	BPP0009	transcription termination/antitermination protein NusG	macromolecule synthesis/modification	1	119	3	CGG	CGA	R	R	S	-	-	-	-	-	-
11221	intragenic	C	T	BPP_RS00085	BPP0013	50S ribosomal protein L7/L12	ribosome constituents	1	20	1	CTG	TTG	L	L	S	-	-	-	-	-	-
15107	intragenic	T	C	BPP_RS00090	BPP0014	DNA-directed RNA polymerase subunit beta	macromolecule synthesis/modification	1	1134	2	GTC	GCC	V	A	NS	-	-	-	-	-	-
23131	intragenic	C	T	BPP_RS00110	BPP0017	histidine kinase	#N/A	-1	407	3	GCG	GCA	A	A	S	-	-	-	-	-	-
23177	intragenic	G	A	BPP_RS00110	BPP0017	histidine kinase	#N/A	-1	392	2	CCG	CTG	P	L	NS	-	-	-	-	-	-
28418	intragenic	C	T	BPP_RS00135	BPP0023	metal/formaldehyde-sensitive transcriptional repressor	regulation	-1	37	2	AGC	AAC	S	N	NS	-	-	-	-	-	-
31092	intragenic	C	T	BPP_RS00150	BPP0026	elongation factor G	macromolecule synthesis/modification	1	320	3	TTC	TTT	F	F	S	-	-	-	-	-	-
33916	intergenic	A	C	-			#N/A	-	-	-	-	-	-	-	-	BPP_RS00160	1	39	BPP_RS00165	1	301
34442	intragenic	G	A	BPP_RS00165	BPP0029	50S ribosomal protein L3	ribosome constituents	1	76	1	GTC	ATC	V	I	NS	-	-	-	-	-	-
35417	intragenic	C	T	BPP_RS00170	BPP0030	50S ribosomal protein L4	ribosome constituents	1	165	3	ACC	ACT	T	T	S	-	-	-	-	-	-
40011	intragenic	G	T	BPP_RS00215	BPP0038	alpha/beta hydrolase	#N/A	-1	2	3	TCC	TCA	S	S	S	-	-	-	-	-	-
42052	intergenic	G	T	-			#N/A	-	-	-	-	-	-	-	-	BPP_RS22390	1	49	BPP_RS00230	1	373
42277	intergenic	C	T	-			#N/A	-	-	-	-	-	-	-	-	BPP_RS22390	1	274	BPP_RS00230	1	148
42330	intergenic	C	T	-			#N/A	-	-	-	-	-	-	-	-	BPP_RS22390	1	327	BPP_RS00230	1	95
43859	intragenic	C	G	BPP_RS00245	BPP0044	30S ribosomal protein S14	ribosome constituents	1	57	3	CCC	CCG	P	P	S	-	-	-	-	-	-
48747	intragenic	C	T	BPP_RS00300	BPP0055	30S ribosomal protein S11	ribosome constituents	1	34	3	ACC	ACT	T	T	S	-	-	-	-	-	-
49490	intragenic	C	T	BPP_RS00305	BPP0056	30S ribosomal protein S4	ribosome constituents	1	144	3	ATC	ATT	I	I	S	-	-	-	-	-	-
50396	intragenic	G	A	BPP_RS00310	BPP0057	DNA-directed RNA polymerase subunit alpha	macromolecule synthesis/modification	1	167	2	CGC	CAC	R	H	NS	-	-	-	-	-	-
50549	intragenic	C	T	BPP_RS00310	BPP0057	DNA-directed RNA polymerase subunit alpha	macromolecule synthesis/modification	1	218	2	GCC	GTC	A	V	NS	-	-	-	-	-	-
51409	intragenic	C	T	BPP_RS00315	BPP0058	50S ribosomal protein L17	ribosome constituents	1	123	2	GCA	GTA	A	V	NS	-	-	-	-	-	-
52602	intragenic	A	G	BPP_RS00330	BPP0061	thiol:disulfide interchange protein	cell processes	1	47	3	GAA	GAG	E	E	S	-	-	-	-	-	-
53223	intragenic	G	A	BPP_RS00330	BPP0061	thiol:disulfide interchange protein	cell processes	1	254	3	GGG	GGA	G	G	S	-	-	-	-	-	-
54812	intragenic	C	A	BPP_RS00335	BPP0062	EamA/RhaT family transporter	cell surface	1	125	1	CGC	AGC	R	S	NS	-	-	-	-	-	-
56904	intragenic	G	A	BPP_RS00345	BPP0064	GTP-binding protein	miscellaneous	-1	69	3	CCC	CCT	P	P	S	-	-	-	-	-	-
57153	intergenic	C	T	-			#N/A	-	-	-	-	-	-	-	-	BPP_RS00345	-1	43	BPP_RS00350	1	181
61745	intragenic	C	G	BPP_RS00365	BPP0068	diaminopimelate decarboxylase	amino acid biosynthesis	-1	403	3	ATG	ATC	M	I	NS	-	-	-	-	-	-
62494	intragenic	G	A	BPP_RS00365	BPP0068	diaminopimelate decarboxylase	amino acid biosynthesis	-1	154	1	CGG	TGG	R	W	NS	-	-	-	-	-	-
65767	intragenic	C	T	BPP_RS00375	BPP0070	penicillin-binding protein 1A	cell surface	-1	77	3	CTG	CTA	L	L	S	-	-	-	-	-	-
69456	intragenic	C	T	BPP_RS00395	BPP0073	glutathione S-transferase	#N/A	-1	118	2	AGG	AAG	R	K	NS	-	-	-	-	-	-
72329	intragenic	C	G	BPP_RS00400	BPP0075	excinuclease ABC subunit UvrA	macromolecule synthesis/modification	-1	132	1	GTC	CTC	V	L	NS	-	-	-	-	-	-
73726	intragenic	G	A	BPP_RS00405	BPP0076	MFS transporter	transport/binding proteins	1	283	3	CTG	CTA	L	L	S	-	-	-	-	-	-
76188	intergenic	C	T	-			#N/A	-	-	-	-	-	-	-	-	BPP_RS00415	-1	126	BPP_RS00420	1	82
76524	intragenic	G	T	BPP_RS00420	BPP0079	TonB-dependent receptor	virulence-associated genes	1	85	3	CAG	CAT	Q	H	NS	-	-	-	-	-	-
76640	intragenic	C	A	BPP_RS00420	BPP0079	TonB-dependent receptor	virulence-associated genes	1	124	2	TCC	TAC	S	Y	NS	-	-	-	-	-	-
79205	intragenic	T	C	BPP_RS00430	BPP0081	aldolase	conserved hypothetical	1	35	1	TTC	CTC	F	L	NS	-	-	-	-	-	-
81650	intragenic	A	G	BPP_RS00440	BPP0083	GntR family transcriptional regulator	regulation	1	224	1	ACC	GCC	T	A	NS	-	-	-	-	-	-
85636	intragenic	G	C	BPP_RS00460	BPP0087	glycosyltransferase family 1 protein	miscellaneous	1	24	3	CGG	CGC	R	R	S	-	-	-	-	-	-
87206	intragenic	G	A	BPP_RS00465	BPP0088	hypothetical protein	#N/A	1	164	1	GTG	ATG	V	M	NS	-	-	-	-	-	-
87650	intergenic	C	T	-			#N/A	-	-	-	-	-	-	-	-	BPP_RS00465	1	115	BPP_RS00470	1	45
87855	intragenic	T	C	BPP_RS00470	BPP0089	LysR family transcriptional regulator	regulation	1	54	2	ATG	ACG	M	T	NS	-	-	-	-	-	-
95977	intergenic	C	T	-			#N/A	-	-	-	-	-	-	-	-	BPP_RS00505	-1	136	BPP_RS00510	1	108
101517	intragenic	C	T	BPP_RS00535	BPP0102	GAF domain-containing protein	conserved hypothetical	1	106	1	CAC	TAC	H	Y	NS	-	-	-	-	-	-
102252	intragenic	T	G	BPP_RS00540	BPP0103	4-hydroxy-tetrahydrodipicolinate synthase	amino acid biosynthesis	1	90	2	GTC	GGC	V	G	NS	-	-	-	-	-	-
103045	intergenic	G	T	-			#N/A	-	-	-	-	-	-	-	-	BPP_RS00540	1	162	BPP_RS00545	1	186
103055	intergenic	C	T	-			#N/A	-	-	-	-	-	-	-	-	BPP_RS00540	1	172	BPP_RS00545	1	176
103857	intragenic	C	T	BPP_RS00545	BPP0104	inverse autotransporter beta-barrel domain-containing protein	#N/A	1	209	3	GGC	GGT	G	G	S	-	-	-	-	-	-
104069	intragenic	G	A	BPP_RS00545	BPP0104	inverse autotransporter beta-barrel domain-containing protein	#N/A	1	280	2	CGG	CAG	R	Q	NS	-	-	-	-	-	-
108291	intragenic	G	A	BPP_RS00545	BPP0104	inverse autotransporter beta-barrel domain-containing protein	#N/A	1	1687	3	GTG	GTA	V	V	S	-	-	-	-	-	-
109897	intragenic	C	G	BPP_RS00550	BPP0105	desaturase	#N/A	1	229	3	GAC	GAG	D	E	NS	-	-	-	-	-	-
114702	intragenic	T	G	BPP_RS00570	BPP0109	amino acid permease	#N/A	-1	107	1	ACC	CCC	T	P	NS	-	-	-	-	-	-
114846	intragenic	C	T	BPP_RS00570	BPP0109	amino acid permease	#N/A	-1	59	1	GCG	ACG	A	T	NS	-	-	-	-	-	-
115648	intragenic	C	T	BPP_RS00575	BPP0110	class I SAM-dependent methyltransferase	#N/A	-1	72	2	GGA	GAA	G	E	NS	-	-	-	-	-	-
117254	intragenic	C	T	BPP_RS00580	BPP0111	choline dehydrogenase	#N/A	1	355	2	TCG	TTG	S	L	NS	-	-	-	-	-	-
118539	intragenic	T	C	BPP_RS00585	BPP0112	membrane protein	cell surface	1	198	3	ACT	ACC	T	T	S	-	-	-	-	-	-
126606	intragenic	G	A	BPP_RS00620	BPP0118	MFS transporter	#N/A	-1	19	2	CCC	CTC	P	L	NS	-	-	-	-	-	-
126638	intragenic	G	A	BPP_RS00620	BPP0118	MFS transporter	#N/A	-1	8	3	GAC	GAT	D	D	S	-	-	-	-	-	-
127413	intergenic	A	G	-			#N/A	-	-	-	-	-	-	-	-	BPP_RS00625	-1	132	BPP_RS00630	1	142
127437	intergenic	C	A	-			#N/A	-	-	-	-	-	-	-	-	BPP_RS00625	-1	156	BPP_RS00630	1	118
128363	intragenic	A	T	BPP_RS00630	BPP0121	NAD dependent epimerase/dehydratase	#N/A	1	270	2	CAG	CTG	Q	L	NS	-	-	-	-	-	-
128603	intragenic	A	G	BPP_RS00635	BPP0122	DegT/DnrJ/EryC1/StrS family aminotransferase	#N/A	1	25	3	GTA	GTG	V	V	S	-	-	-	-	-	-
129926	intragenic	T	A	BPP_RS00640	BPP0123	asparagine synthase (glutamine-hydrolyzing)	LPS-structural genes	1	33	3	ATT	ATA	I	I	S	-	-	-	-	-	-
133018	intragenic	C	T	BPP_RS00650	BPP0125	hypothetical protein	LPS-structural genes	1	89	3	AGC	AGT	S	S	S	-	-	-	-	-	-
133180	intragenic	T	C	BPP_RS00650	BPP0125	hypothetical protein	LPS-structural genes	1	143	3	CGT	CGC	R	R	S	-	-	-	-	-	-
134030	intragenic	G	C	BPP_RS00655	BPP0126	hypothetical protein	LPS-structural genes	1	165	2	TGT	TCT	C	S	NS	-	-	-	-	-	-
141858	intragenic	C	T	BPP_RS00690	BPP0134	hypothetical protein	LPS-structural genes	1	216	1	CTC	TTC	L	F	NS	-	-	-	-	-	-
142925	intragenic	C	T	BPP_RS00690	BPP0134	hypothetical protein	LPS-structural genes	1	571	3	CGC	CGT	R	R	S	-	-	-	-	-	-
143781	intragenic	C	T	BPP_RS00690	BPP0134	hypothetical protein	LPS-structural genes	1	857	1	CGT	TGT	R	C	NS	-	-	-	-	-	-
145722	intragenic	C	T	BPP_RS00695	BPP0135	hypothetical protein	LPS-structural genes	1	618	3	CTC	CTT	L	L	S	-	-	-	-	-	-
146311	intragenic	C	T	BPP_RS00695	BPP0135	hypothetical protein	LPS-structural genes	1	815	1	CTG	TTG	L	L	S	-	-	-	-	-	-
155442	intragenic	C	T	BPP_RS00730	BPP0142	asparagine synthase (glutamine-hydrolyzing)	LPS-structural genes	-1	237	3	CGG	CGA	R	R	S	-	-	-	-	-	-
155607	intragenic	C	A	BPP_RS00730	BPP0142	asparagine synthase (glutamine-hydrolyzing)	LPS-structural genes	-1	182	3	CAG	CAT	Q	H	NS	-	-	-	-	-	-
157637	intragenic	A	T	BPP_RS00740	BPP0144	glycosyl transferase family 1	LPS-structural genes	1	112	1	ACC	TCC	T	S	NS	-	-	-	-	-	-
159990	intragenic	C	T	BPP_RS00745	BPP0145	polysaccharide biosynthesis protein	LPS-structural genes	-1	142	1	GAC	AAC	D	N	NS	-	-	-	-	-	-
161013	intragenic	T	C	BPP_RS00750	BPP0146	hypothetical protein	LPS-structural genes	-1	233	1	ACC	GCC	T	A	NS	-	-	-	-	-	-
162860	intragenic	T	C	BPP_RS00760	BPP0148	glycosyltransferase family 4 protein	LPS-structural genes	-1	236	2	AAC	AGC	N	S	NS	-	-	-	-	-	-
163331	intragenic	G	A	BPP_RS00760	BPP0148	glycosyltransferase family 4 protein	LPS-structural genes	-1	79	2	ACC	ATC	T	I	NS	-	-	-	-	-	-
165534	intragenic	C	T	BPP_RS00770	BPP0150	aminotransferase class V-fold PLP-dependent enzyme	LPS-structural genes	-1	39	3	ATG	ATA	M	I	NS	-	-	-	-	-	-
168213	intragenic	C	G	BPP_RS00785	BPP0153	aminotransferase DegT	LPS-structural genes	-1	312	2	CGC	CCC	R	P	NS	-	-	-	-	-	-
174071	intragenic	T	G	BPP_RS00810	BPP0158	hypothetical protein	#N/A	-1	2	3	AAA	AAC	K	N	NS	-	-	-	-	-	-
174169	intergenic	C	T	-			#N/A	-	-	-	-	-	-	-	-	BPP_RS00810	-1	93	BPP_RS00815	-1	78
178024	intragenic	C	T	BPP_RS00835	BPP0162	ABC transporter ATP-binding protein	transport/binding proteins	1	243	1	CGG	TGG	R	W	NS	-	-	-	-	-	-
178571	intragenic	C	T	BPP_RS00840	BPP0163	MCE family protein	#N/A	1	150	1	CAC	TAC	H	Y	NS	-	-	-	-	-	-
181535	intragenic	C	T	BPP_RS00855	BPP0166	D-alanyl-D-alanine carboxypeptidase	cell surface	1	348	2	GCG	GTG	A	V	NS	-	-	-	-	-	-
183828	intragenic	C	T	BPP_RS00875	BPP0170	lipoyl synthase	cofactor biosynthesis	1	17	2	GCC	GTC	A	V	NS	-	-	-	-	-	-
187404	intragenic	C	A	BPP_RS00895	BPP0174	ATP:cob(I)alamin adenosyltransferase	conserved hypothetical	-1	183	2	CGG	CTG	R	L	NS	-	-	-	-	-	-
187633	intragenic	G	A	BPP_RS00895	BPP0174	ATP:cob(I)alamin adenosyltransferase	conserved hypothetical	-1	107	1	CGC	TGC	R	C	NS	-	-	-	-	-	-
190031	intragenic	T	C	BPP_RS00905	BPP0176	HslU--HslV peptidase ATPase subunit	cell processes	-1	9	2	GAC	GGC	D	G	NS	-	-	-	-	-	-
191636	intragenic	G	A	BPP_RS00920	BPP0179	GTP-binding protein	conserved hypothetical	-1	283	1	CCC	TCC	P	S	NS	-	-	-	-	-	-
191778	intragenic	A	G	BPP_RS00920	BPP0179	GTP-binding protein	conserved hypothetical	-1	235	3	CAT	CAC	H	H	S	-	-	-	-	-	-
199020	intragenic	C	T	BPP_RS00955	BPP0186	TonB-dependent receptor	cell surface	1	417	3	TTC	TTT	F	F	S	-	-	-	-	-	-
199459	intragenic	C	T	BPP_RS00955	BPP0186	TonB-dependent receptor	cell surface	1	564	1	CTC	TTC	L	F	NS	-	-	-	-	-	-
199649	intragenic	A	G	BPP_RS00955	BPP0186	TonB-dependent receptor	cell surface	1	627	2	AAC	AGC	N	S	NS	-	-	-	-	-	-
201648	intragenic	C	T	BPP_RS00970	BPP0189	diaminopimelate epimerase	amino acid biosynthesis	-1	299	2	AGC	AAC	S	N	NS	-	-	-	-	-	-
202039	intragenic	C	T	BPP_RS00970	BPP0189	diaminopimelate epimerase	amino acid biosynthesis	-1	169	1	GCG	ACG	A	T	NS	-	-	-	-	-	-
202432	intragenic	C	T	BPP_RS00970	BPP0189	diaminopimelate epimerase	amino acid biosynthesis	-1	38	1	GCC	ACC	A	T	NS	-	-	-	-	-	-
203721	intragenic	T	C	BPP_RS00980	BPP0191	lipid A biosynthesis acyltransferase	cell surface	-1	207	1	ACC	GCC	T	A	NS	-	-	-	-	-	-
210984	intragenic	C	T	BPP_RS01015	BPP0198	LysR family transcriptional regulator	regulation	-1	88	1	GAG	AAG	E	K	NS	-	-	-	-	-	-
214391	intragenic	T	C	BPP_RS01030	BPP0201	5-formyltetrahydrofolate cyclo-ligase	miscellaneous	-1	90	3	CTA	CTG	L	L	S	-	-	-	-	-	-
219574	intragenic	T	G	BPP_RS01050	BPP0205	ATP-dependent helicase	macromolecule synthesis/modification	-1	429	3	CCA	CCC	P	P	S	-	-	-	-	-	-
221467	intragenic	C	T	BPP_RS01055	BPP0206	uracil-DNA glycosylase	macromolecule synthesis/modification	-1	129	1	GGC	AGC	G	S	NS	-	-	-	-	-	-
226649	intragenic	C	T	BPP_RS01090	BPP0213	Na+/H+ antiporter NhaA	#N/A	-1	223	2	TGG	TAG	W	*	NS	-	-	-	-	-	-
227369	intergenic	A	G	-			#N/A	-	-	-	-	-	-	-	-	BPP_RS01090	-1	53	BPP_RS01095	1	139
232627	intragenic	C	A	BPP_RS01125	BPP0220	transcriptional regulator	#N/A	1	64	1	CTG	ATG	L	M	NS	-	-	-	-	-	-
235134	intragenic	C	T	BPP_RS01145	BPP0224	ABC transporter ATP-binding protein	#N/A	-1	222	1	GAC	AAC	D	N	NS	-	-	-	-	-	-
238953	intragenic	T	C	BPP_RS01160	BPP0227	branched-chain amino acid ABC transporter permease	#N/A	-1	119	3	GGA	GGG	G	G	S	-	-	-	-	-	-
239452	intragenic	G	A	BPP_RS01165	BPP0228	ABC transporter ATP-binding protein	#N/A	-1	222	3	GAC	GAT	D	D	S	-	-	-	-	-	-
244663	intergenic	C	T	-			#N/A	-	-	-	-	-	-	-	-	BPP_RS01185	1	18	BPP_RS01190	1	78
249116	intragenic	C	T	BPP_RS01210	BPP0237	amino acid ABC transporter substrate-binding protein	transport/binding proteins	1	135	3	GTC	GTT	V	V	S	-	-	-	-	-	-
250531	intragenic	C	T	BPP_RS01220	BPP0239	hydroxymethylglutaryl-CoA lyase	small molecule degradation	-1	254	1	GAC	AAC	D	N	NS	-	-	-	-	-	-
252740	intragenic	G	A	BPP_RS01230	BPP0241	Lrp/AsnC family transcriptional regulator	regulation	-1	137	3	TTC	TTT	F	F	S	-	-	-	-	-	-
253477	intragenic	T	C	BPP_RS01235	BPP0242	kynureninase	conserved hypothetical	1	80	2	CTG	CCG	L	P	NS	-	-	-	-	-	-
254608	intragenic	C	T	BPP_RS01240	BPP0243	peptide deformylase	macromolecule synthesis/modification	1	6	3	ATC	ATT	I	I	S	-	-	-	-	-	-
256616	intragenic	G	A	BPP_RS01250	BPP0245	pyridoxamine 5'-phosphate oxidase family protein	conserved hypothetical	-1	47	3	TTC	TTT	F	F	S	-	-	-	-	-	-
259971	intragenic	C	T	BPP_RS01275	BPP0250	30S ribosomal protein S12 methylthiotransferase RimO	conserved hypothetical	-1	258	1	GAC	AAC	D	N	NS	-	-	-	-	-	-
260223	intragenic	C	T	BPP_RS01275	BPP0250	30S ribosomal protein S12 methylthiotransferase RimO	conserved hypothetical	-1	174	1	GAG	AAG	E	K	NS	-	-	-	-	-	-
261470	intragenic	C	T	BPP_RS01285	BPP0252	FAD-binding oxidoreductase	conserved hypothetical	1	60	2	GCC	GTC	A	V	NS	-	-	-	-	-	-
263814	intergenic	T	C	-			#N/A	-	-	-	-	-	-	-	-	BPP_RS01290	1	83	BPP_RS01295	1	2
266430	intergenic	G	T	-			#N/A	-	-	-	-	-	-	-	-	BPP_RS01305	-1	22	BPP_RS01310	1	112
267027	intragenic	G	A	BPP_RS01310	BPP0257	L-aspartate dehydrogenase	conserved hypothetical	1	162	3	GGG	GGA	G	G	S	-	-	-	-	-	-
271092	intragenic	C	T	BPP_RS01330	BPP0261	HAMP domain-containing protein	regulation	1	344	2	CCC	CTC	P	L	NS	-	-	-	-	-	-
272567	intragenic	T	C	BPP_RS01335	BPP0262	two-component system response regulator	regulation	1	62	3	AGT	AGC	S	S	S	-	-	-	-	-	-
273629	intragenic	C	T	BPP_RS01340	BPP0263	Trk system potassium transporter TrkA	transport/binding proteins	1	188	1	CTG	TTG	L	L	S	-	-	-	-	-	-
274757	intragenic	C	T	BPP_RS01345	BPP0264	potassium transporter Trk	transport/binding proteins	1	88	1	CCG	TCG	P	S	NS	-	-	-	-	-	-
278394	intergenic	G	A	-			#N/A	-	-	-	-	-	-	-	-	BPP_RS01360	1	80	BPP_RS01365	1	243
278572	intergenic	G	A	-			#N/A	-	-	-	-	-	-	-	-	BPP_RS01360	1	258	BPP_RS01365	1	65
282960	intergenic	C	T	-			#N/A	-	-	-	-	-	-	-	-	BPP_RS01385	1	50	BPP_RS01390	-1	65
282970	intergenic	T	C	-			#N/A	-	-	-	-	-	-	-	-	BPP_RS01385	1	60	BPP_RS01390	-1	55
290563	intragenic	C	T	BPP_RS01420	BPP0279	carbon monoxide dehydrogenase	miscellaneous	1	44	1	CGC	TGC	R	C	NS	-	-	-	-	-	-
291642	intragenic	C	T	BPP_RS01425	BPP0280	carbon monoxide dehydrogenase	miscellaneous	1	126	1	CGC	TGC	R	C	NS	-	-	-	-	-	-
304480	intragenic	A	G	BPP_RS01495	BPP0294	rhodanese-like domain-containing protein	conserved hypothetical	-1	62	3	GGT	GGC	G	G	S	-	-	-	-	-	-
304784	intergenic	C	T	-			#N/A	-	-	-	-	-	-	-	-	BPP_RS01495	-1	119	BPP_RS01500	1	106
310763	intragenic	C	T	BPP_RS01525	BPP0300	FAD-binding oxidoreductase	miscellaneous	1	147	3	GTC	GTT	V	V	S	-	-	-	-	-	-
311028	intragenic	C	T	BPP_RS01525	BPP0300	FAD-binding oxidoreductase	miscellaneous	1	236	1	CTG	TTG	L	L	S	-	-	-	-	-	-
316096	intragenic	A	C	BPP_RS01545	BPP0304	DNA methylase	#N/A	-1	609	1	TTC	GTC	F	V	NS	-	-	-	-	-	-
316424	intragenic	G	A	BPP_RS01545	BPP0304	DNA methylase	#N/A	-1	499	3	GAC	GAT	D	D	S	-	-	-	-	-	-
319949	intergenic	A	G	-			#N/A	-	-	-	-	-	-	-	-	BPP_RS01560	1	109	BPP_RS01565	-1	57
322430	intergenic	C	T	-			#N/A	-	-	-	-	-	-	-	-	BPP_RS01570	-1	84	BPP_RS01575	-1	66
323249	intergenic	T	C	-			#N/A	-	-	-	-	-	-	-	-	BPP_RS01580	-1	148	BPP_RS01585	1	277
323282	intergenic	G	A	-			#N/A	-	-	-	-	-	-	-	-	BPP_RS01580	-1	181	BPP_RS01585	1	244
326747	intragenic	C	G	BPP_RS01600	BPP0314	LysR family transcriptional regulator	regulation	-1	63	1	GAG	CAG	E	Q	NS	-	-	-	-	-	-
327042	intergenic	C	T	-			#N/A	-	-	-	-	-	-	-	-	BPP_RS01600	-1	109	BPP_RS01605	1	22
328495	intragenic	G	T	BPP_RS01605	BPP0314	hydantoinase	#N/A	1	478	1	GCG	TCG	A	S	NS	-	-	-	-	-	-
329266	intragenic	T	G	BPP_RS01610	BPP0316	hydantoin utilization protein B	central/intermediary metabolism	1	46	2	ATG	AGG	M	R	NS	-	-	-	-	-	-
330708	intragenic	G	C	BPP_RS01610	BPP0316	hydantoin utilization protein B	central/intermediary metabolism	1	527	1	GGC	CGC	G	R	NS	-	-	-	-	-	-
332899	intragenic	A	G	BPP_RS01620	BPP0318	tripartite tricarboxylate transporter substrate binding protein	#N/A	1	135	2	TAT	TGT	Y	C	NS	-	-	-	-	-	-
336702	intragenic	T	A	BPP_RS01640	BPP0321	bifunctional adenylate cyclase toxin/hemolysin CyaA	virulence-associated genes	1	217	2	ATT	AAT	I	N	NS	-	-	-	-	-	-
337024	intragenic	C	T	BPP_RS01640	BPP0321	bifunctional adenylate cyclase toxin/hemolysin CyaA	virulence-associated genes	1	324	3	GTC	GTT	V	V	S	-	-	-	-	-	-
339569	intragenic	T	A	BPP_RS01640	BPP0321	bifunctional adenylate cyclase toxin/hemolysin CyaA	virulence-associated genes	1	1173	1	TCC	ACC	S	T	NS	-	-	-	-	-	-
345704	intragenic	C	T	BPP_RS01655	BPP0324	TolC family protein	virulence-associated genes	1	299	3	ACC	ACT	T	T	S	-	-	-	-	-	-
346237	intergenic	G	C	-			#N/A	-	-	-	-	-	-	-	-	BPP_RS01655	1	5	BPP_RS01660	1	86
349225	intragenic	C	T	BPP_RS01675	BPP0328	glutamate/aspartate transporter permease GltK	transport/binding proteins	1	63	1	CTG	TTG	L	L	S	-	-	-	-	-	-
350215	intragenic	C	T	BPP_RS01680	BPP0329	amino acid ABC transporter ATP-binding protein	transport/binding proteins	1	159	3	GAC	GAT	D	D	S	-	-	-	-	-	-
355447	intragenic	T	C	BPP_RS01705	BPP0334	acetolactate synthase	amino acid biosynthesis	-1	28	3	GCA	GCG	A	A	S	-	-	-	-	-	-
356667	intergenic	A	G	-			#N/A	-	-	-	-	-	-	-	-	BPP_RS22405	-1	134	BPP_RS01715	1	16
361086	intragenic	G	T	BPP_RS01730	BPP0340	long-chain fatty acid--CoA ligase	miscellaneous	-1	33	1	CGC	AGC	R	S	NS	-	-	-	-	-	-
361354	intragenic	T	C	BPP_RS01735	BPP0341	DUF2817 domain-containing protein	#N/A	-1	315	2	GAC	GGC	D	G	NS	-	-	-	-	-	-
361812	intragenic	C	G	BPP_RS01735	BPP0341	DUF2817 domain-containing protein	#N/A	-1	162	3	GTG	GTC	V	V	S	-	-	-	-	-	-
364957	intragenic	G	A	BPP_RS01750	BPP0344	hypothetical protein	cell surface	-1	37	3	GTC	GTT	V	V	S	-	-	-	-	-	-
366777	intragenic	C	T	BPP_RS01760	BPP0345	acetolactate synthase	#N/A	-1	327	1	GCG	ACG	A	T	NS	-	-	-	-	-	-
367681	intragenic	C	T	BPP_RS01760	BPP0345	acetolactate synthase	#N/A	-1	25	3	CTG	CTA	L	L	S	-	-	-	-	-	-
375342	intergenic	C	T	-			#N/A	-	-	-	-	-	-	-	-	BPP_RS01800	-1	48	BPP_RS01805	-1	207
376562	intergenic	C	T	-			#N/A	-	-	-	-	-	-	-	-	BPP_RS01805	-1	42	BPP_RS01810	-1	9
377061	intragenic	T	C	BPP_RS01810	BPP0356	hypothetical protein	#N/A	-1	467	2	GAC	GGC	D	G	NS	-	-	-	-	-	-
378318	intragenic	G	T	BPP_RS01810	BPP0356	hypothetical protein	#N/A	-1	48	2	GCG	GAG	A	E	NS	-	-	-	-	-	-
379085	intragenic	C	A	BPP_RS01815	BPP0357	IclR family transcriptional regulator	#N/A	1	181	2	CCG	CAG	P	Q	NS	-	-	-	-	-	-
379715	intragenic	C	T	BPP_RS01820	BPP0358	CoA transferase subunit B	#N/A	-1	105	3	ATG	ATA	M	I	NS	-	-	-	-	-	-
382006	intragenic	G	C	BPP_RS01835	BPP0361	enoyl-CoA hydratase	#N/A	1	5	3	GAG	GAC	E	D	NS	-	-	-	-	-	-
384878	intragenic	C	T	BPP_RS01845	BPP0363	amino acid ABC transporter substrate-binding protein	#N/A	1	359	3	GGC	GGT	G	G	S	-	-	-	-	-	-
386564	intragenic	G	T	BPP_RS01855	BPP0365	branched-chain amino acid ABC transporter permease	#N/A	1	217	3	CTG	CTT	L	L	S	-	-	-	-	-	-
389498	intragenic	C	T	BPP_RS01880	BPP0370	SDR family NAD(P)-dependent oxidoreductase	#N/A	1	11	3	CTC	CTT	L	L	S	-	-	-	-	-	-
390780	intragenic	G	A	BPP_RS01885	BPP0371	NADH:flavin oxidoreductase/NADH oxidase	#N/A	1	173	1	GCC	ACC	A	T	NS	-	-	-	-	-	-
391158	intragenic	G	T	BPP_RS01885	BPP0371	NADH:flavin oxidoreductase/NADH oxidase	#N/A	1	299	1	GCC	TCC	A	S	NS	-	-	-	-	-	-
400345	intergenic	A	G	-			#N/A	-	-	-	-	-	-	-	-	BPP_RS01930	1	147	BPP_RS01940	1	362
400410	intergenic	A	G	-			#N/A	-	-	-	-	-	-	-	-	BPP_RS01930	1	212	BPP_RS01940	1	297
404684	intragenic	C	T	BPP_RS01960	BPP0385	3-octaprenyl-4-hydroxybenzoate carboxy-lyase	miscellaneous	1	115	1	CGC	TGC	R	C	NS	-	-	-	-	-	-
407357	intragenic	C	A	BPP_RS01975	BPP0388	xanthine dehydrogenase family protein subunit M	#N/A	1	64	3	CAC	CAA	H	Q	NS	-	-	-	-	-	-
410540	intragenic	G	A	BPP_RS01985	BPP0389	dehydrogenase	#N/A	1	669	3	GTG	GTA	V	V	S	-	-	-	-	-	-
411052	intragenic	C	T	BPP_RS01990	BPP0391	hypothetical protein	#N/A	1	51	1	CGC	TGC	R	C	NS	-	-	-	-	-	-
411716	intergenic	G	A	-			#N/A	-	-	-	-	-	-	-	-	BPP_RS01990	1	32	BPP_RS01995	-1	144
412042	intragenic	C	T	BPP_RS01995	BPP0392	hypothetical protein	#N/A	-1	298	1	GAC	AAC	D	N	NS	-	-	-	-	-	-
412124	intragenic	C	T	BPP_RS01995	BPP0392	hypothetical protein	#N/A	-1	270	3	CTG	CTA	L	L	S	-	-	-	-	-	-
414784	intragenic	C	T	BPP_RS02010	BPP0395	nitrite/sulfite reductase	amino acid biosynthesis	-1	471	1	GGC	AGC	G	S	NS	-	-	-	-	-	-
417914	intragenic	C	T	BPP_RS02025	BPP0398	ABC transporter ATP-binding protein	transport/binding proteins	-1	234	1	GGA	AGA	G	R	NS	-	-	-	-	-	-
418803	intragenic	C	T	BPP_RS02030	BPP0399	branched-chain amino acid ABC transporter permease	transport/binding proteins	-1	237	1	GGA	AGA	G	R	NS	-	-	-	-	-	-
420383	intragenic	C	T	BPP_RS02035	BPP0400	branched-chain amino acid ABC transporter permease	transport/binding proteins	-1	43	3	CCG	CCA	P	P	S	-	-	-	-	-	-
420634	intragenic	A	G	BPP_RS02040	BPP0401	LysR family transcriptional regulator	regulation	-1	300	1	TCG	CCG	S	P	NS	-	-	-	-	-	-
422689	intragenic	A	G	BPP_RS02045	BPP0402	branched-chain amino acid ABC transporter substrate-binding protein	transport/binding proteins	1	346	2	AAG	AGG	K	R	NS	-	-	-	-	-	-
424040	intragenic	C	A	BPP_RS02050	BPP0403	amidase	central/intermediary metabolism	1	363	1	CGT	AGT	R	S	NS	-	-	-	-	-	-
424846	intragenic	C	T	BPP_RS02055	BPP0404	carbonic anhydrase	central/intermediary metabolism	-1	67	1	GCC	ACC	A	T	NS	-	-	-	-	-	-
425171	intergenic	C	T	-			#N/A	-	-	-	-	-	-	-	-	BPP_RS02055	-1	127	BPP_RS02060	-1	7
425184	intragenic	C	T	BPP_RS02060	BPP0405	ASCH domain-containing protein	#N/A	-1	113	3	GCG	GCA	A	A	S	-	-	-	-	-	-
425462	intragenic	G	A	BPP_RS02060	BPP0405	ASCH domain-containing protein	#N/A	-1	21	1	CTG	TTG	L	L	S	-	-	-	-	-	-
425463	intragenic	C	A	BPP_RS02060	BPP0405	ASCH domain-containing protein	#N/A	-1	20	3	GCG	GCT	A	A	S	-	-	-	-	-	-
425858	intragenic	A	G	BPP_RS02065	BPP0406	phosphate starvation-inducible protein precursor	adaptation	1	33	1	ACG	GCG	T	A	NS	-	-	-	-	-	-
428088	intragenic	C	T	BPP_RS02075	BPP0408	3-oxoadipate enol-lactonase	small molecule degradation	-1	9	2	GGC	GAC	G	D	NS	-	-	-	-	-	-
428752	intergenic	G	C	-			#N/A	-	-	-	-	-	-	-	-	BPP_RS02085	-1	41	BPP_RS02090	-1	16
430382	intragenic	C	A	BPP_RS02100	BPP0413	transcriptional regulator	regulation	1	52	2	CCG	CAG	P	Q	NS	-	-	-	-	-	-
431215	intragenic	A	G	BPP_RS02105	BPP0414	short-chain dehydrogenase	miscellaneous	-1	214	2	TTC	TCC	F	S	NS	-	-	-	-	-	-
431715	intragenic	C	A	BPP_RS02105	BPP0414	short-chain dehydrogenase	miscellaneous	-1	47	3	TCG	TCT	S	S	S	-	-	-	-	-	-
432992	intragenic	G	C	BPP_RS02110	BPP0415	short-chain fatty acids transporter	transport/binding proteins	-1	110	3	ACC	ACG	T	T	S	-	-	-	-	-	-
434389	intergenic	T	G	-			#N/A	-	-	-	-	-	-	-	-	BPP_RS02115	-1	116	BPP_RS02120	-1	282
434719	intragenic	C	A	BPP_RS02120	BPP0417	serine protease autotransporter SphB1	virulence-associated genes	-1	916	3	ACG	ACT	T	T	S	-	-	-	-	-	-
436913	intragenic	C	A	BPP_RS02120	BPP0417	serine protease autotransporter SphB1	virulence-associated genes	-1	185	2	CGC	CTC	R	L	NS	-	-	-	-	-	-
440181	intragenic	T	C	BPP_RS02125	BPP0418	phosphoenolpyruvate carboxylase	energy metabolism	-1	280	3	ACA	ACG	T	T	S	-	-	-	-	-	-
443007	intragenic	A	G	BPP_RS02140	BPP0421	virginiamycin B lyase	miscellaneous	1	152	2	GAC	GGC	D	G	NS	-	-	-	-	-	-
444950	intragenic	G	C	BPP_RS02150	BPP0423	glyoxylate/hydroxypyruvate reductase A	miscellaneous	-1	35	1	CCG	GCG	P	A	NS	-	-	-	-	-	-
448181	intragenic	C	T	BPP_RS02165	BPP0426	AraC family transcriptional regulator	regulation	1	112	1	CCG	TCG	P	S	NS	-	-	-	-	-	-
448213	intragenic	C	T	BPP_RS02165	BPP0426	AraC family transcriptional regulator	regulation	1	122	3	TGC	TGT	C	C	S	-	-	-	-	-	-
454471	intragenic	G	A	BPP_RS02190	BPP0431	5'-3'-deoxyribonucleotidase	macromolecule synthesis/modification	-1	43	3	CGC	CGT	R	R	S	-	-	-	-	-	-
456319	intragenic	T	C	BPP_RS02200	BPP0433	RND transporter	#N/A	-1	215	3	ACA	ACG	T	T	S	-	-	-	-	-	-
457320	intragenic	C	T	BPP_RS02205	BPP0434	multidrug efflux RND transporter permease subunit	#N/A	-1	934	3	CTG	CTA	L	L	S	-	-	-	-	-	-
457426	intragenic	A	G	BPP_RS02205	BPP0434	multidrug efflux RND transporter permease subunit	#N/A	-1	899	2	CTG	CCG	L	P	NS	-	-	-	-	-	-
457825	intragenic	C	T	BPP_RS02205	BPP0434	multidrug efflux RND transporter permease subunit	#N/A	-1	766	2	CGG	CAG	R	Q	NS	-	-	-	-	-	-
457844	intragenic	C	T	BPP_RS02205	BPP0434	multidrug efflux RND transporter permease subunit	#N/A	-1	760	1	GAC	AAC	D	N	NS	-	-	-	-	-	-
460461	intragenic	C	T	BPP_RS02210	BPP0435	MexE family multidrug efflux RND transporter periplasmic adaptor subunit	#N/A	-1	287	1	GTG	ATG	V	M	NS	-	-	-	-	-	-
462534	intragenic	C	G	BPP_RS02215	BPP0436	LysR family transcriptional regulator	#N/A	1	324	3	GCC	GCG	A	A	S	-	-	-	-	-	-
463769	intragenic	G	C	BPP_RS02220			cell surface	1	326	1	GTC	CTC	V	L	NS	-	-	-	-	-	-
470491	intragenic	C	T	BPP_RS02260	BPP0446	haloacid dehalogenase	miscellaneous	-1	118	3	CAG	CAA	Q	Q	S	-	-	-	-	-	-
472038	intergenic	A	G	-			#N/A	-	-	-	-	-	-	-	-	BPP_RS02270	1	3	BPP_RS02275	1	309
472904	intragenic	C	T	BPP_RS02275	BPP0449	autotransporter outer membrane beta-barrel domain-containing protein	#N/A	1	186	3	AGC	AGT	S	S	S	-	-	-	-	-	-
472945	intragenic	A	C	BPP_RS02275	BPP0449	autotransporter outer membrane beta-barrel domain-containing protein	#N/A	1	200	2	AAC	ACC	N	T	NS	-	-	-	-	-	-
475247	intragenic	G	A	BPP_RS02275	BPP0449	autotransporter outer membrane beta-barrel domain-containing protein	#N/A	1	967	3	ACG	ACA	T	T	S	-	-	-	-	-	-
475617	intragenic	G	A	BPP_RS02275	BPP0449	autotransporter outer membrane beta-barrel domain-containing protein	#N/A	1	1091	1	GGA	AGA	G	R	NS	-	-	-	-	-	-
478082	intragenic	A	G	BPP_RS02285	BPP0452	autotransporter BatB	virulence-associated genes	1	87	3	GAA	GAG	E	E	S	-	-	-	-	-	-
478188	intragenic	T	C	BPP_RS02285	BPP0452	autotransporter BatB	virulence-associated genes	1	123	1	TCC	CCC	S	P	NS	-	-	-	-	-	-
481921	intragenic	C	G	BPP_RS02285	BPP0452	autotransporter BatB	virulence-associated genes	1	1367	2	CCG	CGG	P	R	NS	-	-	-	-	-	-
484207	intergenic	C	A	-			#N/A	-	-	-	-	-	-	-	-	BPP_RS02290	1	212	BPP_RS02295	1	100
485649	intragenic	C	T	BPP_RS02300	BPP0455	long-chain fatty acid--CoA ligase	miscellaneous	1	118	1	CGG	TGG	R	W	NS	-	-	-	-	-	-
487957	intragenic	T	C	BPP_RS02310	BPP0457	enoyl-CoA hydratase/isomerase family protein	miscellaneous	1	105	2	GTC	GCC	V	A	NS	-	-	-	-	-	-
498303	intragenic	C	T	BPP_RS02365	BPP0467	molybdopterin oxidoreductase	#N/A	1	166	3	GAC	GAT	D	D	S	-	-	-	-	-	-
499484	intragenic	G	A	BPP_RS02365	BPP0467	molybdopterin oxidoreductase	#N/A	1	560	2	CGC	CAC	R	H	NS	-	-	-	-	-	-
499632	intragenic	C	A	BPP_RS02365	BPP0467	molybdopterin oxidoreductase	#N/A	1	609	3	GAC	GAA	D	E	NS	-	-	-	-	-	-
502165	intragenic	C	A	BPP_RS02370	BPP0469	short-chain fatty acids transporter	transport/binding proteins	1	315	1	CCG	ACG	P	T	NS	-	-	-	-	-	-
502694	intergenic	C	A	-			#N/A	-	-	-	-	-	-	-	-	BPP_RS02370	1	8	BPP_RS02375	1	149
503241	intragenic	C	A	BPP_RS02375	BPP0470	GntR family transcriptional regulator	regulation	1	133	3	CAC	CAA	H	Q	NS	-	-	-	-	-	-
504404	intergenic	C	T	-			#N/A	-	-	-	-	-	-	-	-	BPP_RS22415	-1	71	BPP_RS02385	-1	6
504685	intergenic	C	A	-			#N/A	-	-	-	-	-	-	-	-	BPP_RS02385	-1	63	BPP_RS02390	-1	44
506330	intragenic	C	T	BPP_RS02400	BPP0473	LysR family transcriptional regulator	regulation	1	166	3	GTC	GTT	V	V	S	-	-	-	-	-	-
508437	intragenic	C	A	BPP_RS02410	BPP0475	choline-sulfatase	#N/A	-1	301	2	CGC	CTC	R	L	NS	-	-	-	-	-	-
509752	intragenic	G	T	BPP_RS02415			#N/A	-1	212	2	GCG	GAG	A	E	NS	-	-	-	-	-	-
511235	intragenic	G	T	BPP_RS02420	BPP0477	ABC transporter substrate-binding protein	#N/A	1	192	1	GTC	TTC	V	F	NS	-	-	-	-	-	-
515093	intragenic	C	T	BPP_RS02435	BPP0480	glycosyltransferase	#N/A	-1	214	3	AGG	AGA	R	R	S	-	-	-	-	-	-
516936	intergenic	A	G	-			#N/A	-	-	-	-	-	-	-	-	BPP_RS02440	-1	582	BPP_RS22420	-1	676
517032	intergenic	C	A	-			#N/A	-	-	-	-	-	-	-	-	BPP_RS02440	-1	678	BPP_RS22420	-1	580
517063	intergenic	G	A	-			#N/A	-	-	-	-	-	-	-	-	BPP_RS02440	-1	709	BPP_RS22420	-1	549
517559	intergenic	C	T	-			#N/A	-	-	-	-	-	-	-	-	BPP_RS02440	-1	1205	BPP_RS22420	-1	53
517603	intergenic	C	T	-			#N/A	-	-	-	-	-	-	-	-	BPP_RS02440	-1	1249	BPP_RS22420	-1	9
517620	intragenic	T	C	BPP_RS22420			#N/A	-1	356	1	AGG	GGG	R	G	NS	-	-	-	-	-	-
518299	intragenic	T	C	BPP_RS22420			#N/A	-1	129	3	ATA	ATG	I	M	NS	-	-	-	-	-	-
519111	intragenic	G	A	BPP_RS22425	BPP0485	ImmA/IrrE family metallo-endopeptidase	#N/A	-1	144	2	GCC	GTC	A	V	NS	-	-	-	-	-	-
519153	intragenic	T	A	BPP_RS22425			#N/A	-1	130	2	GAA	GTA	E	V	NS	-	-	-	-	-	-
519524	intragenic	G	A	BPP_RS22425			#N/A	-1	6	3	AAC	AAT	N	N	S	-	-	-	-	-	-
520115	intergenic	C	T	-			#N/A	-	-	-	-	-	-	-	-	BPP_RS22425	-1	574	BPP_RS22330	-1	242
521638	intergenic	C	G	-			#N/A	-	-	-	-	-	-	-	-	BPP_RS22430	-1	29	BPP_RS02445	1	203
522011	intragenic	A	C	BPP_RS02445	BPP0489	serine/threonine protein phosphatase	#N/A	1	57	3	GAA	GAC	E	D	NS	-	-	-	-	-	-
522878	intragenic	G	C	BPP_RS22435			#N/A	1	7	2	AGC	ACC	S	T	NS	-	-	-	-	-	-
524033	intragenic	G	A	BPP_RS22440	BPP0491	hypothetical protein	#N/A	1	48	1	GCC	ACC	A	T	NS	-	-	-	-	-	-
524109	intragenic	C	T	BPP_RS22440	BPP0491	hypothetical protein	#N/A	1	73	2	TCA	TTA	S	L	NS	-	-	-	-	-	-
524167	intragenic	C	T	BPP_RS22440	BPP0491	hypothetical protein	#N/A	1	92	3	GTC	GTT	V	V	S	-	-	-	-	-	-
524251	intragenic	G	A	BPP_RS22440	BPP0491	hypothetical protein	#N/A	1	120	3	ATG	ATA	M	I	NS	-	-	-	-	-	-
526416	intergenic	G	A	-			#N/A	-	-	-	-	-	-	-	-	BPP_RS22440	1	1178	BPP_RS22335	1	745
526895	intergenic	A	G	-			#N/A	-	-	-	-	-	-	-	-	BPP_RS22440	1	1657	BPP_RS22335	1	266
533895	intragenic	C	T	BPP_RS02485	BPP0500	hypothetical protein	cell surface	-1	86	3	CAG	CAA	Q	Q	S	-	-	-	-	-	-
534591	intragenic	G	A	BPP_RS02490	BPP0501	signal recognition particle protein	transport/binding proteins	1	81	1	GAG	AAG	E	K	NS	-	-	-	-	-	-
535330	intragenic	C	T	BPP_RS02490	BPP0501	signal recognition particle protein	transport/binding proteins	1	327	2	GCC	GTC	A	V	NS	-	-	-	-	-	-
537408	intragenic	T	C	BPP_RS02505	BPP0504	prolyl aminopeptidase	macromolecule degradation	-1	79	1	AAA	GAA	K	E	NS	-	-	-	-	-	-
537549	intragenic	C	T	BPP_RS02505			macromolecule degradation	-1	32	1	GGC	AGC	G	S	NS	-	-	-	-	-	-
543490	intergenic	A	G	-			#N/A	-	-	-	-	-	-	-	-	BPP_RS02540	-1	120	BPP_RS22450	1	72
543540	intergenic	C	A	-			#N/A	-	-	-	-	-	-	-	-	BPP_RS02540	-1	170	BPP_RS22450	1	22
544360	intergenic	T	C	-			#N/A	-	-	-	-	-	-	-	-	BPP_RS22450	1	1	BPP_RS22455	1	40
545412	intragenic	A	G	BPP_RS22455	BPP0512	dioxygenase	#N/A	1	338	2	GAC	GGC	D	G	NS	-	-	-	-	-	-
545668	intragenic	A	C	BPP_RS02545	BPP0513	hydroxylase	#N/A	1	10	3	GGA	GGC	G	G	S	-	-	-	-	-	-
547139	intragenic	C	A	BPP_RS02550	BPP0514	hypothetical protein	cell surface	1	341	2	GCG	GAG	A	E	NS	-	-	-	-	-	-
547451	intragenic	T	G	BPP_RS22460	BPP0515	TRAP transporter small permease	#N/A	1	31	2	CTC	CGC	L	R	NS	-	-	-	-	-	-
549319	intragenic	C	A	BPP_RS02560	BPP0517	oxidoreductase	miscellaneous	1	29	2	GCT	GAT	A	D	NS	-	-	-	-	-	-
549556	intragenic	T	C	BPP_RS02560	BPP0517	oxidoreductase	miscellaneous	1	108	2	GTA	GCA	V	A	NS	-	-	-	-	-	-
549628	intragenic	C	T	BPP_RS02560	BPP0517	oxidoreductase	miscellaneous	1	132	2	GCG	GTG	A	V	NS	-	-	-	-	-	-
550065	intragenic	G	T	BPP_RS02560	BPP0517	oxidoreductase	miscellaneous	1	278	1	GTG	TTG	V	L	NS	-	-	-	-	-	-
550765	intragenic	G	T	BPP_RS02570	BPP0519	protease	conserved hypothetical	1	15	1	GAT	TAT	D	Y	NS	-	-	-	-	-	-
550866	intragenic	C	T	BPP_RS02570	BPP0519	protease	conserved hypothetical	1	48	3	GCC	GCT	A	A	S	-	-	-	-	-	-
550956	intragenic	G	C	BPP_RS02570	BPP0519	protease	conserved hypothetical	1	78	3	GAG	GAC	E	D	NS	-	-	-	-	-	-
551478	intragenic	C	T	BPP_RS22465			conserved hypothetical	1	40	1	CCC	TCC	P	S	NS	-	-	-	-	-	-
553807	intergenic	C	T	-			#N/A	-	-	-	-	-	-	-	-	BPP_RS02575	1	107	BPP_RS02580	1	83
559647	intragenic	C	T	BPP_RS02600	BPP0527	CoA-binding protein	small molecule degradation	1	649	2	CCG	CTG	P	L	NS	-	-	-	-	-	-
560898	intragenic	G	A	BPP_RS02610	BPP0529	tripartite tricarboxylate transporter substrate binding protein	#N/A	1	69	3	CTG	CTA	L	L	S	-	-	-	-	-	-
561579	intragenic	C	T	BPP_RS02610	BPP0529	tripartite tricarboxylate transporter substrate binding protein	#N/A	1	296	3	GGC	GGT	G	G	S	-	-	-	-	-	-
563597	intragenic	A	C	BPP_RS02620	BPP0531	tripartite tricarboxylate transporter substrate binding protein	#N/A	1	284	2	AAG	ACG	K	T	NS	-	-	-	-	-	-
564323	intragenic	G	A	BPP_RS02625	BPP0532	sulfurtransferase	#N/A	1	179	1	GCG	ACG	A	T	NS	-	-	-	-	-	-
565519	intragenic	G	A	BPP_RS02630	BPP0533	LysR family transcriptional regulator	#N/A	1	34	2	CGG	CAG	R	Q	NS	-	-	-	-	-	-
567292	intragenic	C	T	BPP_RS02635	BPP0534	hypothetical protein	#N/A	1	329	3	GGC	GGT	G	G	S	-	-	-	-	-	-
571262	intragenic	C	T	BPP_RS02655	BPP0538	transcriptional regulator	#N/A	1	35	3	GGC	GGT	G	G	S	-	-	-	-	-	-
573579	intragenic	G	T	BPP_RS02670	BPP0541	acetyl-CoA acetyltransferase	#N/A	-1	327	3	GGC	GGA	G	G	S	-	-	-	-	-	-
575238	intragenic	C	T	BPP_RS02675	BPP0542	o-succinylbenzoate--CoA ligase	miscellaneous	-1	308	1	GCG	ACG	A	T	NS	-	-	-	-	-	-
575458	intragenic	C	T	BPP_RS02675	BPP0542	o-succinylbenzoate--CoA ligase	miscellaneous	-1	234	3	CCG	CCA	P	P	S	-	-	-	-	-	-
581063	intragenic	C	A	BPP_RS02700	BPP0547	hypothetical protein	#N/A	1	74	3	CGC	CGA	R	R	S	-	-	-	-	-	-
582513	intragenic	C	T	BPP_RS02710	BPP0549	enoyl-CoA hydratase/isomerase family protein	miscellaneous	-1	147	2	GGC	GAC	G	D	NS	-	-	-	-	-	-
585517	intergenic	G	A	-			#N/A	-	-	-	-	-	-	-	-	BPP_RS02720	-1	40	BPP_RS02725	1	200
587788	intragenic	G	A	BPP_RS02730	BPP0553	tripartite tricarboxylate transporter substrate binding protein	#N/A	1	219	1	GCG	ACG	A	T	NS	-	-	-	-	-	-
590455	intragenic	C	T	BPP_RS02745	BPP0556	tripartite tricarboxylate transporter substrate binding protein	#N/A	-1	146	3	TTG	TTA	L	L	S	-	-	-	-	-	-
592218	intragenic	G	T	BPP_RS02750	BPP0557	acyl-CoA dehydrogenase	#N/A	1	334	1	GTG	TTG	V	L	NS	-	-	-	-	-	-
592277	intragenic	G	A	BPP_RS02750	BPP0557	acyl-CoA dehydrogenase	#N/A	1	353	3	GTG	GTA	V	V	S	-	-	-	-	-	-
593650	intragenic	C	T	BPP_RS02760	BPP0559	hypothetical protein	#N/A	-1	156	1	GGC	AGC	G	S	NS	-	-	-	-	-	-
595583	intergenic	C	T	-			#N/A	-	-	-	-	-	-	-	-	BPP_RS02765	-1	161	BPP_RS02770	1	8
598670	intragenic	C	T	BPP_RS02785	BPP0564	alpha/beta hydrolase	#N/A	-1	107	1	GTC	ATC	V	I	NS	-	-	-	-	-	-
599902	intragenic	A	T	BPP_RS02795	BPP0566	ABC transporter ATP-binding protein	#N/A	-1	177	2	ATC	AAC	I	N	NS	-	-	-	-	-	-
600582	intragenic	C	G	BPP_RS02800	BPP0567	branched-chain amino acid ABC transporter permease	#N/A	-1	297	1	GTG	CTG	V	L	NS	-	-	-	-	-	-
603797	intergenic	G	T	-			#N/A	-	-	-	-	-	-	-	-	BPP_RS02810	-1	122	BPP_RS02815	1	158
604839	intragenic	C	G	BPP_RS02820	BPP0571	hypothetical protein	#N/A	-1	112	1	GTG	CTG	V	L	NS	-	-	-	-	-	-
607047	intragenic	C	G	BPP_RS02830	BPP0573	hypothetical protein	central/intermediary metabolism	-1	56	1	GCG	CCG	A	P	NS	-	-	-	-	-	-
607458	intragenic	G	A	BPP_RS02835	BPP0574	NAD(P)-dependent oxidoreductase	#N/A	-1	172	3	CGC	CGT	R	R	S	-	-	-	-	-	-
609018	intragenic	A	C	BPP_RS02840	BPP0575	acyl-CoA dehydrogenase	miscellaneous	-1	59	2	ATG	AGG	M	R	NS	-	-	-	-	-	-
609699	intragenic	G	C	BPP_RS02845	BPP0576	SDR family NAD(P)-dependent oxidoreductase	#N/A	-1	87	1	CTG	GTG	L	V	NS	-	-	-	-	-	-
612420	intergenic	A	G	-			#N/A	-	-	-	-	-	-	-	-	BPP_RS02855	-1	92	BPP_RS02860	1	59
614139	intragenic	C	T	BPP_RS02865	BPP0580	tripartite tricarboxylate transporter substrate binding protein	#N/A	1	223	1	CCG	TCG	P	S	NS	-	-	-	-	-	-
615388	intragenic	C	A	BPP_RS02875	BPP0582	FAD-binding protein	#N/A	1	114	1	CTG	ATG	L	M	NS	-	-	-	-	-	-
617428	intragenic	A	C	BPP_RS02880	BPP0583	CoA ester lyase	central/intermediary metabolism	1	120	2	AAT	ACT	N	T	NS	-	-	-	-	-	-
617905	intragenic	A	G	BPP_RS02880	BPP0583	CoA ester lyase	central/intermediary metabolism	1	279	2	CAC	CGC	H	R	NS	-	-	-	-	-	-
618394	intragenic	G	T	BPP_RS02885	BPP0584	MaoC family dehydratase	#N/A	1	134	3	GAG	GAT	E	D	NS	-	-	-	-	-	-
619605	intragenic	G	T	BPP_RS02890	BPP0585	acyl-CoA dehydrogenase	miscellaneous	1	378	1	GCC	TCC	A	S	NS	-	-	-	-	-	-
620525	intragenic	C	T	BPP_RS02895	BPP0586	CoA transferase	#N/A	1	265	1	CCG	TCG	P	S	NS	-	-	-	-	-	-
621554	intragenic	G	T	BPP_RS02900	BPP0587	CoA transferase	#N/A	1	194	3	AAG	AAT	K	N	NS	-	-	-	-	-	-
621595	intragenic	C	A	BPP_RS02900	BPP0587	CoA transferase	#N/A	1	208	2	TCG	TAG	S	*	NS	-	-	-	-	-	-
621801	intragenic	C	T	BPP_RS02900	BPP0587	CoA transferase	#N/A	1	277	1	CAA	TAA	Q	*	NS	-	-	-	-	-	-
623591	intragenic	C	A	BPP_RS02915	BPP0590	nitroreductase	#N/A	1	2	3	ACC	ACA	T	T	S	-	-	-	-	-	-
626048	intragenic	G	A	BPP_RS02925	BPP0592	amino acid ABC transporter substrate-binding protein	miscellaneous	1	272	3	AAG	AAA	K	K	S	-	-	-	-	-	-
628315	intragenic	C	A	BPP_RS02940	BPP0594	ABC transporter ATP-binding protein	#N/A	1	41	3	CCC	CCA	P	P	S	-	-	-	-	-	-
633227	intragenic	C	A	BPP_RS02960	BPP0599	tripartite tricarboxylate transporter substrate binding protein	#N/A	1	175	3	GTC	GTA	V	V	S	-	-	-	-	-	-
638729	intragenic	T	G	BPP_RS02985	BPP0604	pyruvate carboxylase	#N/A	-1	1039	1	AAG	CAG	K	Q	NS	-	-	-	-	-	-
641301	intragenic	C	T	BPP_RS02985	BPP0604	pyruvate carboxylase	#N/A	-1	181	3	CTG	CTA	L	L	S	-	-	-	-	-	-
641786	intragenic	C	T	BPP_RS02985	BPP0604	pyruvate carboxylase	#N/A	-1	20	1	GCG	ACG	A	T	NS	-	-	-	-	-	-
645583	intragenic	C	T	BPP_RS03005	BPP0608	acetyl-CoA C-acyltransferase	#N/A	1	186	3	CGC	CGT	R	R	S	-	-	-	-	-	-
647093	intragenic	C	A	BPP_RS03010	BPP0609	acetate--CoA ligase	#N/A	1	285	1	CCG	ACG	P	T	NS	-	-	-	-	-	-
648196	intergenic	C	A	-			#N/A	-	-	-	-	-	-	-	-	BPP_RS03010	1	6	BPP_RS03015	1	8
648340	intragenic	C	T	BPP_RS03015	BPP0610	IclR family transcriptional regulator	#N/A	1	46	2	GCG	GTG	A	V	NS	-	-	-	-	-	-
649868	intragenic	A	T	BPP_RS03020	BPP0611	CoA transferase	#N/A	1	255	1	AGG	TGG	R	W	NS	-	-	-	-	-	-
650122	intragenic	G	T	BPP_RS03020	BPP0611	CoA transferase	#N/A	1	339	3	GCG	GCT	A	A	S	-	-	-	-	-	-
650274	intragenic	G	T	BPP_RS03020	BPP0611	CoA transferase	#N/A	1	390	2	CGG	CTG	R	L	NS	-	-	-	-	-	-
650814	intragenic	C	T	BPP_RS03025	BPP0612	LysR family transcriptional regulator	#N/A	-1	143	1	GCG	ACG	A	T	NS	-	-	-	-	-	-
652299	intragenic	C	T	BPP_RS03030	BPP0613	acyl-CoA dehydrogenase	miscellaneous	1	316	2	GCC	GTC	A	V	NS	-	-	-	-	-	-
652868	intragenic	G	A	BPP_RS03035	BPP0613	electron transporter RnfB	#N/A	1	111	1	GGC	AGC	G	S	NS	-	-	-	-	-	-
656550	intragenic	G	A	BPP_RS03055	BPP0618	MmgE/PrpD family protein	#N/A	1	88	1	GCA	ACA	A	T	NS	-	-	-	-	-	-
659618	intragenic	C	A	BPP_RS03065	BPP0620	tripartite tricarboxylate transporter substrate binding protein	#N/A	1	216	1	CGG	AGG	R	R	S	-	-	-	-	-	-
663471	intragenic	G	T	BPP_RS03085	BPP0624	nitroreductase	miscellaneous	1	71	2	TGG	TTG	W	L	NS	-	-	-	-	-	-
664230	intragenic	C	T	BPP_RS03090	BPP0625	TetR/AcrR family transcriptional regulator	regulation	-1	186	3	CTG	CTA	L	L	S	-	-	-	-	-	-
670887	intragenic	T	C	BPP_RS03120	BPP0631	enoyl-CoA hydratase	#N/A	1	184	1	TCG	CCG	S	P	NS	-	-	-	-	-	-
671071	intragenic	C	A	BPP_RS03120	BPP0631	enoyl-CoA hydratase	#N/A	1	245	2	GCG	GAG	A	E	NS	-	-	-	-	-	-
671264	intragenic	C	G	BPP_RS03125	BPP0632	amidase	#N/A	-1	452	2	GGC	GCC	G	A	NS	-	-	-	-	-	-
673327	intragenic	G	A	BPP_RS03130	BPP0633	N-formylglutamate deformylase	#N/A	-1	50	3	GAC	GAT	D	D	S	-	-	-	-	-	-
674417	intragenic	C	T	BPP_RS03140	BPP0635	aldehyde dehydrogenase	#N/A	-1	332	3	GCG	GCA	A	A	S	-	-	-	-	-	-
674496	intragenic	C	T	BPP_RS03140	BPP0635	aldehyde dehydrogenase	#N/A	-1	306	2	CGC	CAC	R	H	NS	-	-	-	-	-	-
675074	intragenic	G	T	BPP_RS03140	BPP0635	aldehyde dehydrogenase	#N/A	-1	113	3	GGC	GGA	G	G	S	-	-	-	-	-	-
685563	intragenic	C	T	BPP_RS03200	BPP0647	IclR family transcriptional regulator	#N/A	-1	238	2	GGC	GAC	G	D	NS	-	-	-	-	-	-
690586	intragenic	A	C	BPP_RS03220	BPP0651	acyl dehydratase	#N/A	1	125	2	CAC	CCC	H	P	NS	-	-	-	-	-	-
692388	intragenic	T	C	BPP_RS03230	BPP0653	enoyl-CoA hydratase	#N/A	-1	79	2	CAC	CGC	H	R	NS	-	-	-	-	-	-
695914	intragenic	C	T	BPP_RS03245			#N/A	-1	60	3	CAG	CAA	Q	Q	S	-	-	-	-	-	-
698325	intragenic	G	T	BPP_RS03255			#N/A	1	255	1	GCC	TCC	A	S	NS	-	-	-	-	-	-
703154	intragenic	C	T	BPP_RS03280	BPP0664	amino acid synthesis family protein	#N/A	-1	65	1	GGG	AGG	G	R	NS	-	-	-	-	-	-
704154	intragenic	G	T	BPP_RS03285	BPP0665	glycosyl hydrolase	#N/A	-1	90	1	CGC	AGC	R	S	NS	-	-	-	-	-	-
705015	intragenic	C	T	BPP_RS03290	BPP0666	glutathione transferase GstA	#N/A	1	114	3	TTC	TTT	F	F	S	-	-	-	-	-	-
706254	intragenic	T	C	BPP_RS03295	BPP0667	tripartite tricarboxylate transporter substrate binding protein	#N/A	1	302	2	CTG	CCG	L	P	NS	-	-	-	-	-	-
709267	intragenic	C	T	BPP_RS03310	BPP0670	aldehyde dehydrogenase family protein	#N/A	1	289	2	ACG	ATG	T	M	NS	-	-	-	-	-	-
709720	intragenic	A	C	BPP_RS03310	BPP0670	aldehyde dehydrogenase family protein	#N/A	1	440	2	GAG	GCG	E	A	NS	-	-	-	-	-	-
709982	intragenic	C	G	BPP_RS03315	BPP0671	cystathionine beta-lyase	#N/A	1	14	2	CCC	CGC	P	R	NS	-	-	-	-	-	-
712873	intragenic	A	G	BPP_RS03330	BPP0674	hypothetical protein	#N/A	1	34	2	GAC	GGC	D	G	NS	-	-	-	-	-	-
712914	intragenic	C	G	BPP_RS03330	BPP0674	hypothetical protein	#N/A	1	48	1	CGG	GGG	R	G	NS	-	-	-	-	-	-
715661	intragenic	C	T	BPP_RS03340	BPP0676	hypothetical protein	#N/A	1	248	2	CCG	CTG	P	L	NS	-	-	-	-	-	-
717190	intergenic	A	G	-			#N/A	-	-	-	-	-	-	-	-	BPP_RS03350	1	144	BPP_RS03355	1	249
718032	intragenic	C	T	BPP_RS03355	BPP0679	4-hydroxy-tetrahydrodipicolinate synthase	#N/A	1	198	3	CCC	CCT	P	P	S	-	-	-	-	-	-
718926	intragenic	C	T	BPP_RS03360	BPP0680	pyridoxal phosphate-dependent aminotransferase	#N/A	1	199	3	CGC	CGT	R	R	S	-	-	-	-	-	-
729801	intragenic	A	G	BPP_RS03415	BPP0691	TRAP transporter small permease	#N/A	-1	34	2	ATA	ACA	I	T	NS	-	-	-	-	-	-
731565	intragenic	G	T	BPP_RS03425	BPP0693	LysR family transcriptional regulator	#N/A	1	138	3	TCG	TCT	S	S	S	-	-	-	-	-	-
740551	intragenic	C	T	BPP_RS03470	BPP0702	benzoate transporter	#N/A	-1	220	1	GTG	ATG	V	M	NS	-	-	-	-	-	-
740632	intragenic	C	T	BPP_RS03470	BPP0702	benzoate transporter	#N/A	-1	193	1	GTG	ATG	V	M	NS	-	-	-	-	-	-
744528	intragenic	C	T	BPP_RS03485	BPP0705	LysR family transcriptional regulator	#N/A	1	67	3	CGC	CGT	R	R	S	-	-	-	-	-	-
745487	intragenic	A	T	BPP_RS03490	BPP0706	IclR family transcriptional regulator	#N/A	-1	167	1	TTC	ATC	F	I	NS	-	-	-	-	-	-
745562	intragenic	T	C	BPP_RS03490	BPP0706	IclR family transcriptional regulator	#N/A	-1	142	1	ACG	GCG	T	A	NS	-	-	-	-	-	-
748147	intragenic	C	T	BPP_RS03500		type VI secretion system tip protein VgrG	#N/A	1	690	3	GCC	GCT	A	A	S	-	-	-	-	-	-
748537	intragenic	C	T	BPP_RS03505	BPP0708	hypothetical protein	#N/A	1	17	2	GCG	GTG	A	V	NS	-	-	-	-	-	-
754935	intragenic	C	A	BPP_RS03530	BPP0713	type VI secretion system protein TssA	#N/A	1	110	3	TAC	TAA	Y	*	NS	-	-	-	-	-	-
754957	intragenic	C	T	BPP_RS03530	BPP0713	type VI secretion system protein TssA	#N/A	1	118	1	CTG	TTG	L	L	S	-	-	-	-	-	-
760861	intragenic	G	A	BPP_RS03560	BPP0719	type VI secretion system baseplate subunit TssF	#N/A	1	387	2	CGT	CAT	R	H	NS	-	-	-	-	-	-
765312	intragenic	C	T	BPP_RS03585	BPP0724	type VI secretion system ATPase TssH	#N/A	1	329	2	ACC	ATC	T	I	NS	-	-	-	-	-	-
768372	intergenic	G	T	-			#N/A	-	-	-	-	-	-	-	-	BPP_RS03595	-1	150	BPP_RS03600	1	115
768390	intergenic	A	G	-			#N/A	-	-	-	-	-	-	-	-	BPP_RS03595	-1	168	BPP_RS03600	1	97
772921	intragenic	C	A	BPP_RS03615	BPP0730	type VI secretion system membrane subunit TssM	#N/A	1	405	3	GTC	GTA	V	V	S	-	-	-	-	-	-
773392	intragenic	C	T	BPP_RS03615	BPP0730	type VI secretion system membrane subunit TssM	#N/A	1	562	3	CGC	CGT	R	R	S	-	-	-	-	-	-
773663	intragenic	C	A	BPP_RS03615	BPP0735	BB0821 family autotransporter	#N/A	1	653	1	CCG	ACG	P	T	NS	-	-	-	-	-	-
782248	intragenic	C	G	BPP_RS03640	BPP0735	hypothetical protein	#N/A	-1	279	1	GAG	CAG	E	Q	NS	-	-	-	-	-	-
784154	intragenic	C	T	BPP_RS03645			#N/A	1	208	2	GCC	GTC	A	V	NS	-	-	-	-	-	-
786844	intragenic	A	G	BPP_RS03660	BPP0739	molybdate ABC transporter substrate-binding protein	transport/binding proteins	-1	251	2	CTG	CCG	L	P	NS	-	-	-	-	-	-
790703	intragenic	C	T	BPP_RS03690	BPP0745	hypothetical protein	#N/A	-1	51	1	GCC	ACC	A	T	NS	-	-	-	-	-	-
792670	intragenic	G	A	BPP_RS03695	BPP0745	TonB-dependent siderophore receptor	#N/A	-1	115	2	CCG	CTG	P	L	NS	-	-	-	-	-	-
794065	intragenic	C	T	BPP_RS03705	BPP0748	ornithine--oxo-acid transaminase	small molecule degradation	1	158	3	GAC	GAT	D	D	S	-	-	-	-	-	-
794161	intragenic	C	T	BPP_RS03705	BPP0748	ornithine--oxo-acid transaminase	small molecule degradation	1	190	3	CGC	CGT	R	R	S	-	-	-	-	-	-
794456	intragenic	A	G	BPP_RS03705	BPP0748	ornithine--oxo-acid transaminase	small molecule degradation	1	289	1	ACC	GCC	T	A	NS	-	-	-	-	-	-
798393	intragenic	C	T	BPP_RS03725	BPP0752	lipoprotein	cell surface	1	148	3	GGC	GGT	G	G	S	-	-	-	-	-	-
798439	intragenic	G	C	BPP_RS03725	BPP0752	lipoprotein	cell surface	1	164	1	GAT	CAT	D	H	NS	-	-	-	-	-	-
805776	intragenic	G	A	BPP_RS03755	BPP0758	outer membrane protein assembly factor	cell surface	1	597	2	GGC	GAC	G	D	NS	-	-	-	-	-	-
808867	intragenic	C	T	BPP_RS03760	BPP0759	DUF490 domain-containing protein	cell surface	1	994	1	CTG	TTG	L	L	S	-	-	-	-	-	-
810045	intragenic	C	T	BPP_RS03765	BPP0760	deoxycytidine triphosphate deaminase	central/intermediary metabolism	1	153	3	TGC	TGT	C	C	S	-	-	-	-	-	-
810863	intragenic	G	T	BPP_RS03775	BPP0762	glyoxalase/bleomycin resistance/dioxygenase family protein	miscellaneous	-1	55	3	GGC	GGA	G	G	S	-	-	-	-	-	-
819138	intragenic	G	C	BPP_RS03815	BPP0770	glycine cleavage system protein H	small molecule degradation	1	33	3	GAG	GAC	E	D	NS	-	-	-	-	-	-
820387	intragenic	A	C	BPP_RS03820	BPP0771	glycine dehydrogenase	small molecule degradation	1	305	2	AAC	ACC	N	T	NS	-	-	-	-	-	-
827641	intragenic	C	T	BPP_RS03845	BPP0776	DUF945 domain-containing protein	#N/A	-1	361	1	GCC	ACC	A	T	NS	-	-	-	-	-	-
831858	intragenic	C	T	BPP_RS03855	BPP0778	hypothetical protein	conserved hypothetical	-1	31	1	GAG	AAG	E	K	NS	-	-	-	-	-	-
832481	intragenic	C	T	BPP_RS03860	BPP0779	ABC transporter ATP-binding protein	#N/A	-1	390	3	GCG	GCA	A	A	S	-	-	-	-	-	-
832776	intragenic	C	T	BPP_RS03860	BPP0779	ABC transporter ATP-binding protein	#N/A	-1	292	2	GGC	GAC	G	D	NS	-	-	-	-	-	-
834840	intragenic	C	G	BPP_RS03870	BPP0781	ABC transporter permease	transport/binding proteins	-1	220	1	GGG	CGG	G	R	NS	-	-	-	-	-	-
835112	intragenic	C	T	BPP_RS03870	BPP0781	ABC transporter permease	transport/binding proteins	-1	129	2	GGC	GAC	G	D	NS	-	-	-	-	-	-
836839	intragenic	G	C	BPP_RS03875	BPP0782	ABC transporter substrate-binding protein	transport/binding proteins	-1	90	3	CGC	CGG	R	R	S	-	-	-	-	-	-
838424	intragenic	A	G	BPP_RS03880	BPP0783	methylmalonate-semialdehyde dehydrogenase (CoA acylating)	#N/A	-1	155	2	GTG	GCG	V	A	NS	-	-	-	-	-	-
843771	intragenic	C	T	BPP_RS03905	BPP0788	OsmC family peroxiredoxin	conserved hypothetical	-1	26	3	GTG	GTA	V	V	S	-	-	-	-	-	-
844657	intergenic	C	T	-			#N/A	-	-	-	-	-	-	-	-	BPP_RS03910	1	17	BPP_RS03915	1	711
845892	intragenic	C	T	BPP_RS03915	BPP0790	glycosyl transferase	cell surface	1	175	3	AGC	AGT	S	S	S	-	-	-	-	-	-
851496	intragenic	T	A	BPP_RS03940	BPP0795	asparagine synthase (glutamine-hydrolyzing)	amino acid biosynthesis	1	18	2	CTG	CAG	L	Q	NS	-	-	-	-	-	-
853196	intragenic	C	T	BPP_RS03940	BPP0795	asparagine synthase (glutamine-hydrolyzing)	amino acid biosynthesis	1	585	1	CCG	TCG	P	S	NS	-	-	-	-	-	-
857000	intragenic	C	T	BPP_RS03960	BPP0799	glucose-6-phosphate isomerase	energy metabolism	-1	451	1	GCC	ACC	A	T	NS	-	-	-	-	-	-
863531	intragenic	T	G	BPP_RS03985	BPP0804	sensor histidine kinase	regulation	1	225	2	TTT	TGT	F	C	NS	-	-	-	-	-	-
863644	intragenic	C	G	BPP_RS03985	BPP0804	sensor histidine kinase	regulation	1	263	1	CGC	GGC	R	G	NS	-	-	-	-	-	-
863697	intragenic	T	C	BPP_RS03985	BPP0804	sensor histidine kinase	regulation	1	280	3	GCT	GCC	A	A	S	-	-	-	-	-	-
865705	intragenic	C	T	BPP_RS03990	BPP0805	LTA synthase family protein	miscellaneous	1	482	3	GCC	GCT	A	A	S	-	-	-	-	-	-
871354	intragenic	C	T	BPP_RS04010	BPP0808	LysR family transcriptional regulator	#N/A	1	243	2	GCC	GTC	A	V	NS	-	-	-	-	-	-
874563	intergenic	G	T	-			#N/A	-	-	-	-	-	-	-	-	BPP_RS04025	-1	63	BPP_RS04030	-1	27
882268	intergenic	C	T	-			#N/A	-	-	-	-	-	-	-	-	BPP_RS04070	1	28	BPP_RS04075	1	45
882386	intragenic	C	T	BPP_RS04075	BPP0821	redox-regulated ATPase YchF	conserved hypothetical	1	25	2	GCC	GTC	A	V	NS	-	-	-	-	-	-
886635	intragenic	G	A	BPP_RS04080		BB0916 family autotransporter	#N/A	-1	264	3	GGC	GGT	G	G	S	-	-	-	-	-	-
887603	intragenic	C	T	BPP_RS22480		hypothetical protein	#N/A	-1	194	1	GGC	AGC	G	S	NS	-	-	-	-	-	-
890415	intragenic	G	T	BPP_RS04095	BPP0824	tripartite tricarboxylate transporter substrate binding protein	#N/A	-1	170	1	CGC	AGC	R	S	NS	-	-	-	-	-	-
892181	intergenic	C	T	-			#N/A	-	-	-	-	-	-	-	-	BPP_RS04100	-1	146	BPP_RS04105	-1	81
892265	intragenic	C	T	BPP_RS04105	BPP0826	hypothetical protein	#N/A	-1	315	3	AGG	AGA	R	R	S	-	-	-	-	-	-
892959	intragenic	C	T	BPP_RS04105	BPP0826	hypothetical protein	#N/A	-1	84	2	GGC	GAC	G	D	NS	-	-	-	-	-	-
896172	intragenic	T	G	BPP_RS04120	BPP0829	thiamine pyrophosphate-binding protein	miscellaneous	-1	307	2	CAC	CCC	H	P	NS	-	-	-	-	-	-
898816	intragenic	C	T	BPP_RS04130	BPP0831	TauD/TfdA family dioxygenase	small molecule degradation	-1	86	3	GTG	GTA	V	V	S	-	-	-	-	-	-
899071	intragenic	T	C	BPP_RS04130	BPP0831	TauD/TfdA family dioxygenase	small molecule degradation	-1	1	3	ATA	ATG	I	M	NS	-	-	-	-	-	-
904424	intragenic	C	T	BPP_RS04150	BPP0835	ABC transporter permease	transport/binding proteins	1	150	3	CGC	CGT	R	R	S	-	-	-	-	-	-
905367	intragenic	C	T	BPP_RS04155	BPP0836	ABC transporter ATP-binding protein	transport/binding proteins	1	186	1	CCG	TCG	P	S	NS	-	-	-	-	-	-
905457	intragenic	G	C	BPP_RS04155	BPP0836	ABC transporter ATP-binding protein	transport/binding proteins	1	216	1	GAG	CAG	E	Q	NS	-	-	-	-	-	-
911416	intragenic	C	T	BPP_RS04175	BPP0840	hypothetical protein	cell surface	1	145	3	TTC	TTT	F	F	S	-	-	-	-	-	-
911790	intragenic	T	C	BPP_RS04175	BPP0840	hypothetical protein	cell surface	1	270	2	GTA	GCA	V	A	NS	-	-	-	-	-	-
912715	intragenic	G	A	BPP_RS04185	BPP0842	transcriptional regulator	regulation	-1	2	2	CCC	CTC	P	L	NS	-	-	-	-	-	-
916169	intragenic	C	T	BPP_RS04200	BPP0845	transporter	transport/binding proteins	-1	369	3	CTG	CTA	L	L	S	-	-	-	-	-	-
916859	intragenic	C	T	BPP_RS04200	BPP0845	transporter	transport/binding proteins	-1	139	3	CTG	CTA	L	L	S	-	-	-	-	-	-
921329	intragenic	A	T	BPP_RS04225	BPP0850	inorganic triphosphatase	#N/A	-1	107	2	CTG	CAG	L	Q	NS	-	-	-	-	-	-
925988	intragenic	C	A	BPP_RS04250	BPP0855	IclR family transcriptional regulator	regulation	-1	121	1	GCG	TCG	A	S	NS	-	-	-	-	-	-
925989	intragenic	G	A	BPP_RS04250	BPP0855	IclR family transcriptional regulator	regulation	-1	120	3	ATC	ATT	I	I	S	-	-	-	-	-	-
931712	intergenic	C	G	-			#N/A	-	-	-	-	-	-	-	-	BPP_RS04285	1	69	BPP_RS04290	-1	70
932292	intragenic	C	T	BPP_RS04290	BPP0863	orotidine 5'-phosphate decarboxylase	ribonucleotide biosynthesis	-1	104	3	GAG	GAA	E	E	S	-	-	-	-	-	-
934619	intragenic	T	C	BPP_RS04305	BPP0866	YihY/virulence factor BrkB family protein	virulence-associated genes	-1	248	1	ACG	GCG	T	A	NS	-	-	-	-	-	-
935044	intragenic	G	C	BPP_RS04305	BPP0866	YihY/virulence factor BrkB family protein	virulence-associated genes	-1	106	2	TCG	TGG	S	W	NS	-	-	-	-	-	-
935556	intergenic	C	T	-			#N/A	-	-	-	-	-	-	-	-	BPP_RS04305	-1	196	BPP_RS04310	1	106
944410	intragenic	C	T	BPP_RS04340	BPP0873	FAD-binding protein	conserved hypothetical	-1	172	3	ATG	ATA	M	I	NS	-	-	-	-	-	-
945040	intragenic	C	T	BPP_RS04345	BPP0874	tripartite tricarboxylate transporter substrate binding protein	cell surface	-1	300	1	GAA	AAA	E	K	NS	-	-	-	-	-	-
946195	intergenic	G	A	-			#N/A	-	-	-	-	-	-	-	-	BPP_RS04345	-1	258	BPP_RS04350	-1	349
947193	intragenic	T	C	BPP_RS04350	BPP0876	LysR family transcriptional regulator	regulation	-1	122	2	AAG	AGG	K	R	NS	-	-	-	-	-	-
947924	intragenic	C	A	BPP_RS04355	BPP0877	FAD-binding protein	conserved hypothetical	1	107	2	CCG	CAG	P	Q	NS	-	-	-	-	-	-
951212	intragenic	C	T	BPP_RS04365	BPP0879	IclR family transcriptional regulator	#N/A	-1	2	1	GAA	AAA	E	K	NS	-	-	-	-	-	-
956764	intragenic	C	T	BPP_RS04395	BPP0885	gamma-glutamyltransferase	#N/A	1	253	3	CGC	CGT	R	R	S	-	-	-	-	-	-
958266	intragenic	C	T	BPP_RS04405	BPP0887	N-acetyltransferase	#N/A	-1	125	1	GCG	ACG	A	T	NS	-	-	-	-	-	-
961079	intragenic	C	T	BPP_RS04415	BPP0889	CoA transferase	#N/A	-1	260	1	GCC	ACC	A	T	NS	-	-	-	-	-	-
964952	intragenic	A	C	BPP_RS04435	BPP0893	ABC transporter substrate-binding protein	#N/A	-1	258	1	TTC	GTC	F	V	NS	-	-	-	-	-	-
964992	intragenic	G	A	BPP_RS04435	BPP0893	ABC transporter substrate-binding protein	#N/A	-1	244	3	GGC	GGT	G	G	S	-	-	-	-	-	-
966352	intragenic	C	T	BPP_RS04440	BPP0894	sulfite exporter TauE/SafE family protein	#N/A	-1	65	1	GTC	ATC	V	I	NS	-	-	-	-	-	-
968213	intragenic	C	T	BPP_RS04450	BPP0896	tripartite tricarboxylate transporter substrate binding protein	#N/A	-1	296	3	ATG	ATA	M	I	NS	-	-	-	-	-	-
970294	intragenic	C	T	BPP_RS04460	BPP0898	GGDEF domain-containing protein	#N/A	-1	332	1	GCC	ACC	A	T	NS	-	-	-	-	-	-
973549	intragenic	C	T	BPP_RS04475	BPP0901	FAD-binding oxidoreductase	#N/A	-1	256	1	GTG	ATG	V	M	NS	-	-	-	-	-	-
974443	intragenic	C	A	BPP_RS04480	BPP0902	peptidase M19	#N/A	-1	317	1	GTC	TTC	V	F	NS	-	-	-	-	-	-
976092	intragenic	C	T	BPP_RS04485	BPP0903	ABC transporter ATP-binding protein	#N/A	-1	159	3	GTG	GTA	V	V	S	-	-	-	-	-	-
982098	intragenic	T	C	BPP_RS04515	BPP0909	enoyl-CoA hydratase/isomerase family protein	#N/A	-1	154	1	AAC	GAC	N	D	NS	-	-	-	-	-	-
982816	intragenic	T	C	BPP_RS04520	BPP0910	long-chain fatty acid--CoA ligase	#N/A	-1	469	2	CAG	CGG	Q	R	NS	-	-	-	-	-	-
984218	intragenic	C	T	BPP_RS04520	BPP0910	long-chain fatty acid--CoA ligase	#N/A	-1	2	1	GAC	AAC	D	N	NS	-	-	-	-	-	-
985294	intergenic	C	T	-			#N/A	-	-	-	-	-	-	-	-	BPP_RS04525	-1	88	BPP_RS04530	1	68
985342	intergenic	C	A	-			#N/A	-	-	-	-	-	-	-	-	BPP_RS04525	-1	136	BPP_RS04530	1	20
991814	intergenic	T	G	-			#N/A	-	-	-	-	-	-	-	-	BPP_RS04550	-1	46	BPP_RS04555	1	72
995300	intragenic	C	T	BPP_RS04575	BPP0921	DUF802 domain-containing protein	#N/A	-1	777	3	GCG	GCA	A	A	S	-	-	-	-	-	-
998497	intergenic	C	T	-			#N/A	-	-	-	-	-	-	-	-	BPP_RS04580	-1	122	BPP_RS04585	1	96
999183	intragenic	G	C	BPP_RS04585	BPP0923	AhpC/TSA family protein	#N/A	1	197	3	GAG	GAC	E	D	NS	-	-	-	-	-	-
999864	intragenic	C	T	BPP_RS04590	BPP0924	ferritin-like domain-containing protein	#N/A	1	152	1	CTG	TTG	L	L	S	-	-	-	-	-	-
1003782	intragenic	C	T	BPP_RS04615	BPP0929	sulfite exporter TauE/SafE family protein	#N/A	1	238	2	GCC	GTC	A	V	NS	-	-	-	-	-	-
1004568	intragenic	G	T	BPP_RS04625	BPP0931	GntR family transcriptional regulator	#N/A	-1	105	1	CGC	AGC	R	S	NS	-	-	-	-	-	-
1020259	intragenic	G	A	BPP_RS04705		ABC transporter ATP-binding protein	#N/A	1	211	1	GAC	AAC	D	N	NS	-	-	-	-	-	-
1020843	intragenic	C	T	BPP_RS04710	BPP0949	ABC transporter ATP-binding protein, livF	#N/A	1	145	2	GCG	GTG	A	V	NS	-	-	-	-	-	-
1023137	intergenic	C	T	-			#N/A	-	-	-	-	-	-	-	-	BPP_RS04720	-1	57	BPP_RS04725	1	14
1026153	intragenic	C	T	BPP_RS04740	BPP0955	riboflavin synthase	cofactor biosynthesis	-1	57	1	GCC	ACC	A	T	NS	-	-	-	-	-	-
1026479	intergenic	A	G	-			#N/A	-	-	-	-	-	-	-	-	BPP_RS04740	-1	158	BPP_RS04745	1	107
1026488	intergenic	G	T	-			#N/A	-	-	-	-	-	-	-	-	BPP_RS04740	-1	167	BPP_RS04745	1	98
1027588	intragenic	A	G	BPP_RS04745	BPP0956	tripartite tricarboxylate transporter substrate binding protein	cell surface	1	335	1	AAG	GAG	K	E	NS	-	-	-	-	-	-
1030756	intragenic	C	T	BPP_RS04765	BPP0960	DUF2817 domain-containing protein	#N/A	1	90	3	CGC	CGT	R	R	S	-	-	-	-	-	-
1033198	intragenic	C	T	BPP_RS04780	BPP0962	hypothetical protein	#N/A	-1	352	1	GGC	AGC	G	S	NS	-	-	-	-	-	-
1033736	intragenic	G	A	BPP_RS04780	BPP0962	hypothetical protein	#N/A	-1	172	3	CGC	CGT	R	R	S	-	-	-	-	-	-
1035154	intragenic	C	T	BPP_RS04790	BPP0964	zinc-binding dehydrogenase	#N/A	-1	195	2	CGC	CAC	R	H	NS	-	-	-	-	-	-
1035850	intragenic	G	C	BPP_RS04795	BPP0966	VOC family protein	#N/A	-1	286	3	GCC	GCG	A	A	S	-	-	-	-	-	-
1036108	intragenic	C	A	BPP_RS04795	BPP0966	VOC family protein	#N/A	-1	200	3	CTG	CTT	L	L	S	-	-	-	-	-	-
1036755	intergenic	C	G	-			#N/A	-	-	-	-	-	-	-	-	BPP_RS04795	-1	48	BPP_RS04800	1	239
1038304	intragenic	C	T	BPP_RS04805	BPP0968	copper-translocating P-type ATPase	transport/binding proteins	1	281	3	GTC	GTT	V	V	S	-	-	-	-	-	-
1038323	intragenic	C	T	BPP_RS04805	BPP0968	copper-translocating P-type ATPase	transport/binding proteins	1	288	1	CTG	TTG	L	L	S	-	-	-	-	-	-
1039410	intragenic	C	T	BPP_RS04805	BPP0968	copper-translocating P-type ATPase	transport/binding proteins	1	650	2	GCC	GTC	A	V	NS	-	-	-	-	-	-
1041037	intragenic	G	A	BPP_RS04815	BPP0969	aromatic amino acid aminotransferase	#N/A	1	89	3	GCG	GCA	A	A	S	-	-	-	-	-	-
1041524	intragenic	G	A	BPP_RS04815	BPP0969	aromatic amino acid aminotransferase	#N/A	1	252	1	GCT	ACT	A	T	NS	-	-	-	-	-	-
1050531	intragenic	G	C	BPP_RS04835	BPP0974	type I secretion C-terminal target domain-containing protein	#N/A	-1	567	3	ACC	ACG	T	T	S	-	-	-	-	-	-
1051167	intragenic	G	A	BPP_RS04835			#N/A	-1	355	3	GCC	GCT	A	A	S	-	-	-	-	-	-
1051170	intragenic	G	C	BPP_RS04835			#N/A	-1	354	3	TCC	TCG	S	S	S	-	-	-	-	-	-
1051176	intragenic	A	G	BPP_RS04835			#N/A	-1	352	3	GAT	GAC	D	D	S	-	-	-	-	-	-
1051763	intragenic	A	G	BPP_RS04835			#N/A	-1	157	1	TTC	CTC	F	L	NS	-	-	-	-	-	-
1053560	intragenic	A	G	BPP_RS04845	BPP0976	HlyD family type I secretion periplasmic adaptor subunit	#N/A	-1	346	1	TTC	CTC	F	L	NS	-	-	-	-	-	-
1054498	intragenic	C	T	BPP_RS04845	BPP0976	HlyD family type I secretion periplasmic adaptor subunit	#N/A	-1	33	2	GGC	GAC	G	D	NS	-	-	-	-	-	-
1058452	intergenic	T	C	-			#N/A	-	-	-	-	-	-	-	-	BPP_RS04860	-1	7	BPP_RS04865	-1	345
1064797	intragenic	C	A	BPP_RS04890	BPP0985	hypothetical protein	#N/A	-1	107	2	CGC	CTC	R	L	NS	-	-	-	-	-	-
1065706	intragenic	G	A	BPP_RS04895	BPP0986	TetR/AcrR family transcriptional regulator	regulation	-1	25	1	CGG	TGG	R	W	NS	-	-	-	-	-	-
1066104	intragenic	C	T	BPP_RS04900	BPP0987	acyl-CoA dehydrogenase	miscellaneous	-1	271	1	GGC	AGC	G	S	NS	-	-	-	-	-	-
1067025	intergenic	G	A	-			#N/A	-	-	-	-	-	-	-	-	BPP_RS04900	-1	111	BPP_RS04905	1	104
1069162	intragenic	C	A	BPP_RS04920	BPP0991	hypothetical protein	#N/A	-1	139	2	CGC	CTC	R	L	NS	-	-	-	-	-	-
1070667	intragenic	G	C	BPP_RS04930	BPP0994	hypothetical protein	#N/A	1	81	3	GAG	GAC	E	D	NS	-	-	-	-	-	-
1074720	intragenic	A	C	BPP_RS04950	BPP0998	carboxymuconolactone decarboxylase family protein	#N/A	1	58	2	GAT	GCT	D	A	NS	-	-	-	-	-	-
1076315	intragenic	G	C	BPP_RS04955	BPP0999	hypothetical protein	#N/A	-1	40	1	CCC	GCC	P	A	NS	-	-	-	-	-	-
1080870	intragenic	C	T	BPP_RS04975	BPP1003	aldehyde dehydrogenase family protein	miscellaneous	1	363	1	CTT	TTT	L	F	NS	-	-	-	-	-	-
1082074	intragenic	C	G	BPP_RS04980	BPP1004	CoA transferase	#N/A	1	274	3	GGC	GGG	G	G	S	-	-	-	-	-	-
1082730	intragenic	T	C	BPP_RS04985	BPP1005	enoyl-CoA hydratase	#N/A	1	88	1	TTC	CTC	F	L	NS	-	-	-	-	-	-
1084878	intragenic	C	T	BPP_RS04995	BPP1007	GGDEF domain-containing protein	#N/A	1	209	3	ACC	ACT	T	T	S	-	-	-	-	-	-
1090840	intragenic	G	A	BPP_RS05025	BPP1013	TRAP transporter small permease	#N/A	-1	60	2	TCC	TTC	S	F	NS	-	-	-	-	-	-
1092607	intragenic	C	T	BPP_RS05035	BPP1015	2-hydroxychromene-2-carboxylate isomerase	#N/A	-1	39	3	CTG	CTA	L	L	S	-	-	-	-	-	-
1095446	intragenic	T	A	BPP_RS05060	BPP1020	bifunctional DNA-binding transcriptional regulator/O6-methylguanine-DNA methyltransferase Ada	#N/A	-1	181	1	ATG	TTG	M	L	NS	-	-	-	-	-	-
1097483	intragenic	C	T	BPP_RS05075			#N/A	-1	366	3	AAG	AAA	K	K	S	-	-	-	-	-	-
1107709	intragenic	A	G	BPP_RS05110	BPP1030	4Fe-4S dicluster domain-containing protein	#N/A	-1	209	1	TCG	CCG	S	P	NS	-	-	-	-	-	-
1109918	intragenic	C	T	BPP_RS05120	BPP1032	alpha/beta hydrolase	#N/A	-1	12	1	GCG	ACG	A	T	NS	-	-	-	-	-	-
1110046	intergenic	G	T	-	BPP1033	endopeptidase La	#N/A	-	-	-	-	-	-	-	-	BPP_RS05120	-1	95	BPP_RS05125	-1	202
1110384	intragenic	T	C	BPP_RS05125			#N/A	-1	739	2	GAC	GGC	D	G	NS	-	-	-	-	-	-
1115780	intragenic	G	T	BPP_RS05150	BPP1038	adenosine deaminase	#N/A	1	207	3	GCG	GCT	A	A	S	-	-	-	-	-	-
1115926	intragenic	C	T	BPP_RS05150	BPP1038	adenosine deaminase	#N/A	1	256	2	GCC	GTC	A	V	NS	-	-	-	-	-	-
1118537	intergenic	T	G	-			#N/A	-	-	-	-	-	-	-	-	BPP_RS05165	-1	56	BPP_RS05170	1	44
1118543	intergenic	G	A	-			#N/A	-	-	-	-	-	-	-	-	BPP_RS05165	-1	62	BPP_RS05170	1	38
1118568	intergenic	T	C	-			#N/A	-	-	-	-	-	-	-	-	BPP_RS05165	-1	87	BPP_RS05170	1	13
1124537	intragenic	T	C	BPP_RS05195	BPP1047	amidohydrolase	conserved hypothetical	-1	156	3	GAA	GAG	E	E	S	-	-	-	-	-	-
1125422	intragenic	C	T	BPP_RS05200	BPP1048	DUF465 domain-containing protein	#N/A	1	56	1	CTG	TTG	L	L	S	-	-	-	-	-	-
1126022	intragenic	G	A	BPP_RS05205	BPP1049	polyphosphate kinase 2	#N/A	1	139	2	CGC	CAC	R	H	NS	-	-	-	-	-	-
1128031	intragenic	C	T	BPP_RS05220	BPP1052	threonine ammonia-lyase%2C biosynthetic	#N/A	1	141	1	CTG	TTG	L	L	S	-	-	-	-	-	-
1132599	intragenic	C	T	BPP_RS05245	BPP1057	tripartite tricarboxylate transporter substrate binding protein	cell surface	1	66	1	CAG	TAG	Q	*	NS	-	-	-	-	-	-
1134703	intragenic	G	T	BPP_RS05255	BPP1059	CoA transferase	miscellaneous	1	87	3	GGG	GGT	G	G	S	-	-	-	-	-	-
1142112	intragenic	C	T	BPP_RS05290	BPP1066	DNA-binding response regulator	regulation	1	47	3	ATC	ATT	I	I	S	-	-	-	-	-	-
1147105	intergenic	T	C	-			#N/A	-	-	-	-	-	-	-	-	BPP_RS05315	-1	46	BPP_RS05320	1	94
1147158	intergenic	A	G	-			#N/A	-	-	-	-	-	-	-	-	BPP_RS05315	-1	99	BPP_RS05320	1	41
1147248	intragenic	C	T	BPP_RS05320	BPP1071	MFS transporter	#N/A	1	17	2	CCG	CTG	P	L	NS	-	-	-	-	-	-
1148359	intragenic	G	A	BPP_RS05320	BPP1071	MFS transporter	#N/A	1	387	3	CCG	CCA	P	P	S	-	-	-	-	-	-
1148800	intragenic	G	A	BPP_RS05325	BPP1073	DoxX family protein	cell surface	-1	118	1	CTG	TTG	L	L	S	-	-	-	-	-	-
1149092	intragenic	C	T	BPP_RS05325	BPP1073	DoxX family protein	cell surface	-1	20	3	CCG	CCA	P	P	S	-	-	-	-	-	-
1153993	intragenic	C	T	BPP_RS05350	BPP1078	TonB-dependent receptor	virulence-associated genes	1	660	3	CAC	CAT	H	H	S	-	-	-	-	-	-
1157722	intragenic	C	T	BPP_RS05365	BPP1080	peptidase	#N/A	1	218	1	CTT	TTT	L	F	NS	-	-	-	-	-	-
1162159	intragenic	C	T	BPP_RS05405	BPP1089	oxidoreductase	miscellaneous	-1	204	1	GTG	ATG	V	M	NS	-	-	-	-	-	-
1171886	intragenic	C	T	BPP_RS05455	BPP1099	universal stress protein	#N/A	-1	123	3	GGG	GGA	G	G	S	-	-	-	-	-	-
1176746	intragenic	A	G	BPP_RS05485	BPP1105	formate dehydrogenase subunit alpha	#N/A	-1	678	3	GCT	GCC	A	A	S	-	-	-	-	-	-
1178909	intragenic	G	A	BPP_RS05490	BPP1105	formate dehydrogenase	#N/A	-1	487	1	CCG	TCG	P	S	NS	-	-	-	-	-	-
1180724	intragenic	C	A	BPP_RS05495	BPP1107	formate dehydrogenase subunit gamma	#N/A	-1	66	3	CCG	CCT	P	P	S	-	-	-	-	-	-
1186331	intragenic	T	C	BPP_RS05530	BPP1114	cyclic pyranopterin monophosphate synthase MoaC	cofactor biosynthesis	-1	11	2	GAC	GGC	D	G	NS	-	-	-	-	-	-
1188122	intragenic	G	T	BPP_RS05535	BPP1115	DUF748 domain-containing protein	cell surface	1	542	2	AGC	ATC	S	I	NS	-	-	-	-	-	-
1188344	intragenic	C	T	BPP_RS05535	BPP1115	DUF748 domain-containing protein	cell surface	1	616	2	GCG	GTG	A	V	NS	-	-	-	-	-	-
1188660	intragenic	C	G	BPP_RS05535	BPP1115	DUF748 domain-containing protein	cell surface	1	721	3	GAC	GAG	D	E	NS	-	-	-	-	-	-
1188981	intragenic	G	A	BPP_RS05535	BPP1115	DUF748 domain-containing protein	cell surface	1	828	3	TCG	TCA	S	S	S	-	-	-	-	-	-
1194371	intragenic	G	A	BPP_RS05560	BPP1120	hypothetical protein	cell surface	-1	41	3	GCC	GCT	A	A	S	-	-	-	-	-	-
1196331	intergenic	C	T	-			#N/A	-	-	-	-	-	-	-	-	BPP_RS05570	1	60	BPP_RS05575	1	4
1225753	intragenic	C	T	BPP_RS05725	BPP1147	tRNA preQ1(34) S-adenosylmethionine ribosyltransferase-isomerase QueA	macromolecule synthesis/modification	-1	168	1	GCG	ACG	A	T	NS	-	-	-	-	-	-
1228274	intragenic	T	A	BPP_RS05735	BPP1149	uracil phosphoribosyltransferase	central/intermediary metabolism	1	113	1	TAC	AAC	Y	N	NS	-	-	-	-	-	-
1228521	intragenic	C	T	BPP_RS05735	BPP1150	uracil phosphoribosyltransferase	central/intermediary metabolism	1	195	2	CCC	CTC	P	L	NS	-	-	-	-	-	-
1230236	intragenic	C	T	BPP_RS05740	BPP1150	pertactin autotransporter	virulence-associated genes	1	390	1	CAG	TAG	Q	*	NS	-	-	-	-	-	-
1230440	intragenic	C	T	BPP_RS05740	BPP1150	pertactin autotransporter	virulence-associated genes	1	458	1	CAG	TAG	Q	*	NS	-	-	-	-	-	-
1231601	intragenic	C	T	BPP_RS05740	BPP1150	pertactin autotransporter	virulence-associated genes	1	845	1	CAG	TAG	Q	*	NS	-	-	-	-	-	-
1236047	intragenic	C	T	BPP_RS05770	BPP1156	3-octaprenyl-4-hydroxybenzoate carboxy-lyase	cofactor biosynthesis	-1	355	3	GTG	GTA	V	V	S	-	-	-	-	-	-
1243659	intragenic	C	T	BPP_RS05795	BPP1161	patatin	#N/A	1	360	2	ACG	ATG	T	M	NS	-	-	-	-	-	-
1250115	intragenic	C	T	BPP_RS05825	BPP1167	enoyl-[acyl-carrier-protein] reductase FabI	fatty acid metabolism	-1	77	3	GTG	GTA	V	V	S	-	-	-	-	-	-
1254083	intragenic	C	T	BPP_RS05840	BPP1170	DUF3141 domain-containing protein	conserved hypothetical	-1	228	3	CTG	CTA	L	L	S	-	-	-	-	-	-
1254215	intragenic	C	T	BPP_RS05840	BPP1170	DUF3141 domain-containing protein	conserved hypothetical	-1	184	3	CAG	CAA	Q	Q	S	-	-	-	-	-	-
1254386	intragenic	A	G	BPP_RS05840	BPP1170	DUF3141 domain-containing protein	conserved hypothetical	-1	127	3	ATT	ATC	I	I	S	-	-	-	-	-	-
1256075	intragenic	G	A	BPP_RS05855	BPP1173	diguanylate cyclase	conserved hypothetical	-1	167	3	GCC	GCT	A	A	S	-	-	-	-	-	-
1257235	intergenic	C	T	-			#N/A	-	-	-	-	-	-	-	-	BPP_RS05860	-1	156	BPP_RS05865	1	22
1261474	intragenic	G	T	BPP_RS05890	BPP1180	molybdopterin adenylyltransferase	cofactor biosynthesis	1	60	2	CGC	CTC	R	L	NS	-	-	-	-	-	-
1265814	intragenic	G	A	BPP_RS05920	BPP1186	formate dehydrogenase	energy metabolism	-1	18	3	GCC	GCT	A	A	S	-	-	-	-	-	-
1267127	intragenic	C	T	BPP_RS05935	BPP1189	acetamidase/formamidase family protein	small molecule degradation	-1	313	3	GTG	GTA	V	V	S	-	-	-	-	-	-
1277337	intragenic	C	T	BPP_RS05995	BPP1201	amino acid ABC transporter substrate-binding protein	transport/binding proteins	1	41	3	ACC	ACT	T	T	S	-	-	-	-	-	-
1279249	intergenic	G	A	-			#N/A	-	-	-	-	-	-	-	-	BPP_RS06000	1	84	BPP_RS06005	1	109
1284365	intragenic	T	C	BPP_RS06030	BPP1208	acyl dehydratase	conserved hypothetical	1	26	2	CTC	CCC	L	P	NS	-	-	-	-	-	-
1290583	intragenic	C	G	BPP_RS06060	BPP1214	glutamine amidotransferase	conserved hypothetical	1	13	2	GCC	GGC	A	G	NS	-	-	-	-	-	-
1292729	intergenic	C	T	-			#N/A	-	-	-	-	-	-	-	-	BPP_RS06070	-1	23	BPP_RS06080	1	712
1293069	intergenic	C	T	-			#N/A	-	-	-	-	-	-	-	-	BPP_RS06070	-1	363	BPP_RS06080	1	372
1298887	intragenic	C	T	BPP_RS06090	BPP1220	nuclease	macromolecule synthesis/modification	1	456	3	GGC	GGT	G	G	S	-	-	-	-	-	-
1308014	intragenic	G	T	BPP_RS06120	BPP1226	ABC transporter ATP-binding protein	#N/A	1	257	1	GAG	TAG	E	*	NS	-	-	-	-	-	-
1311588	intragenic	G	A	BPP_RS06140	BPP1230	carbamoyl-phosphate synthase large subunit,carB	amino acid biosynthesis	1	114	1	GAG	AAG	E	K	NS	-	-	-	-	-	-
1323422	intergenic	C	T	-			#N/A	-	-	-	-	-	-	-	-	BPP_RS06170	1	12	BPP_RS06175	1	56
1329925	intragenic	G	A	BPP_RS06195	BPP1242	phosphoribosylformylglycinamidine synthase	ribonucleotide biosynthesis	1	784	3	GTG	GTA	V	V	S	-	-	-	-	-	-
1331303	intragenic	G	T	BPP_RS06195	BPP1242	phosphoribosylformylglycinamidine synthase	ribonucleotide biosynthesis	1	1244	1	GCC	TCC	A	S	NS	-	-	-	-	-	-
1334803	intragenic	T	C	BPP_RS06200	BPP1243	filamentous hemagglutinin N-terminal domain-containing protein	virulence-associated genes	1	979	2	TTC	TCC	F	S	NS	-	-	-	-	-	-
1338483	intragenic	C	T	BPP_RS06200	BPP1243	filamentous hemagglutinin N-terminal domain-containing protein	virulence-associated genes	1	2206	1	CTG	TTG	L	L	S	-	-	-	-	-	-
1340251	intragenic	G	C	BPP_RS06205	BPP1244	peptidase	#N/A	1	162	3	CAG	CAC	Q	H	NS	-	-	-	-	-	-
1340484	intragenic	G	A	BPP_RS06205	BPP1244	peptidase	#N/A	1	240	2	GGC	GAC	G	D	NS	-	-	-	-	-	-
1341828	intergenic	T	C	-			#N/A	-	-	-	-	-	-	-	-	BPP_RS06210	1	5	BPP_RS06215	-1	110
1343493	intragenic	C	T	BPP_RS06220			#N/A	-1	246	1	GGC	AGC	G	S	NS	-	-	-	-	-	-
1344763	intragenic	G	A	BPP_RS06225	BPP1248	SAM-dependent methyltransferase	#N/A	-1	167	2	CCC	CTC	P	L	NS	-	-	-	-	-	-
1345743	intragenic	T	G	BPP_RS06230	BPP1254	hypothetical protein	#N/A	1	115	3	AAT	AAG	N	K	NS	-	-	-	-	-	-
1348487	intragenic	C	T	BPP_RS06245			#N/A	1	238	2	ACG	ATG	T	M	NS	-	-	-	-	-	-
1349769	intragenic	C	A	BPP_RS06255			#N/A	-1	98	1	GAA	TAA	E	*	NS	-	-	-	-	-	-
1350263	intergenic	T	C	-			#N/A	-	-	-	-	-	-	-	-	BPP_RS06255	-1	203	BPP_RS06260	1	110
1350792	intragenic	C	G	BPP_RS06260	BPP1255	LuxR family transcriptional regulator	#N/A	1	140	3	ATC	ATG	I	M	NS	-	-	-	-	-	-
1351325	intragenic	C	T	BPP_RS06260	BPP1255	LuxR family transcriptional regulator	#N/A	1	318	2	GCG	GTG	A	V	NS	-	-	-	-	-	-
1359103	intragenic	C	T	BPP_RS06290	BPP1260	lactate dehydrogenase	#N/A	1	306	3	GTC	GTT	V	V	S	-	-	-	-	-	-
1362901	intragenic	G	A	BPP_RS06300	BPP1264	DEAD/DEAH box helicase	#N/A	1	387	1	GCG	ACG	A	T	NS	-	-	-	-	-	-
1364278	intragenic	G	T	BPP_RS06305	BPP1265	hypothetical protein	#N/A	1	162	3	GCG	GCT	A	A	S	-	-	-	-	-	-
1366806	intragenic	C	T	BPP_RS06320	BPP1268	TetR/AcrR family transcriptional regulator	regulation	-1	208	1	GAC	AAC	D	N	NS	-	-	-	-	-	-
1369152	intragenic	G	T	BPP_RS06330	BPP1270	MFS transporter	#N/A	-1	335	3	CAC	CAA	H	Q	NS	-	-	-	-	-	-
1375154	intragenic	G	A	BPP_RS06355	BPP1275	SulP family inorganic anion transporter	transport/binding proteins	-1	114	3	GCC	GCT	A	A	S	-	-	-	-	-	-
1375585	intergenic	C	T	-			#N/A	-	-	-	-	-	-	-	-	BPP_RS06355	-1	90	BPP_RS06360	1	22
1380144	intragenic	A	C	BPP_RS06375	BPP1279	amidohydrolase	#N/A	1	319	2	AAG	ACG	K	T	NS	-	-	-	-	-	-
1381267	intragenic	C	T	BPP_RS06380	BPP1279A	LacI family transcriptional regulator	#N/A	1	213	2	GCC	GTC	A	V	NS	-	-	-	-	-	-
1383113	intragenic	C	T	BPP_RS06390	BPP1281	lipid-transfer protein	#N/A	1	48	3	GTC	GTT	V	V	S	-	-	-	-	-	-
1384248	intragenic	C	T	BPP_RS06395	BPP1283	hypothetical protein	conserved hypothetical	1	46	1	CCG	TCG	P	S	NS	-	-	-	-	-	-
1384519	intragenic	A	G	BPP_RS06395	BPP1283	hypothetical protein	conserved hypothetical	1	136	2	CAT	CGT	H	R	NS	-	-	-	-	-	-
1386811	intragenic	A	T	BPP_RS06410	BPP1286	NAD-dependent succinate-semialdehyde dehydrogenase, gabD	conserved hypothetical	1	1	1	ATG	TTG	M	L	NS	-	-	-	-	-	-
1389312	intragenic	C	A	BPP_RS06415	BPP1286	LysR family transcriptional regulator	#N/A	-1	2	2	CGC	CTC	R	L	NS	-	-	-	-	-	-
1390748	intragenic	C	G	BPP_RS06425	BPP1289	tripartite tricarboxylate transporter substrate binding protein	#N/A	1	56	3	GCC	GCG	A	A	S	-	-	-	-	-	-
1392643	intragenic	C	T	BPP_RS06430	BPP1290	FUSC family protein	cell surface	1	309	2	GCG	GTG	A	V	NS	-	-	-	-	-	-
1393162	intragenic	G	A	BPP_RS06435	BPP1291	PLP-dependent aminotransferase family protein	regulation	-1	386	3	CGC	CGT	R	R	S	-	-	-	-	-	-
1393763	intragenic	C	T	BPP_RS06435	BPP1291	PLP-dependent aminotransferase family protein	regulation	-1	186	2	TGT	TAT	C	Y	NS	-	-	-	-	-	-
1394596	intragenic	A	T	BPP_RS06440	BPP1292	FMN-binding negative transcriptional regulator	conserved hypothetical	1	66	2	CAG	CTG	Q	L	NS	-	-	-	-	-	-
1399542	intragenic	G	C	BPP_RS06465	BPP1297	ABC transporter permease	transport/binding proteins	1	113	2	GGC	GCC	G	A	NS	-	-	-	-	-	-
1399729	intragenic	T	C	BPP_RS06465	BPP1297	ABC transporter permease	transport/binding proteins	1	175	3	GGT	GGC	G	G	S	-	-	-	-	-	-
1403822	intergenic	C	T	-			#N/A	-	-	-	-	-	-	-	-	BPP_RS06480	1	47	BPP_RS06485	1	152
1404052	intragenic	C	T	BPP_RS06485		hypothetical protein	#N/A	1	27	1	CGA	TGA	R	*	NS	-	-	-	-	-	-
1407864	intragenic	T	C	BPP_RS06510	BPP1305	enoyl-CoA hydratase	#N/A	-1	4	2	CAA	CGA	Q	R	NS	-	-	-	-	-	-
1409137	intragenic	C	G	BPP_RS06520	BPP1307	GntR family transcriptional regulator	#N/A	-1	163	3	GCG	GCC	A	A	S	-	-	-	-	-	-
1409971	intragenic	T	C	BPP_RS06525	BPP1308	tripartite tricarboxylate transporter substrate binding protein	#N/A	-1	276	1	ACA	GCA	T	A	NS	-	-	-	-	-	-
1412976	intragenic	C	T	BPP_RS06535	BPP1310	FAD-binding oxidoreductase	#N/A	-1	43	3	GAG	GAA	E	E	S	-	-	-	-	-	-
1414936	intragenic	T	C	BPP_RS06550	BPP1313	hypothetical protein	#N/A	1	13	1	TCC	CCC	S	P	NS	-	-	-	-	-	-
1422230	intragenic	C	T	BPP_RS06580	BPP1319	DUF1956 domain-containing protein	#N/A	1	73	3	TTC	TTT	F	F	S	-	-	-	-	-	-
1425846	intragenic	C	T	BPP_RS06595	BPP1322	sigma-54-dependent Fis family transcriptional regulator	regulation	-1	464	2	CGC	CAC	R	H	NS	-	-	-	-	-	-
1427288	intergenic	T	C	-			#N/A	-	-	-	-	-	-	-	-	BPP_RS06595	-1	52	BPP_RS06600	1	206
1434597	intragenic	G	T	BPP_RS06640	BPP1329	AraC family transcriptional regulator	#N/A	1	31	1	GTG	TCG	V	S	NS	-	-	-	-	-	-
1434598	intragenic	T	C	BPP_RS06640	BPP1329	AraC family transcriptional regulator	#N/A	1	31	2	GTG	TCG	V	S	NS	-	-	-	-	-	-
1438499	intragenic	C	T	BPP_RS06670	BPP1336	sodium-independent anion transporter	transport/binding proteins	-1	533	2	GGC	GAC	G	D	NS	-	-	-	-	-	-
1439728	intragenic	C	T	BPP_RS06670	BPP1336	sodium-independent anion transporter	transport/binding proteins	-1	123	3	CGG	CGA	R	R	S	-	-	-	-	-	-
1445958	intragenic	C	T	BPP_RS06705	BPP1343	YqaE/Pmp3 family membrane protein	#N/A	1	31	3	ATC	ATT	I	I	S	-	-	-	-	-	-
1446887	intragenic	C	G	BPP_RS06715	BPP1345	MFS transporter	transport/binding proteins	-1	336	3	CTG	CTC	L	L	S	-	-	-	-	-	-
1454161	intergenic	C	T	-			#N/A	-	-	-	-	-	-	-	-	BPP_RS06745	-1	13	BPP_RS06750	-1	1
1454731	intergenic	T	C	-			#N/A	-	-	-	-	-	-	-	-	BPP_RS06750	-1	111	BPP_RS06755	-1	47
1460005	intragenic	C	T	BPP_RS06780	BPP1358	glutathione-disulfide reductase	central/intermediary metabolism	-1	242	3	GCG	GCA	A	A	S	-	-	-	-	-	-
1461904	intragenic	C	T	BPP_RS06795	BPP1361	thiol:disulfide oxidoreductase	#N/A	1	87	3	ATC	ATT	I	I	S	-	-	-	-	-	-
1466233	intragenic	C	T	BPP_RS06820	BPP1366	Zn-dependent hydrolase	#N/A	-1	358	2	CGC	CAC	R	H	NS	-	-	-	-	-	-
1469953	intragenic	A	G	BPP_RS06830	BPP1368	phosphoenolpyruvate carboxykinase	#N/A	1	350	2	AAC	AGC	N	S	NS	-	-	-	-	-	-
1470013	intragenic	C	A	BPP_RS06830	BPP1368	phosphoenolpyruvate carboxykinase	#N/A	1	370	2	GCG	GAG	A	E	NS	-	-	-	-	-	-
1471378	intragenic	A	G	BPP_RS06835	BPP1369	class I SAM-dependent methyltransferase	#N/A	1	186	2	CAC	CGC	H	R	NS	-	-	-	-	-	-
1472747	intragenic	T	A	BPP_RS06845	BPP1372	3-hydroxybutyryl-CoA dehydrogenase	#N/A	-1	78	2	TAC	TTC	Y	F	NS	-	-	-	-	-	-
1473144	intragenic	C	T	BPP_RS06850	BPP1372	3-hydroxybutyryl-CoA dehydrogenase	#N/A	-1	265	3	GCG	GCA	A	A	S	-	-	-	-	-	-
1473517	intragenic	C	T	BPP_RS06850	BPP1373	LysR family transcriptional regulator	#N/A	-1	141	2	GGC	GAC	G	D	NS	-	-	-	-	-	-
1474601	intragenic	G	A	BPP_RS06855	BPP1373	LysR family transcriptional regulator	#N/A	1	183	3	AAG	AAA	K	K	S	-	-	-	-	-	-
1474662	intragenic	A	G	BPP_RS06855			#N/A	1	204	1	AGC	GGC	S	G	NS	-	-	-	-	-	-
1480988	intragenic	C	T	BPP_RS06890	BPP1380	dihydroxy-acid dehydratase	#N/A	-1	407	1	GCG	ACG	A	T	NS	-	-	-	-	-	-
1484243	intragenic	C	T	BPP_RS06905	BPP1383	dihydroxy-acid dehydratase	#N/A	-1	406	2	CGG	CAG	R	Q	NS	-	-	-	-	-	-
1484486	intragenic	T	G	BPP_RS06905	BPP1383	dihydroxy-acid dehydratase	#N/A	-1	325	2	GAC	GCC	D	A	NS	-	-	-	-	-	-
1485651	intergenic	C	T	-			#N/A	-	-	-	-	-	-	-	-	BPP_RS06905	-1	192	BPP_RS06910	1	41
1485728	intragenic	G	C	BPP_RS06910	BPP1384	tripartite tricarboxylate transporter substrate binding protein	#N/A	1	13	1	GCC	CCC	A	P	NS	-	-	-	-	-	-
1491441	intragenic	C	A	BPP_RS06935	BPP1389	GntR family transcriptional regulator	#N/A	1	113	2	ACC	AAC	T	N	NS	-	-	-	-	-	-
1497673	intragenic	C	A	BPP_RS06965	BPP1395	MFS transporter	cell surface	1	390	2	CCG	CAG	P	Q	NS	-	-	-	-	-	-
1498962	intragenic	G	A	BPP_RS06975	BPP1397	sulfatase	#N/A	1	74	1	GGG	AGG	G	R	NS	-	-	-	-	-	-
1505285	intergenic	C	A	-			#N/A	-	-	-	-	-	-	-	-	BPP_RS07005	-1	67	BPP_RS07010	-1	7
1509171	intragenic	C	G	BPP_RS07035	BPP1409	peroxidase	#N/A	1	279	1	CGC	GGC	R	G	NS	-	-	-	-	-	-
1512898	intragenic	C	T	BPP_RS07055	BPP1413	ABC transporter substrate-binding protein	#N/A	-1	71	3	CAG	CAA	Q	Q	S	-	-	-	-	-	-
1514908	intragenic	C	T	BPP_RS07065	BPP1415	Crp/Fnr family transcriptional regulator	#N/A	-1	84	1	GGA	AGA	G	R	NS	-	-	-	-	-	-
1516963	intragenic	C	T	BPP_RS07075	BPP1417	hypothetical protein	conserved hypothetical	1	265	1	CGC	TGC	R	C	NS	-	-	-	-	-	-
1517033	intergenic	G	T	-			#N/A	-	-	-	-	-	-	-	-	BPP_RS07075	1	8	BPP_RS07080	1	11
1524915	intergenic	A	C	-			#N/A	-	-	-	-	-	-	-	-	BPP_RS07120	-1	31	BPP_RS07125	1	129
1525463	intragenic	G	A	BPP_RS07130	BPP1427	amino acid ABC transporter ATP-binding protein	transport/binding proteins	-1	217	3	GGC	GGT	G	G	S	-	-	-	-	-	-
1533821	intragenic	C	T	BPP_RS07165	BPP1434	mechanosensitive ion channel protein MscS	transport/binding proteins	1	269	3	ACC	ACT	T	T	S	-	-	-	-	-	-
1536030	intragenic	T	C	BPP_RS07170	BPP1435	NAD+ synthase	central/intermediary metabolism	1	544	2	GTT	GCT	V	A	NS	-	-	-	-	-	-
1538365	intragenic	A	G	BPP_RS07190	BPP1439	DUF839 domain-containing protein	#N/A	1	323	1	ACC	GCC	T	A	NS	-	-	-	-	-	-
1539362	intergenic	T	A	-			#N/A	-	-	-	-	-	-	-	-	BPP_RS07190	1	26	BPP_RS07195	-1	68
1546278	intragenic	C	T	BPP_RS22350	BPP1445	glutathione ABC transporter ATP-binding protein GsiA	#N/A	1	53	2	TCG	TTG	S	L	NS	-	-	-	-	-	-
1546700	intragenic	A	G	BPP_RS22350	BPP1445	glutathione ABC transporter ATP-binding protein GsiA	#N/A	1	194	1	AAT	GAT	N	D	NS	-	-	-	-	-	-
1547491	intragenic	C	T	BPP_RS22350	BPP1445	glutathione ABC transporter ATP-binding protein GsiA	#N/A	1	457	3	GAC	GAT	D	D	S	-	-	-	-	-	-
1549002	intragenic	T	C	BPP_RS07245	BPP1448	hypothetical protein	#N/A	1	96	1	TGC	CGC	C	R	NS	-	-	-	-	-	-
1558926	intragenic	C	T	BPP_RS07280	BPP1455	multidrug transporter	cell surface	1	440	3	AGC	AGT	S	S	S	-	-	-	-	-	-
1559705	intragenic	G	T	BPP_RS07290	BPP1457	SCO family protein	cell surface	-1	162	3	ATC	ATA	I	I	S	-	-	-	-	-	-
1561575	intragenic	C	T	BPP_RS07295	BPP1458	M3 family peptidase	macromolecule degradation	-1	289	1	GGG	AGG	G	R	NS	-	-	-	-	-	-
1562958	intragenic	A	G	BPP_RS07300	BPP1459	bifunctional methylenetetrahydrofolate dehydrogenase/methenyltetrahydrofolate cyclohydrolase	cofactor biosynthesis	-1	137	1	TTT	CTT	F	L	NS	-	-	-	-	-	-
1565834	intergenic	G	T	-			#N/A	-	-	-	-	-	-	-	-	BPP_RS07310	-1	94	BPP_RS07315	1	199
1567361	intragenic	G	A	BPP_RS07315	BPP1462	pyruvate dehydrogenase (acetyl-transferring)%2C homodimeric type	energy metabolism	1	443	3	AAG	AAA	K	K	S	-	-	-	-	-	-
1570427	intragenic	C	T	BPP_RS07325	BPP1464	dihydrolipoyl dehydrogenase	energy metabolism	1	14	3	GAC	GAT	D	D	S	-	-	-	-	-	-
1574918	intergenic	G	T	-			#N/A	-	-	-	-	-	-	-	-	BPP_RS07335	-1	230	BPP_RS07340	1	206
1574957	intergenic	T	G	-			#N/A	-	-	-	-	-	-	-	-	BPP_RS07335	-1	269	BPP_RS07340	1	167
1576228	intragenic	C	T	BPP_RS07350	BPP1469	flagellar motor stator protein MotA	cell processes	1	22	3	GGC	GGT	G	G	S	-	-	-	-	-	-
1578652	intragenic	C	A	BPP_RS07365	BPP1472	chemotaxis protein CheA	cell processes	1	78	2	GCG	GAG	A	E	NS	-	-	-	-	-	-
1582107	intragenic	G	T	BPP_RS07375	BPP1474	methyl-accepting chemotaxis protein	cell processes	1	348	1	GCC	TCC	A	S	NS	-	-	-	-	-	-
1584459	intragenic	C	T	BPP_RS07385	BPP1476	chemotaxis response regulator protein-glutamate methylesterase	cell processes	1	274	3	GGC	GGT	G	G	S	-	-	-	-	-	-
1586418	intragenic	C	T	BPP_RS07400	BPP1479	flagellar type III secretion system protein FlhB	cell processes	1	140	2	GCC	GTC	A	V	NS	-	-	-	-	-	-
1586476	intragenic	G	A	BPP_RS07400	BPP1479	flagellar type III secretion system protein FlhB	cell processes	1	159	3	GTG	GTA	V	V	S	-	-	-	-	-	-
1588252	intragenic	G	T	BPP_RS07405	BPP1479	flagellar biosynthesis protein FlhA	#N/A	1	365	3	GGG	GGT	G	G	S	-	-	-	-	-	-
1588630	intragenic	C	T	BPP_RS07405	BPP1479	flagellar biosynthesis protein FlhA	#N/A	1	491	3	ACC	ACT	T	T	S	-	-	-	-	-	-
1592956	intragenic	T	C	BPP_RS07425			cell processes	-1	107	1	ACC	GCC	T	A	NS	-	-	-	-	-	-
1593694	intragenic	G	A	BPP_RS07430	BPP1485	flagellar basal body rod protein FlgB	cell processes	1	79	3	CCG	CCA	P	P	S	-	-	-	-	-	-
1593720	intragenic	T	A	BPP_RS07430	BPP1485	flagellar basal body rod protein FlgB	cell processes	1	88	2	CTG	CAG	L	Q	NS	-	-	-	-	-	-
1594684	intragenic	C	T	BPP_RS07440	BPP1487	flagellar basal body rod modification protein FlgD	cell processes	1	114	1	CAG	TAG	Q	*	NS	-	-	-	-	-	-
1597934	intragenic	C	T	BPP_RS07455	BPP1489	flagellar basal-body rod protein FlgG	#N/A	1	184	3	GGC	GGT	G	G	S	-	-	-	-	-	-
1611976	intragenic	T	G	BPP_RS07525	BPP1504	flagellar basal body-associated protein FliL	cell processes	-1	104	2	GAC	GCC	D	A	NS	-	-	-	-	-	-
1612557	intragenic	G	A	BPP_RS07530	BPP1505	flagellar hook-length control protein FliK	cell processes	-1	396	3	GGC	GGT	G	G	S	-	-	-	-	-	-
1619328	intergenic	A	G	-			#N/A	-	-	-	-	-	-	-	-	BPP_RS07555	-1	255	BPP_RS07560	1	58
1622238	intragenic	G	T	BPP_RS07585	BPP1516	flagellar export chaperone FliS	cell processes	-1	102	2	ACG	AAG	T	K	NS	-	-	-	-	-	-
1635958	intragenic	G	A	BPP_RS07645	BPP1528	elongation factor Ts	macromolecule synthesis/modification	1	141	3	GAG	GAA	E	E	S	-	-	-	-	-	-
1636215	intragenic	C	T	BPP_RS07645	BPP1528	elongation factor Ts	macromolecule synthesis/modification	1	227	2	GCC	GTC	A	V	NS	-	-	-	-	-	-
1636745	intragenic	C	T	BPP_RS07650	BPP1529	UMP kinase	central/intermediary metabolism	1	61	3	GTC	GTT	V	V	S	-	-	-	-	-	-
1641784	intragenic	G	A	BPP_RS07675	BPP1534	RIP metalloprotease RseP	cell surface	1	296	2	GGC	GAC	G	D	NS	-	-	-	-	-	-
1645367	intragenic	C	T	BPP_RS07690	BPP1537	UDP-3-O-(3-hydroxymyristoyl)glucosamine N-acyltransferase	macromolecule synthesis/modification	1	17	1	CTG	TTG	L	L	S	-	-	-	-	-	-
1646802	intragenic	C	T	BPP_RS07695	BPP1538	beta-hydroxyacyl-ACP dehydratase	fatty acid metabolism	1	107	3	GGC	GGT	G	G	S	-	-	-	-	-	-
1647629	intragenic	C	T	BPP_RS07700	BPP1539	acyl-ACP--UDP-N-acetylglucosamine O-acyltransferase	macromolecule synthesis/modification	1	231	2	GCC	GTC	A	V	NS	-	-	-	-	-	-
1647944	intragenic	G	T	BPP_RS07705	BPP1540	lipid-A-disaccharide synthase	macromolecule synthesis/modification	1	72	3	CTG	CTT	L	L	S	-	-	-	-	-	-
1648066	intragenic	C	T	BPP_RS07705	BPP1540	lipid-A-disaccharide synthase	macromolecule synthesis/modification	1	113	2	ACC	ATC	T	I	NS	-	-	-	-	-	-
1653529	intragenic	C	T	BPP_RS07725	BPP1544	phosphoenolpyruvate synthase	central/intermediary metabolism	1	753	1	CCC	TCC	P	S	NS	-	-	-	-	-	-
1660174	intragenic	G	C	BPP_RS07770	BPP1553	enoyl-CoA hydratase/isomerase family protein	small molecule degradation	1	126	2	GGC	GCC	G	A	NS	-	-	-	-	-	-
1662578	intragenic	G	A	BPP_RS07785	BPP1556	VIT family protein	cell surface	1	42	2	AGC	AAC	S	N	NS	-	-	-	-	-	-
1665179	intragenic	C	T	BPP_RS07795	BPP1558	endolytic transglycosylase MltG	cell surface	1	282	1	CCG	TCG	P	S	NS	-	-	-	-	-	-
1669112	intragenic	C	T	BPP_RS07820	BPP1563	IclR family transcriptional regulator	regulation	1	52	3	CGC	CGT	R	R	S	-	-	-	-	-	-
1670355	intragenic	T	C	BPP_RS07825	BPP1563	amino acid ABC transporter substrate-binding protein	#N/A	1	196	2	CTG	CCG	L	P	NS	-	-	-	-	-	-
1671296	intragenic	C	T	BPP_RS07835	BPP1566	amino acid ABC transporter ATP-binding protein	transport/binding proteins	1	40	2	CCC	CTC	P	L	NS	-	-	-	-	-	-
1673640	intragenic	C	T	BPP_RS07845	BPP1568	Glu/Leu/Phe/Val dehydrogenase	small molecule degradation	1	187	3	ACC	ACT	T	T	S	-	-	-	-	-	-
1675447	intragenic	C	T	BPP_RS07850	BPP1569	aldehyde dehydrogenase	#N/A	-1	165	3	GTG	GTA	V	V	S	-	-	-	-	-	-
1678772	intragenic	C	T	BPP_RS07860	BPP1571	thiamine pyrophosphate protein	amino acid biosynthesis	-1	70	3	CTG	CTA	L	L	S	-	-	-	-	-	-
1682030	intragenic	C	A	BPP_RS07880	BPP1574	C4-dicarboxylate ABC transporter substrate-binding protein	#N/A	-1	212	2	CGA	CTA	R	L	NS	-	-	-	-	-	-
1682756	intergenic	G	A	-			#N/A	-	-	-	-	-	-	-	-	BPP_RS07880	-1	92	BPP_RS07885	-1	83
1686489	intragenic	T	A	BPP_RS07910	BPP1579	glutamate decarboxylase	#N/A	-1	432	1	AGT	TGT	S	C	NS	-	-	-	-	-	-
1687603	intragenic	C	T	BPP_RS07910	BPP1579	glutamate decarboxylase	#N/A	-1	60	3	GAG	GAA	E	E	S	-	-	-	-	-	-
1690720	intragenic	C	T	BPP_RS07920	BPP1583	GGDEF domain-containing protein	#N/A	1	183	3	GTC	GTT	V	V	S	-	-	-	-	-	-
1690979	intragenic	A	G	BPP_RS07920	BPP1583	GGDEF domain-containing protein	#N/A	1	270	1	ACG	GCG	T	A	NS	-	-	-	-	-	-
1694482	intragenic	C	T	BPP_RS07940	BPP1587	diguanylate phosphodiesterase	#N/A	-1	281	3	GCG	GCA	A	A	S	-	-	-	-	-	-
1696128	intragenic	C	T	BPP_RS07945		DUF2325 domain-containing protein	#N/A	1	164	2	GCC	GTC	A	V	NS	-	-	-	-	-	-
1704662	intragenic	C	T	BPP_RS07995	BPP1597	LysR family transcriptional regulator	#N/A	1	143	3	CAC	CAT	H	H	S	-	-	-	-	-	-
1707542	intragenic	C	T	BPP_RS08015	BPP1602	sodium:proline symporter	transport/binding proteins	-1	522	2	AGC	AAC	S	N	NS	-	-	-	-	-	-
1707564	intragenic	T	C	BPP_RS08015	BPP1602	sodium:proline symporter	transport/binding proteins	-1	515	1	ACC	GCC	T	A	NS	-	-	-	-	-	-
1709461	intergenic	T	C	-			#N/A	-	-	-	-	-	-	-	-	BPP_RS08015	-1	355	BPP_RS08020	-1	80
1713080	intragenic	A	T	BPP_RS08035	BPP1606	mandelate racemase/muconate lactonizing enzyme family protein	miscellaneous	1	18	1	AAG	TAG	K	*	NS	-	-	-	-	-	-
1714828	intragenic	T	C	BPP_RS08040	BPP1607	tripartite tricarboxylate transporter substrate binding protein	cell surface	1	210	3	CAT	CAC	H	H	S	-	-	-	-	-	-
1716308	intragenic	G	A	BPP_RS08050	BPP1609	VOC family protein	miscellaneous	1	64	3	CCG	CCA	P	P	S	-	-	-	-	-	-
1720607	intragenic	G	T	BPP_RS08070	BPP1613	PAS domain S-box protein	#N/A	1	195	3	CCG	CCT	P	P	S	-	-	-	-	-	-
1721049	intragenic	G	A	BPP_RS08070	BPP1613	PAS domain S-box protein	#N/A	1	343	1	GCC	ACC	A	T	NS	-	-	-	-	-	-
1721763	intergenic	G	A	-			#N/A	-	-	-	-	-	-	-	-	BPP_RS08070	1	82	BPP_RS08075	1	267
1724458	intragenic	T	C	BPP_RS08080	BPP1615	arsenic resistance protein	#N/A	1	312	1	TTT	CTT	F	L	NS	-	-	-	-	-	-
1725714	intragenic	C	A	BPP_RS08090	BPP1617	autotransporter outer membrane beta-barrel domain-containing protein	#N/A	1	34	1	CCG	ACG	P	T	NS	-	-	-	-	-	-
1728544	intragenic	C	T	BPP_RS08095	BPP1618	autotransporter TcfA	virulence-associated genes	1	317	3	CGC	CGT	R	R	S	-	-	-	-	-	-
1731632	intergenic	A	T	-			#N/A	-	-	-	-	-	-	-	-	BPP_RS08115	1	24	BPP_RS08120	1	170
1733007	intragenic	C	G	BPP_RS08130	BPP1625	ABC transporter ATP-binding protein/permease	transport/binding proteins	-1	438	1	GAG	CAG	E	Q	NS	-	-	-	-	-	-
1733751	intragenic	G	A	BPP_RS08130	BPP1625	ABC transporter ATP-binding protein/permease	transport/binding proteins	-1	190	1	CTG	TTG	L	L	S	-	-	-	-	-	-
1734929	intragenic	C	T	BPP_RS08135	BPP1626	oxidoreductase	miscellaneous	1	155	3	GGC	GGT	G	G	S	-	-	-	-	-	-
1735885	intragenic	C	T	BPP_RS08140	BPP1627	aldo/keto reductase	miscellaneous	1	183	2	ACC	ATC	T	I	NS	-	-	-	-	-	-
1736786	intragenic	T	C	BPP_RS08150	BPP1629	PepSY domain-containing protein	cell surface	-1	307	2	GAC	GGC	D	G	NS	-	-	-	-	-	-
1738989	intragenic	C	T	BPP_RS08160	BPP1631	penicillin-binding protein	cell surface	-1	743	3	GCG	GCA	A	A	S	-	-	-	-	-	-
1740296	intragenic	C	T	BPP_RS08160	BPP1631	penicillin-binding protein	cell surface	-1	308	1	GGC	AGC	G	S	NS	-	-	-	-	-	-
1743617	intragenic	C	T	BPP_RS08170	BPP1633	lipoprotein	#N/A	1	64	3	GGC	GGT	G	G	S	-	-	-	-	-	-
1744279	intragenic	G	T	BPP_RS08175	BPP1634	PaaI family thioesterase	conserved hypothetical	-1	5	1	CAC	AAC	H	N	NS	-	-	-	-	-	-
1746068	intergenic	C	T	-			#N/A	-	-	-	-	-	-	-	-	BPP_RS08185	-1	106	BPP_RS08190	1	41
1749221	intergenic	C	T	-			#N/A	-	-	-	-	-	-	-	-	BPP_RS08200	1	16	BPP_RS08205	-1	50
1757229	intragenic	T	C	BPP_RS08230	BPP1645	HlyD family secretion protein	protection responses	-1	161	3	GTA	GTG	V	V	S	-	-	-	-	-	-
1757646	intragenic	C	T	BPP_RS08230	BPP1645	HlyD family secretion protein	protection responses	-1	22	3	GTG	GTA	V	V	S	-	-	-	-	-	-
1766383	intragenic	G	C	BPP_RS08280	BPP1654	sulfate transporter subunit	#N/A	1	146	1	GTC	CTC	V	L	NS	-	-	-	-	-	-
1766818	intragenic	C	T	BPP_RS08280	BPP1654	sulfate transporter subunit	#N/A	1	291	1	CGG	TGG	R	W	NS	-	-	-	-	-	-
1768442	intragenic	C	T	BPP_RS08290	BPP1657	sulfate ABC transporter permease subunit CysW	#N/A	1	189	3	ATC	ATT	I	I	S	-	-	-	-	-	-
1775203	intragenic	A	G	BPP_RS08325	BPP1663	multidrug DMT transporter permease	#N/A	-1	196	2	ATG	ACG	M	T	NS	-	-	-	-	-	-
1779294	intragenic	G	A	BPP_RS08345	BPP1668	ribosome biogenesis GTPase	miscellaneous	-1	166	3	CGC	CGT	R	R	S	-	-	-	-	-	-
1779411	intragenic	C	T	BPP_RS08345	BPP1668	ribosome biogenesis GTPase	miscellaneous	-1	127	3	CTG	CTA	L	L	S	-	-	-	-	-	-
1780252	intragenic	C	T	BPP_RS08350	BPP1669	M48 family peptidase	macromolecule degradation	-1	268	1	GCG	ACG	A	T	NS	-	-	-	-	-	-
1783269	intergenic	G	T	-			#N/A	-	-	-	-	-	-	-	-	BPP_RS08365	-1	5	BPP_RS08370	1	167
1783336	intergenic	G	A	-			#N/A	-	-	-	-	-	-	-	-	BPP_RS08365	-1	72	BPP_RS08370	1	100
1784047	intragenic	C	G	BPP_RS08370	BPP1673	1%2C2-phenylacetyl-CoA epoxidase subunit A	small molecule degradation	1	204	3	CGC	CGG	R	R	S	-	-	-	-	-	-
1790087	intragenic	C	T	BPP_RS08405	BPP1680	phenylacetic acid degradation protein PaaD	small molecule degradation	1	141	3	CGC	CGT	R	R	S	-	-	-	-	-	-
1796036	intragenic	T	C	BPP_RS08440	BPP1687	C4-dicarboxylate ABC transporter substrate-binding protein	transport/binding proteins	-1	225	2	TAC	TGC	Y	C	NS	-	-	-	-	-	-
1797528	intragenic	T	C	BPP_RS08445	BPP1688	ABC transporter permease	transport/binding proteins	1	235	3	GCT	GCC	A	A	S	-	-	-	-	-	-
1802865	intragenic	T	C	BPP_RS08465	BPP1692	polyamine ABC transporter ATP-binding protein	transport/binding proteins	1	374	1	TCG	CCG	S	P	NS	-	-	-	-	-	-
1807543	intragenic	C	G	BPP_RS08495	BPP1698	DNA recombination protein RmuC	cell surface	1	363	1	CGC	GGC	R	G	NS	-	-	-	-	-	-
1808596	intragenic	C	T	BPP_RS08500	BPP1699	isovaleryl-CoA dehydrogenase	miscellaneous	1	215	3	TAC	TAT	Y	Y	S	-	-	-	-	-	-
1809702	intragenic	C	G	BPP_RS08505	BPP1700	ribose-5-phosphate isomerase	central/intermediary metabolism	1	13	3	GAC	GAG	D	E	NS	-	-	-	-	-	-
1812010	intragenic	C	T	BPP_RS08515	BPP1702	DUF756 domain-containing protein	miscellaneous	-1	389	2	CGC	CAC	R	H	NS	-	-	-	-	-	-
1814166	intragenic	G	C	BPP_RS08525	BPP1704	amino-acid N-acetyltransferase	amino acid biosynthesis	-1	271	3	GAC	GAG	D	E	NS	-	-	-	-	-	-
1815561	intragenic	C	T	BPP_RS08530	BPP1705	ATP-dependent RNA helicase HrpA	macromolecule synthesis/modification	1	151	3	ATC	ATT	I	I	S	-	-	-	-	-	-
1826545	intragenic	C	T	BPP_RS08560	BPP1711	glycosyltransferase family 1 protein	macromolecule synthesis/modification	1	66	3	TCC	TCT	S	S	S	-	-	-	-	-	-
1827310	intragenic	C	T	BPP_RS08560	BPP1711	glycosyltransferase family 1 protein	macromolecule synthesis/modification	1	321	3	GCC	GCT	A	A	S	-	-	-	-	-	-
1854460	intragenic	A	C	BPP_RS08685	BPP1731	leucine--tRNA ligase	macromolecule synthesis/modification	-1	343	2	ATG	AGG	M	R	NS	-	-	-	-	-	-
1855689	intragenic	G	C	BPP_RS08690	BPP1732	MFS transporter	transport/binding proteins	-1	345	2	GCC	GGC	A	G	NS	-	-	-	-	-	-
1866026	intragenic	C	T	BPP_RS08735	BPP1741	ABC transporter permease	transport/binding proteins	1	243	1	CTG	TTG	L	L	S	-	-	-	-	-	-
1869897	intragenic	T	C	BPP_RS08755	BPP1744	spermidine synthase	#N/A	1	223	3	GCT	GCC	A	A	S	-	-	-	-	-	-
1870097	intergenic	C	T	-			#N/A	-	-	-	-	-	-	-	-	BPP_RS08755	1	100	BPP_RS08760	1	14
1870194	intragenic	C	A	BPP_RS08760	BPP1746	GntR family transcriptional regulator	regulation	1	28	3	GGC	GGA	G	G	S	-	-	-	-	-	-
1882244	intragenic	C	G	BPP_RS08820	BPP1757	DNA-binding protein	#N/A	1	59	1	CTC	GTC	L	V	NS	-	-	-	-	-	-
1882257	intragenic	T	C	BPP_RS08820	BPP1757	DNA-binding protein	#N/A	1	63	2	GTG	GCG	V	A	NS	-	-	-	-	-	-
1883352	intragenic	C	T	BPP_RS08825	BPP1759	MexX family efflux pump subunit	transport/binding proteins	1	224	3	CGC	CGT	R	R	S	-	-	-	-	-	-
1884651	intragenic	C	T	BPP_RS08830	BPP1759	multidrug efflux RND transporter permease subunit	#N/A	1	220	3	GGC	GGT	G	G	S	-	-	-	-	-	-
1886623	intragenic	T	C	BPP_RS08830	BPP1759	multidrug efflux RND transporter permease subunit	#N/A	1	878	1	TGC	CGC	C	R	NS	-	-	-	-	-	-
1888974	intragenic	G	A	BPP_RS08840	BPP1762	pyridoxine 5'-phosphate synthase	cofactor biosynthesis	1	93	3	CCG	CCA	P	P	S	-	-	-	-	-	-
1889834	intragenic	T	C	BPP_RS08845	BPP1763	holo-ACP synthase	cofactor biosynthesis	1	103	2	CTG	CCG	L	P	NS	-	-	-	-	-	-
1891037	intragenic	C	A	BPP_RS08850	BPP1764	beta-hexosaminidase	cell surface	1	337	3	GAC	GAA	D	E	NS	-	-	-	-	-	-
1891479	intragenic	G	T	BPP_RS08855	BPP1765	UvrABC system protein C	macromolecule synthesis/modification	1	143	3	CAG	CAT	Q	H	NS	-	-	-	-	-	-
1895791	intragenic	C	T	BPP_RS08870			#N/A	-1	13	1	GGC	AGC	G	S	NS	-	-	-	-	-	-
1897291	intragenic	A	C	BPP_RS08875	BPP1769	isocitrate lyase	central/intermediary metabolism	1	412	3	GAA	GAC	E	D	NS	-	-	-	-	-	-
1903205	intragenic	C	T	BPP_RS08910	BPP1776	adenosylmethionine--8-amino-7-oxononanoate transaminase	cofactor biosynthesis	1	90	1	CCG	TCG	P	S	NS	-	-	-	-	-	-
1904373	intragenic	C	T	BPP_RS08915			#N/A	1	33	1	CTG	TTG	L	L	S	-	-	-	-	-	-
1909022	intragenic	G	A	BPP_RS08945	BPP1781	cytochrome c oxidase accessory protein CcoG	#N/A	1	47	3	CCG	CCA	P	P	S	-	-	-	-	-	-
1909147	intragenic	C	T	BPP_RS08945	BPP1781	cytochrome c oxidase accessory protein CcoG	cell processes	1	89	2	GCG	GTG	A	V	NS	-	-	-	-	-	-
1910674	intragenic	G	C	BPP_RS08955	BPP1784	membrane protein	cell surface	1	17	1	GCC	CCC	A	P	NS	-	-	-	-	-	-
1911243	intragenic	C	T	BPP_RS08960	BPP1785	sulfite exporter TauE/SafE family protein	cell surface	1	95	1	CAT	TAT	H	Y	NS	-	-	-	-	-	-
1914916	intragenic	C	T	BPP_RS08980	BPP1789	AI-2E family transporter	conserved hypothetical	-1	68	2	GGC	GAC	G	D	NS	-	-	-	-	-	-
1917970	intragenic	C	T	BPP_RS08990	BPP1791	LysR family transcriptional regulator	#N/A	-1	112	2	CGC	CAC	R	H	NS	-	-	-	-	-	-
1922358	intragenic	C	T	BPP_RS09015	BPP1796	LysR family transcriptional regulator	regulation	-1	225	2	GGC	GAC	G	D	NS	-	-	-	-	-	-
1925907	intragenic	G	C	BPP_RS09035	BPP1800	cysteine ABC transporter substrate-binding protein	transport/binding proteins	-1	49	3	GCC	GCG	A	A	S	-	-	-	-	-	-
1926129	intergenic	C	T	-			#N/A	-	-	-	-	-	-	-	-	BPP_RS09035	-1	76	BPP_RS09040	-1	87
1927073	intragenic	C	T	BPP_RS09040	BPP1801	aspartate aminotransferase	central/intermediary metabolism	-1	116	1	GAC	AAC	D	N	NS	-	-	-	-	-	-
1927950	intragenic	T	G	BPP_RS09045	BPP1802	RraA family protein	miscellaneous	-1	49	2	CAT	CCT	H	P	NS	-	-	-	-	-	-
1929090	intragenic	C	T	BPP_RS09055	BPP1803	hypothetical protein	#N/A	1	120	2	GCC	GTC	A	V	NS	-	-	-	-	-	-
1929543	intragenic	C	T	BPP_RS09055	BPP1803	hypothetical protein	#N/A	1	271	2	GCC	GTC	A	V	NS	-	-	-	-	-	-
1932275	intragenic	G	T	BPP_RS09080	BPP1808	hypothetical protein	cell surface	1	93	2	GGC	GTC	G	V	NS	-	-	-	-	-	-
1935535	intergenic	G	A	-			#N/A	-	-	-	-	-	-	-	-	BPP_RS09105	-1	47	BPP_RS09110	1	276
1935975	intragenic	C	T	BPP_RS09110	BPP1814	chaperone protein ClpB	macromolecule degradation	1	55	3	GTC	GTT	V	V	S	-	-	-	-	-	-
1936076	intragenic	T	C	BPP_RS09110	BPP1814	chaperone protein ClpB	macromolecule degradation	1	89	2	GTG	GCG	V	A	NS	-	-	-	-	-	-
1937264	intragenic	T	G	BPP_RS09110	BPP1814	chaperone protein ClpB	macromolecule degradation	1	485	2	ATG	AGG	M	R	NS	-	-	-	-	-	-
1941379	intergenic	C	T	-			#N/A	-	-	-	-	-	-	-	-	BPP_RS09120	-1	89	BPP_RS09125	1	75
1941726	intragenic	C	G	BPP_RS09125	BPP1817	UPF0261 family protein	conserved hypothetical	1	91	3	CGC	CGG	R	R	S	-	-	-	-	-	-
1942536	intragenic	G	T	BPP_RS09125	BPP1817	UPF0261 family protein	conserved hypothetical	1	361	3	CTG	CTT	L	L	S	-	-	-	-	-	-
1943705	intragenic	G	T	BPP_RS09135	BPP1819	SRPBCC family protein	conserved hypothetical	1	46	1	GAC	TAC	D	Y	NS	-	-	-	-	-	-
1948119	intragenic	C	T	BPP_RS09155	BPP1823	oxidoreductase	miscellaneous	-1	274	1	GGC	AGC	G	S	NS	-	-	-	-	-	-
1952716	intragenic	G	A	BPP_RS09180	BPP1828	ABC transporter ATP-binding protein	transport/binding proteins	1	204	3	ATG	ATA	M	I	NS	-	-	-	-	-	-
1953153	intragenic	G	A	BPP_RS09185	BPP1828	nodulation protein NodJ	#N/A	1	35	3	CTG	CTA	L	L	S	-	-	-	-	-	-
1957918	intragenic	A	T	BPP_RS09210	BPP1834	squalene synthase HpnC	central/intermediary metabolism	-1	4	3	GAT	GAA	D	E	NS	-	-	-	-	-	-
1961806	intragenic	C	A	BPP_RS09235	BPP1839	DUF3520 domain-containing protein	#N/A	-1	453	3	CAG	CAT	Q	H	NS	-	-	-	-	-	-
1964733	intragenic	G	A	BPP_RS09245	BPP1841	sulfite exporter TauE/SafE family protein	cell surface	1	20	2	GGC	GAC	G	D	NS	-	-	-	-	-	-
1967738	intragenic	G	C	BPP_RS09260	BPP1844/ID=cds1848	transposase	conserved hypothetical	1	316	2	AGC	ACC	S	T	NS	-	-	-	-	-	-
1969622	intragenic	C	T	BPP_RS09270	BPP1846	glycosyl transferase	cell surface	-1	153	1	GAC	AAC	D	N	NS	-	-	-	-	-	-
1970527	intergenic	C	T	-			#N/A	-	-	-	-	-	-	-	-	BPP_RS09275	-1	67	BPP_RS09280	-1	102
1971184	intragenic	C	T	BPP_RS09280	BPP1848	tryptophan 2%2C3-dioxygenase	small molecule degradation	-1	100	3	CTG	CTA	L	L	S	-	-	-	-	-	-
1976111	intragenic	G	A	BPP_RS09325	BPP1854	cobalamin biosynthesis protein CobW	#N/A	1	25	3	GGG	GGA	G	G	S	-	-	-	-	-	-
1976663	intragenic	C	T	BPP_RS09325	BPP1854	cobalamin biosynthesis protein CobW	#N/A	1	209	3	GCC	GCT	A	A	S	-	-	-	-	-	-
1977596	intragenic	C	T	BPP_RS09330	BPP1856	malonic semialdehyde reductase	conserved hypothetical	-1	61	1	GCG	ACG	A	T	NS	-	-	-	-	-	-
1977973	intragenic	C	G	BPP_RS09335	BPP1857	LysR family transcriptional regulator	regulation	1	31	3	GCC	GCG	A	A	S	-	-	-	-	-	-
1978591	intragenic	G	A	BPP_RS09335	BPP1857	LysR family transcriptional regulator	regulation	1	237	3	ATG	ATA	M	I	NS	-	-	-	-	-	-
1979696	intergenic	A	G	-			#N/A	-	-	-	-	-	-	-	-	BPP_RS09335	1	904	BPP_RS09345	1	59
1991568	intragenic	C	T	BPP_RS09385	BPP1866	toxin	virulence-associated genes	-1	110	3	TCG	TCA	S	S	S	-	-	-	-	-	-
1997570	intragenic	C	G	BPP_RS09410	BPP1871	carboxymethylenebutenolidase	central/intermediary metabolism	1	238	3	TAC	TAG	Y	*	NS	-	-	-	-	-	-
1998333	intragenic	C	G	BPP_RS09415	BPP1872	Na/Pi cotransporter family protein	cell surface	-1	335	3	CTG	CTC	L	L	S	-	-	-	-	-	-
2000893	intragenic	C	T	BPP_RS09420	BPP1873	L-serine ammonia-lyase	small molecule degradation	1	465	3	TGC	TGT	C	C	S	-	-	-	-	-	-
2001103	intragenic	A	G	BPP_RS09425	BPP1874	hypothetical protein	conserved hypothetical	-1	215	2	GTA	GCA	V	A	NS	-	-	-	-	-	-
2001307	intragenic	G	A	BPP_RS09425	BPP1874	hypothetical protein	conserved hypothetical	-1	147	2	GCC	GTC	A	V	NS	-	-	-	-	-	-
2005193	intragenic	C	T	BPP_RS09435	BPP1876	TIGR02099 family protein	#N/A	1	185	1	CGC	TGC	R	C	NS	-	-	-	-	-	-
2009277	intragenic	C	T	BPP_RS09440	BPP1877	transcription termination factor Rho	macromolecule synthesis/modification	-1	116	3	GTG	GTA	V	V	S	-	-	-	-	-	-
2012144	intragenic	C	T	BPP_RS09450	BPP1879	type IIA DNA topoisomerase subunit B	macromolecule synthesis/modification	1	614	1	CTG	TTG	L	L	S	-	-	-	-	-	-
2021247	intragenic	G	C	BPP_RS09480	BPP1885	aspartate aminotransferase family protein	miscellaneous	-1	129	2	GCG	GGG	A	G	NS	-	-	-	-	-	-
2026914	intergenic	G	A	-			#N/A	-	-	-	-	-	-	-	-	BPP_RS09510	1	160	BPP_RS09515	1	92
2027691	intragenic	T	A	BPP_RS09515	BPP1892	2-keto-3-deoxygluconate permease	#N/A	1	229	2	CTG	CAG	L	Q	NS	-	-	-	-	-	-
2030416	intragenic	C	T	BPP_RS09530	BPP1895	GntR family transcriptional regulator	regulation	1	38	3	GCC	GCT	A	A	S	-	-	-	-	-	-
2031906	intragenic	C	A	BPP_RS09540	BPP1897	transposase	cell surface	-1	316	2	AGC	ATC	S	I	NS	-	-	-	-	-	-
2034894	intergenic	C	T	-			#N/A	-	-	-	-	-	-	-	-	BPP_RS09555	1	112	BPP_RS09560	1	84
2040235	intragenic	G	A	BPP_RS09580	BPP1905	hypothetical protein	cell surface	1	216	3	GCG	GCA	A	A	S	-	-	-	-	-	-
2043393	intragenic	C	T	BPP_RS09600	BPP1909	secretion protein	cell surface	1	126	3	CGC	CGT	R	R	S	-	-	-	-	-	-
2046827	intragenic	G	C	BPP_RS09610	BPP1911	hypothetical protein	cell surface	1	264	1	GTG	CTG	V	L	NS	-	-	-	-	-	-
2052375	intragenic	C	T	BPP_RS09640	BPP1917	membrane protein	cell surface	-1	147	3	CCG	CCA	P	P	S	-	-	-	-	-	-
2054368	intragenic	C	T	BPP_RS09650	BPP1919	YdiU family protein	conserved hypothetical	1	390	1	CAG	TAG	Q	*	NS	-	-	-	-	-	-
2056611	intragenic	G	T	BPP_RS09660	BPP1921	diguanylate phosphodiesterase	regulation	-1	604	2	CCC	CAC	P	H	NS	-	-	-	-	-	-
2056736	intragenic	G	A	BPP_RS09660	BPP1921	diguanylate phosphodiesterase	regulation	-1	562	3	CGC	CGT	R	R	S	-	-	-	-	-	-
2057012	intragenic	C	T	BPP_RS09660	BPP1921	diguanylate phosphodiesterase	regulation	-1	470	3	GCG	GCA	A	A	S	-	-	-	-	-	-
2057706	intragenic	G	A	BPP_RS09660	BPP1921	diguanylate phosphodiesterase	regulation	-1	239	2	GCC	GTC	A	V	NS	-	-	-	-	-	-
2062865	intragenic	T	C	BPP_RS09685	BPP1926	molybdopterin molybdenumtransferase MoeA	cofactor biosynthesis	-1	328	3	ATA	ATG	I	M	NS	-	-	-	-	-	-
2063597	intragenic	C	T	BPP_RS09685	BPP1926	molybdopterin molybdenumtransferase MoeA	cofactor biosynthesis	-1	84	3	CTG	CTA	L	L	S	-	-	-	-	-	-
2071876	intragenic	C	G	BPP_RS09725	BPP1933	formate dehydrogenase	energy metabolism	1	610	3	GAC	GAG	D	E	NS	-	-	-	-	-	-
2073923	intragenic	C	T	BPP_RS09740	BPP1936	formate dehydrogenase subunit gamma	energy metabolism	1	9	1	CTG	TTG	L	L	S	-	-	-	-	-	-
2078688	intragenic	G	A	BPP_RS09765	BPP1941	tungsten ABC transporter substrate-binding protein	cell surface	1	164	1	GAC	AAC	D	N	NS	-	-	-	-	-	-
2080706	intergenic	C	T	-			#N/A	-	-	-	-	-	-	-	-	BPP_RS09770	1	2	BPP_RS09775	1	13
2081714	intragenic	C	G	BPP_RS09780	BPP1944	3-isopropylmalate dehydrogenase	amino acid biosynthesis	1	88	3	ATC	ATG	I	M	NS	-	-	-	-	-	-
2082610	intergenic	C	T	-			#N/A	-	-	-	-	-	-	-	-	BPP_RS09780	1	83	BPP_RS09785	1	104
2083376	intragenic	G	T	BPP_RS09785	BPP1945	aspartate-semialdehyde dehydrogenase	amino acid biosynthesis	1	221	3	GTG	GTT	V	V	S	-	-	-	-	-	-
2087970	intragenic	C	T	BPP_RS09805	BPP1949	C4-dicarboxylate ABC transporter substrate-binding protein	cell surface	1	9	1	CGC	TGC	R	C	NS	-	-	-	-	-	-
2091264	intragenic	C	A	BPP_RS22530	BPP1953	hypothetical protein	#N/A	-1	75	3	CAG	CAT	Q	H	NS	-	-	-	-	-	-
2091994	intragenic	C	T	BPP_RS09830	BPP1955	hypothetical protein	#N/A	-1	507	2	GGA	GAA	G	E	NS	-	-	-	-	-	-
2093752	intragenic	T	C	BPP_RS09835	BPP1956	tripartite tricarboxylate transporter substrate binding protein	#N/A	-1	234	3	CAA	CAG	Q	Q	S	-	-	-	-	-	-
2098833	intragenic	T	G	BPP_RS09865	BPP1962	DNA-binding response regulator	regulation	-1	179	3	ACA	ACC	T	T	S	-	-	-	-	-	-
2100491	intragenic	G	A	BPP_RS09870	BPP1963	threonine--tRNA ligase	macromolecule synthesis/modification	1	245	3	CGG	CGA	R	R	S	-	-	-	-	-	-
2101682	intragenic	C	T	BPP_RS09870	BPP1963	threonine--tRNA ligase	macromolecule synthesis/modification	1	642	3	GTC	GTT	V	V	S	-	-	-	-	-	-
2109115	intergenic	C	T	-			#N/A	-	-	-	-	-	-	-	-	BPP_RS09915	1	2	BPP_RS09920	1	159
2109221	intergenic	G	A	-			#N/A	-	-	-	-	-	-	-	-	BPP_RS09915	1	108	BPP_RS09920	1	53
2109229	intergenic	C	T	-			#N/A	-	-	-	-	-	-	-	-	BPP_RS09915	1	116	BPP_RS09920	1	45
2112544	intragenic	G	A	BPP_RS09940	BPP1976	dUTP diphosphatase	ribonucleotide biosynthesis	-1	62	3	GCC	GCT	A	A	S	-	-	-	-	-	-
2115725	intergenic	G	A	-			#N/A	-	-	-	-	-	-	-	-	BPP_RS09960	-1	116	BPP_RS09965	1	46
2116666	intragenic	G	C	BPP_RS09965			#N/A	1	299	2	GGG	GCG	G	A	NS	-	-	-	-	-	-
2117484	intragenic	C	T	BPP_RS09970	BPP1982	bifunctional phosphopantothenoylcysteine decarboxylase/phosphopantothenate--cysteine ligase CoaBC	cofactor biosynthesis	-1	146	1	GGC	AGC	G	S	NS	-	-	-	-	-	-
2122545	intragenic	C	G	BPP_RS09990	BPP1986	phosphoribosylglycinamide formyltransferase	#N/A	1	46	2	GCC	GGC	A	G	NS	-	-	-	-	-	-
2124747	intragenic	C	T	BPP_RS10000	BPP1988	hypothetical protein	cell surface	-1	59	2	GGC	GAC	G	D	NS	-	-	-	-	-	-
2124881	intragenic	G	A	BPP_RS10000	BPP1988	hypothetical protein	cell surface	-1	14	3	CCC	CCT	P	P	S	-	-	-	-	-	-
2129369	intragenic	C	T	BPP_RS10015	BPP1991	TonB-dependent receptor	cell surface	-1	662	3	CAG	CAA	Q	Q	S	-	-	-	-	-	-
2129673	intragenic	A	T	BPP_RS10015	BPP1991	TonB-dependent receptor	cell surface	-1	561	2	CTC	CAC	L	H	NS	-	-	-	-	-	-
2133727	intragenic	C	T	BPP_RS10025	BPP1993	50S ribosomal protein L3 N(5)-glutamine methyltransferase	miscellaneous	-1	269	3	GCG	GCA	A	A	S	-	-	-	-	-	-
2136866	intragenic	C	T	BPP_RS10040	BPP1996	succinyldiaminopimelate transaminase	#N/A	-1	292	2	AGC	AAC	S	N	NS	-	-	-	-	-	-
2138186	intragenic	G	A	BPP_RS10050			cell surface	-1	72	2	GCG	GTG	A	V	NS	-	-	-	-	-	-
2139192	intragenic	C	T	BPP_RS10055	BPP1998	autotransporter Phg	virulence-associated genes	1	137	2	GCG	GTG	A	V	NS	-	-	-	-	-	-
2151068	intragenic	C	T	BPP_RS10115	BPP2010	CoA transferase	conserved hypothetical	1	143	1	CTG	TTG	L	L	S	-	-	-	-	-	-
2152203	intragenic	G	C	BPP_RS10120	BPP2011	tripartite tricarboxylate transporter substrate binding protein	cell surface	1	91	3	GTG	GTC	V	V	S	-	-	-	-	-	-
2152487	intragenic	G	C	BPP_RS10120	BPP2011	tripartite tricarboxylate transporter substrate binding protein	cell surface	1	186	2	GGC	GCC	G	A	NS	-	-	-	-	-	-
2153422	intragenic	C	G	BPP_RS10130	BPP2013	enoyl-CoA hydratase/isomerase family protein	small molecule degradation	1	13	2	GCC	GGC	A	G	NS	-	-	-	-	-	-
2153543	intragenic	G	A	BPP_RS10130	BPP2013	enoyl-CoA hydratase/isomerase family protein	small molecule degradation	1	53	3	GTG	GTA	V	V	S	-	-	-	-	-	-
2155113	intragenic	G	T	BPP_RS10140	BPP2015	thiolase	miscellaneous	1	167	3	GCG	GCT	A	A	S	-	-	-	-	-	-
2156327	intragenic	G	C	BPP_RS10145	BPP2016	SDR family NAD(P)-dependent oxidoreductase	fatty acid metabolism	1	184	2	CGC	CCC	R	P	NS	-	-	-	-	-	-
2156353	intragenic	A	C	BPP_RS10145	BPP2016	SDR family NAD(P)-dependent oxidoreductase	fatty acid metabolism	1	193	1	ACC	CCC	T	P	NS	-	-	-	-	-	-
2159313	intragenic	C	T	BPP_RS10160	BPP2019	3-oxoadipate CoA-transferase subunit A	small molecule degradation	1	191	1	CGG	TGG	R	W	NS	-	-	-	-	-	-
2161717	intragenic	C	A	BPP_RS22535	BPP2022	autotransporter outer membrane beta-barrel domain-containing protein	#N/A	1	118	1	CCG	ACG	P	T	NS	-	-	-	-	-	-
2165468	intergenic	G	A	-			#N/A	-	-	-	-	-	-	-	-	BPP_RS10185	-1	54	BPP_RS10190	1	25
2168437	intergenic	A	G	-			#N/A	-	-	-	-	-	-	-	-	BPP_RS10195	1	164	BPP_RS10200	1	52
2169783	intragenic	C	G	BPP_RS10205	BPP2028	IscS subfamily cysteine desulfurase	macromolecule synthesis/modification	1	255	3	TTC	TTG	F	L	NS	-	-	-	-	-	-
2176502	intragenic	C	T	BPP_RS10250	BPP2037	ABC transporter ATP-binding protein	transport/binding proteins	1	110	1	CAT	TAT	H	Y	NS	-	-	-	-	-	-
2178471	intragenic	C	G	BPP_RS10260	BPP2039	branched-chain amino acid ABC transporter permease	#N/A	1	197	3	CGC	CGG	R	R	S	-	-	-	-	-	-
2178660	intragenic	C	T	BPP_RS10260	BPP2039	branched-chain amino acid ABC transporter permease	#N/A	1	260	3	GCC	GCT	A	A	S	-	-	-	-	-	-
2179550	intragenic	C	T	BPP_RS10265	BPP2040	amino acid ABC transporter substrate-binding protein	transport/binding proteins	1	199	1	CTG	TTG	L	L	S	-	-	-	-	-	-
2180453	intragenic	G	A	BPP_RS10270	BPP2041	ABC transporter ATP-binding protein	transport/binding proteins	1	104	3	CTG	CTA	L	L	S	-	-	-	-	-	-
2181882	intragenic	A	T	BPP_RS10275	BPP2042	long-chain fatty acid--CoA ligase	miscellaneous	1	310	2	CAG	CTG	Q	L	NS	-	-	-	-	-	-
2190450	intragenic	C	T	BPP_RS10315	BPP2050	lipoprotein-releasing system transmembrane subunit LolC	transport/binding proteins	1	128	3	CGC	CGT	R	R	S	-	-	-	-	-	-
2191719	intragenic	C	T	BPP_RS10320	BPP2051	lipoprotein-releasing system ATP-binding protein LolD	transport/binding proteins	1	127	2	GCG	GTG	A	V	NS	-	-	-	-	-	-
2192533	intragenic	C	T	BPP_RS10325	BPP2052	TatD family deoxyribonuclease	macromolecule degradation	1	155	3	CCC	CCT	P	P	S	-	-	-	-	-	-
2194577	intragenic	C	T	BPP_RS10330	BPP2053	autotransporter SphB3	virulence-associated genes	1	467	2	ACG	ATG	T	M	NS	-	-	-	-	-	-
2194807	intragenic	C	T	BPP_RS10330	BPP2053	autotransporter SphB3	virulence-associated genes	1	544	1	CCC	TCC	P	S	NS	-	-	-	-	-	-
2199659	intragenic	C	T	BPP_RS10350	BPP2057	LysR family transcriptional regulator	regulation	-1	258	1	GGC	AGC	G	S	NS	-	-	-	-	-	-
2200568	intragenic	C	T	BPP_RS10355	BPP2058	ABC transporter ATP-binding protein	transport/binding proteins	-1	332	3	CAG	CAA	Q	Q	S	-	-	-	-	-	-
2200732	intragenic	G	T	BPP_RS10355	BPP2058	ABC transporter ATP-binding protein	transport/binding proteins	-1	278	1	CTC	ATC	L	I	NS	-	-	-	-	-	-
2201048	intragenic	C	T	BPP_RS10355	BPP2058	ABC transporter ATP-binding protein	transport/binding proteins	-1	172	3	GTG	GTA	V	V	S	-	-	-	-	-	-
2201826	intragenic	C	T	BPP_RS10360	BPP2059	iron ABC transporter permease	transport/binding proteins	-1	482	1	GGC	AGC	G	S	NS	-	-	-	-	-	-
2202112	intragenic	C	T	BPP_RS10360	BPP2059	iron ABC transporter permease	transport/binding proteins	-1	386	3	CAG	CAA	Q	Q	S	-	-	-	-	-	-
2202161	intragenic	C	T	BPP_RS10360	BPP2059	iron ABC transporter permease	transport/binding proteins	-1	370	2	GGC	GAC	G	D	NS	-	-	-	-	-	-
2202328	intragenic	G	A	BPP_RS10360	BPP2059	iron ABC transporter permease	transport/binding proteins	-1	314	3	CCC	CCT	P	P	S	-	-	-	-	-	-
2204761	intergenic	A	G	-			#N/A	-	-	-	-	-	-	-	-	BPP_RS10365	-1	96	BPP_RS10370	1	164
2205692	intragenic	C	T	BPP_RS10370	BPP2061	pyrimidine permease	transport/binding proteins	1	256	3	GGC	GGT	G	G	S	-	-	-	-	-	-
2207031	intragenic	G	C	BPP_RS10375	BPP2062	methyl-accepting chemotaxis protein	cell processes	-1	292	3	AGC	AGG	S	R	NS	-	-	-	-	-	-
2207137	intragenic	C	T	BPP_RS10375	BPP2062	methyl-accepting chemotaxis protein	cell processes	-1	257	2	CGC	CAC	R	H	NS	-	-	-	-	-	-
2213289	intragenic	C	T	BPP_RS10400	BPP2067	ATP-dependent metallopeptidase FtsH/Yme1/Tma family protein	cell division	1	467	3	ACC	ACT	T	T	S	-	-	-	-	-	-
2217211	intergenic	C	T	-			#N/A	-	-	-	-	-	-	-	-	BPP_RS10415	1	205	BPP_RS10420	-1	15
2218186	intragenic	C	T	BPP_RS10420	BPP2071	exopolyphosphatase	central/intermediary metabolism	-1	178	3	GTG	GTA	V	V	S	-	-	-	-	-	-
2219848	intragenic	C	T	BPP_RS10425	BPP2072	polyphosphate kinase 1	central/intermediary metabolism	1	298	3	GGC	GGT	G	G	S	-	-	-	-	-	-
2221293	intragenic	C	A	BPP_RS10430	BPP2073	phosphate ABC transporter substrate-binding protein PstS	central/intermediary metabolism	1	21	3	GCC	GCA	A	A	S	-	-	-	-	-	-
2224084	intragenic	C	T	BPP_RS10440	BPP2075	phosphate ABC transporter%2C permease protein PstA	central/intermediary metabolism	1	214	2	TCG	TTG	S	L	NS	-	-	-	-	-	-
2226003	intergenic	C	T	-			#N/A	-	-	-	-	-	-	-	-	BPP_RS22540	-1	21	BPP_RS10460	1	387
2227394	intragenic	C	A	BPP_RS10465	BPP2080	GMC family oxidoreductase	#N/A	1	101	3	GGC	GGA	G	G	S	-	-	-	-	-	-
2230236	intergenic	C	T	-			#N/A	-	-	-	-	-	-	-	-	BPP_RS10470	1	9	BPP_RS10475	-1	3
2230885	intragenic	A	G	BPP_RS10475	BPP2082	carbonic anhydrase	#N/A	-1	32	2	CTG	CCG	L	P	NS	-	-	-	-	-	-
2230945	intragenic	A	G	BPP_RS10475	BPP2082	carbonic anhydrase	#N/A	-1	12	2	CTG	CCG	L	P	NS	-	-	-	-	-	-
2233413	intragenic	G	A	BPP_RS10490	BPP2085	aldehyde dehydrogenase (NADP(+))	#N/A	1	14	3	GTG	GTA	V	V	S	-	-	-	-	-	-
2235320	intragenic	C	T	BPP_RS10495	BPP2086	cupin domain-containing protein	#N/A	1	90	3	GTC	GTT	V	V	S	-	-	-	-	-	-
2241626	intragenic	C	T	BPP_RS10530	BPP2093	ABC transporter ATP-binding protein, livF	#N/A	-1	165	1	GAC	AAC	D	N	NS	-	-	-	-	-	-
2242180	intragenic	C	T	BPP_RS10535	BPP2094	ABC transporter ATP-binding protein	#N/A	-1	224	1	GAC	AAC	D	N	NS	-	-	-	-	-	-
2242406	intragenic	C	T	BPP_RS10535	BPP2094	ABC transporter ATP-binding protein	#N/A	-1	148	3	AAG	AAA	K	K	S	-	-	-	-	-	-
2250532	intragenic	C	A	BPP_RS10575	BPP2102	alpha/beta hydrolase	#N/A	1	95	3	CGC	CGA	R	R	S	-	-	-	-	-	-
2251918	intragenic	T	A	BPP_RS10580	BPP2103	NAD(P)/FAD-dependent oxidoreductase	miscellaneous	1	269	2	ATG	AAG	M	K	NS	-	-	-	-	-	-
2252405	intragenic	C	T	BPP_RS10580	BPP2103	NAD(P)/FAD-dependent oxidoreductase	miscellaneous	1	431	3	GAC	GAT	D	D	S	-	-	-	-	-	-
2253034	intragenic	G	A	BPP_RS10585	BPP2104	3-hydroxybutyryl-CoA dehydrogenase	#N/A	1	137	3	CCG	CCA	P	P	S	-	-	-	-	-	-
2255492	intragenic	C	T	BPP_RS10595	BPP2106	CoA transferase	#N/A	1	240	3	GCC	GCT	A	A	S	-	-	-	-	-	-
2259484	intragenic	G	C	BPP_RS10615	BPP2110	ABC transporter ATP-binding protein	#N/A	1	123	3	CGG	CGC	R	R	S	-	-	-	-	-	-
2262797	intragenic	T	G	BPP_RS10630	BPP2113	FAD-dependent oxidoreductase	#N/A	1	247	2	GTC	GGC	V	G	NS	-	-	-	-	-	-
2263483	intergenic	T	C	-			#N/A	-	-	-	-	-	-	-	-	BPP_RS10630	1	31	BPP_RS10635	1	34
2265392	intragenic	C	T	BPP_RS10645	BPP2115	3-oxoacyl-[acyl-carrier-protein] reductase	#N/A	-1	13	3	ATG	ATA	M	I	NS	-	-	-	-	-	-
2267869	intragenic	G	T	BPP_RS10660	BPP2119	TRAP transporter substrate-binding protein	#N/A	-1	176	1	CCC	ACC	P	T	NS	-	-	-	-	-	-
2267945	intragenic	G	A	BPP_RS10660	BPP2119	TRAP transporter substrate-binding protein	#N/A	-1	150	3	GGC	GGT	G	G	S	-	-	-	-	-	-
2270937	intragenic	C	G	BPP_RS10680	BPP2123	Lrp/AsnC family transcriptional regulator	#N/A	-1	72	3	GAG	GAC	E	D	NS	-	-	-	-	-	-
2277327	intragenic	C	T	BPP_RS10705	BPP2128	amino acid ABC transporter permease	#N/A	1	274	1	CCC	TCC	P	S	NS	-	-	-	-	-	-
2277650	intragenic	A	G	BPP_RS10705	BPP2128	amino acid ABC transporter permease	#N/A	1	381	3	TCA	TCG	S	S	S	-	-	-	-	-	-
2279859	intragenic	G	T	BPP_RS10720	BPP2131	pyridoxal phosphate-dependent aminotransferase	#N/A	-1	90	3	GCC	GCA	A	A	S	-	-	-	-	-	-
2280756	intragenic	G	A	BPP_RS10725	BPP2132	dehydrogenase	#N/A	-1	129	3	GGC	GGT	G	G	S	-	-	-	-	-	-
2284105	intragenic	C	T	BPP_RS10745	BPP2136	creatininase	#N/A	-1	232	3	GAG	GAA	E	E	S	-	-	-	-	-	-
2284225	intragenic	G	A	BPP_RS10745	BPP2136	creatininase	#N/A	-1	192	3	GGC	GGT	G	G	S	-	-	-	-	-	-
2284896	intragenic	C	T	BPP_RS10750	BPP2137	tripartite tricarboxylate transporter substrate binding protein	#N/A	-1	304	3	CTG	CTA	L	L	S	-	-	-	-	-	-
2285238	intragenic	C	T	BPP_RS10750	BPP2137	tripartite tricarboxylate transporter substrate binding protein	#N/A	-1	190	3	CCG	CCA	P	P	S	-	-	-	-	-	-
2285247	intragenic	G	A	BPP_RS10750	BPP2137	tripartite tricarboxylate transporter substrate binding protein	#N/A	-1	187	3	GGC	GGT	G	G	S	-	-	-	-	-	-
2285894	intragenic	T	C	BPP_RS10755	BPP2138	tripartite tricarboxylate transporter substrate binding protein	#N/A	-1	290	3	AGA	AGG	R	R	S	-	-	-	-	-	-
2288144	intragenic	G	A	BPP_RS10765	BPP2140	DUF4142 domain-containing protein	#N/A	1	62	1	GAA	AAA	E	K	NS	-	-	-	-	-	-
2297385	intragenic	A	G	BPP_RS10805	BPP2148	biotin transporter BioY	#N/A	1	111	2	GAC	GGC	D	G	NS	-	-	-	-	-	-
2297476	intragenic	C	T	BPP_RS10805	BPP2148	biotin transporter BioY	#N/A	1	141	3	TTC	TTT	F	F	S	-	-	-	-	-	-
2300208	intergenic	G	A	-			#N/A	-	-	-	-	-	-	-	-	BPP_RS10810	-1	2	BPP_RS10815	-1	12
2300221	intragenic	C	T	BPP_RS10815	BPP2150	ABC transporter ATP-binding protein	#N/A	-1	251	2	TGA	TAA	*	*	S	-	-	-	-	-	-
2300966	intragenic	C	T	BPP_RS10815	BPP2150/ID=cds2156	ABC transporter ATP-binding protein	#N/A	-1	3	1	GAT	AAT	D	N	NS	-	-	-	-	-	-
2301155	intragenic	T	C	BPP_RS10820			#N/A	-1	205	2	AAC	AGC	N	S	NS	-	-	-	-	-	-
2307879	intragenic	C	T	BPP_RS10860	BPP2159	ABC transporter ATP-binding protein	transport/binding proteins	-1	611	2	GGC	GAC	G	D	NS	-	-	-	-	-	-
2308973	intragenic	C	T	BPP_RS10860	BPP2159	ABC transporter ATP-binding protein	transport/binding proteins	-1	246	3	CTG	CTA	L	L	S	-	-	-	-	-	-
2309201	intragenic	G	T	BPP_RS10860	BPP2159	ABC transporter ATP-binding protein	transport/binding proteins	-1	170	3	GGC	GGA	G	G	S	-	-	-	-	-	-
2309714	intergenic	G	A	-			#N/A	-	-	-	-	-	-	-	-	BPP_RS10860	-1	4	BPP_RS10865	1	377
2309936	intergenic	T	G	-			#N/A	-	-	-	-	-	-	-	-	BPP_RS10860	-1	226	BPP_RS10865	1	155
2312738	intragenic	C	T	BPP_RS10885	BPP2164	flagellar brake protein	conserved hypothetical	1	166	1	CCG	TCG	P	S	NS	-	-	-	-	-	-
2314551	intragenic	C	G	BPP_RS10895	BPP2166	aldehyde dehydrogenase family protein	#N/A	-1	455	1	GCC	CCC	A	P	NS	-	-	-	-	-	-
2316432	intragenic	A	T	BPP_RS10905	BPP2167	HD domain-containing protein	small molecule degradation	1	1	1	ATG	TTG	M	L	NS	-	-	-	-	-	-
2316870	intragenic	G	A	BPP_RS10905	BPP2167	HD domain-containing protein	small molecule degradation	1	147	1	GGG	AGG	G	R	NS	-	-	-	-	-	-
2318342	intragenic	G	A	BPP_RS10905	BPP2167	HD domain-containing protein	small molecule degradation	1	637	3	AAG	AAA	K	K	S	-	-	-	-	-	-
2324091	intragenic	A	T	BPP_RS10930	BPP2172	amidohydrolase	conserved hypothetical	1	272	2	GAG	GTG	E	V	NS	-	-	-	-	-	-
2324657	intragenic	C	G	BPP_RS10935	BPP2173	hypothetical protein	conserved hypothetical	1	160	3	AGC	AGG	S	R	NS	-	-	-	-	-	-
2326472	intragenic	G	T	BPP_RS10945	BPP2175	acetyl-CoA carboxylase biotin carboxylase subunit	fatty acid metabolism	1	135	1	GCG	TCG	A	S	NS	-	-	-	-	-	-
2328304	intragenic	C	T	BPP_RS10950	BPP2176	methylmalonyl-CoA carboxyltransferase	#N/A	1	283	3	CGC	CGT	R	R	S	-	-	-	-	-	-
2328520	intragenic	G	A	BPP_RS10950	BPP2176	methylmalonyl-CoA carboxyltransferase	#N/A	1	355	3	GTG	GTA	V	V	S	-	-	-	-	-	-
2328833	intragenic	A	C	BPP_RS10950	BPP2176	methylmalonyl-CoA carboxyltransferase	#N/A	1	460	1	ACC	CCC	T	P	NS	-	-	-	-	-	-
2330006	intragenic	C	T	BPP_RS10965	BPP2178	acyl-CoA synthetase	#N/A	1	7	1	CTC	TTC	L	F	NS	-	-	-	-	-	-
2330766	intragenic	G	A	BPP_RS10965	BPP2178	acyl-CoA synthetase	#N/A	1	260	2	GGC	GAC	G	D	NS	-	-	-	-	-	-
2330824	intragenic	G	A	BPP_RS10965	BPP2178	acyl-CoA synthetase	#N/A	1	279	3	ACG	ACA	T	T	S	-	-	-	-	-	-
2331495	intergenic	C	G	-			#N/A	-	-	-	-	-	-	-	-	BPP_RS10965	1	11	BPP_RS10970	1	28
2332399	intragenic	G	A	BPP_RS10970	BPP2180	ABC transporter substrate-binding protein	#N/A	1	293	1	GGG	AGG	G	R	NS	-	-	-	-	-	-
2339280	intragenic	G	A	BPP_RS11005	BPP2187	LysR family transcriptional regulator	#N/A	1	225	3	GGG	GGA	G	G	S	-	-	-	-	-	-
2341627	intragenic	T	C	BPP_RS11020	BPP2190	5-carboxymethyl-2-hydroxymuconate isomerase	#N/A	1	184	3	GGT	GGC	G	G	S	-	-	-	-	-	-
2342841	intragenic	C	T	BPP_RS11025	BPP2191	ornithine cyclodeaminase	#N/A	1	297	3	GGC	GGT	G	G	S	-	-	-	-	-	-
2345820	intragenic	C	A	BPP_RS11040	BPP2193	3-phenylpropionate dioxygenase	#N/A	1	395	2	ACT	AAT	T	N	NS	-	-	-	-	-	-
2346340	intragenic	C	G	BPP_RS11045	BPP2193	ABC transporter substrate-binding protein	#N/A	1	141	2	GCC	GGC	A	G	NS	-	-	-	-	-	-
2349823	intragenic	C	T	BPP_RS11065	BPP2199	ABC transporter ATP-binding protein	#N/A	1	5	3	AGC	AGT	S	S	S	-	-	-	-	-	-
2350330	intragenic	G	A	BPP_RS11065	BPP2199	ABC transporter ATP-binding protein	#N/A	1	174	3	CTG	CTA	L	L	S	-	-	-	-	-	-
2351645	intragenic	G	C	BPP_RS11075	BPP2201	gamma-glutamyltransferase	#N/A	-1	415	1	CCC	GCC	P	A	NS	-	-	-	-	-	-
2352294	intragenic	G	T	BPP_RS11075	BPP2201	gamma-glutamyltransferase	#N/A	-1	198	3	CGC	CGA	R	R	S	-	-	-	-	-	-
2359609	intragenic	C	T	BPP_RS11115	BPP2208	alkene reductase	#N/A	-1	307	3	GCG	GCA	A	A	S	-	-	-	-	-	-
2361243	intragenic	C	A	BPP_RS11120	BPP2210	LysR family transcriptional regulator	#N/A	1	205	3	GGC	GGA	G	G	S	-	-	-	-	-	-
2363942	intragenic	C	T	BPP_RS11140	BPP2213	EscD/YscD/HrpQ family type III secretion system inner membrane ring protein	#N/A	-1	82	3	CAG	CAA	Q	Q	S	-	-	-	-	-	-
2364368	intragenic	A	G	BPP_RS11145	BPP2213	EscV/YscV/HrcV family type III secretion system export apparatus protein	#N/A	-1	639	1	TAC	CAC	Y	H	NS	-	-	-	-	-	-
2368818	intragenic	C	T	BPP_RS11170	BPP2220	hypothetical protein	virulence-associated genes	1	42	2	ACG	ATG	T	M	NS	-	-	-	-	-	-
2370028	intragenic	T	C	BPP_RS11180	BPP2222	CesD/SycD/LcrH family type III secretion system chaperone	virulence-associated genes	1	135	2	CTT	CCT	L	P	NS	-	-	-	-	-	-
2374753	intragenic	C	T	BPP_RS11215	BPP2229	hypothetical protein	virulence-associated genes	1	56	2	TCG	TTG	S	L	NS	-	-	-	-	-	-
2376862	intragenic	T	A	BPP_RS11225	BPP2231	EscN/YscN/HrcN family type III secretion system ATPase	virulence-associated genes	1	334	2	CTG	CAG	L	Q	NS	-	-	-	-	-	-
2379776	intragenic	G	A	BPP_RS11245	BPP2235	EscR/YscR/HrcR family type III secretion system export apparatus protein	virulence-associated genes	1	152	1	GCA	ACA	A	T	NS	-	-	-	-	-	-
2380267	intergenic	G	T	-			#N/A	-	-	-	-	-	-	-	-	BPP_RS11250	1	1	BPP_RS11255	1	11
2384199	intragenic	G	A	BPP_RS11270	BPP2240	EscC/YscC/HrcC family type III secretion system outer membrane ring protein	virulence-associated genes	1	564	1	GGC	AGC	G	S	NS	-	-	-	-	-	-
2384581	intragenic	C	A	BPP_RS11275	BPP2240	RNA polymerase sigma factor	#N/A	-1	120	2	AGT	ATT	S	I	NS	-	-	-	-	-	-
2385409	intragenic	G	A	BPP_RS11280	BPP2242	hypothetical protein	#N/A	-1	135	2	TCG	TTG	S	L	NS	-	-	-	-	-	-
2392056	intragenic	G	A	BPP_RS11300	BPP2246	MFS transporter	transport/binding proteins	1	449	3	GCG	GCA	A	A	S	-	-	-	-	-	-
2394342	intergenic	G	A	-			#N/A	-	-	-	-	-	-	-	-	BPP_RS11305	-1	25	BPP_RS11310	-1	59
2394364	intergenic	A	C	-			#N/A	-	-	-	-	-	-	-	-	BPP_RS11305	-1	47	BPP_RS11310	-1	37
2394790	intragenic	G	A	BPP_RS11310	BPP2247	ATP-binding protein	#N/A	-1	14	2	GCC	GTC	A	V	NS	-	-	-	-	-	-
2397250	intragenic	A	G	BPP_RS11330		hypothetical protein	#N/A	1	31	1	AGC	GGC	S	G	NS	-	-	-	-	-	-
2401894	intergenic	G	A	-			#N/A	-	-	-	-	-	-	-	-	BPP_RS11345	1	2	BPP_RS11350	-1	68
2403221	intragenic	C	T	BPP_RS11355	BPP2256	hypothetical protein	#N/A	-1	34	3	GAG	GAA	E	E	S	-	-	-	-	-	-
2405141	intragenic	A	C	BPP_RS11370	BPP2259	site-2 protease family protein	#N/A	1	48	2	CAG	CCG	Q	P	NS	-	-	-	-	-	-
2408546	intergenic	T	A	-			#N/A	-	-	-	-	-	-	-	-	BPP_RS11385	-1	32	BPP_RS22550	-1	204
2408632	intergenic	G	A	-			#N/A	-	-	-	-	-	-	-	-	BPP_RS11385	-1	118	BPP_RS22550	-1	118
2409819	intragenic	G	T	BPP_RS11395	BPP2264	cupin	conserved hypothetical	-1	200	3	GAC	GAA	D	E	NS	-	-	-	-	-	-
2415183	intragenic	A	G	BPP_RS11415	BPP2268	antibiotic biosynthesis monooxygenase	cell surface	1	142	2	AAC	AGC	N	S	NS	-	-	-	-	-	-
2417852	intragenic	T	C	BPP_RS11425	BPP2270	thiol oxidoreductase	conserved hypothetical	1	374	2	CTG	CCG	L	P	NS	-	-	-	-	-	-
2422923	intragenic	C	A	BPP_RS11450	BPP2275	tripartite tricarboxylate transporter substrate binding protein	cell surface	1	201	1	CTG	ATG	L	M	NS	-	-	-	-	-	-
2423475	intragenic	T	G	BPP_RS11455	BPP2276	RNA methyltransferase	miscellaneous	-1	258	2	AAA	ACA	K	T	NS	-	-	-	-	-	-
2424205	intragenic	G	A	BPP_RS11455	BPP2276	RNA methyltransferase	miscellaneous	-1	15	1	CCC	TCC	P	S	NS	-	-	-	-	-	-
2424321	intergenic	G	A	-			#N/A	-	-	-	-	-	-	-	-	BPP_RS11455	-1	74	BPP_RS11460	1	34
2424501	intragenic	G	A	BPP_RS11460	BPP2277	inositol monophosphatase	miscellaneous	1	49	3	GAG	GAA	E	E	S	-	-	-	-	-	-
2425703	intragenic	G	A	BPP_RS11465	BPP2278	TerC family protein	cell surface	1	138	1	GCG	ACG	A	T	NS	-	-	-	-	-	-
2432110	intragenic	G	A	BPP_RS11495	BPP2284	DNA-3-methyladenine glycosylase 2 family protein	macromolecule synthesis/modification	1	128	1	GAG	AAG	E	K	NS	-	-	-	-	-	-
2432498	intragenic	C	T	BPP_RS11500	BPP2285	acetyl-CoA carboxylase carboxyl transferase subunit alpha	fatty acid metabolism	1	30	2	GCG	GTG	A	V	NS	-	-	-	-	-	-
2436820	intragenic	C	T	BPP_RS11520	BPP2288	cupin domain-containing protein	conserved hypothetical	1	148	2	CCG	CTG	P	L	NS	-	-	-	-	-	-
2443330	intragenic	G	A	BPP_RS11560	BPP2296	SDR family NAD(P)-dependent oxidoreductase	miscellaneous	1	241	1	GCC	ACC	A	T	NS	-	-	-	-	-	-
2443993	intragenic	C	T	BPP_RS11565	BPP2297	TetR/AcrR family transcriptional regulator	regulation	1	177	1	CCG	TCG	P	S	NS	-	-	-	-	-	-
2456349	intragenic	G	A	BPP_RS11630	BPP2309	RidA family protein	conserved hypothetical	-1	44	3	GTC	GTT	V	V	S	-	-	-	-	-	-
2457170	intragenic	G	T	BPP_RS11640	BPP2311	hypothetical protein	#N/A	-1	51	2	GCC	GAC	A	D	NS	-	-	-	-	-	-
2461245	intragenic	A	C	BPP_RS11665	BPP2316	poly-beta-1%2C6 N-acetyl-D-glucosamine synthase	adaptation	-1	30	2	CTG	CGG	L	R	NS	-	-	-	-	-	-
2461357	intragenic	C	T	BPP_RS11670	BPP2317	poly-beta-1%2C6-N-acetyl-D-glucosamine N-deacetylase PgaB	adaptation	-1	696	1	GCC	ACC	A	T	NS	-	-	-	-	-	-
2461738	intragenic	A	G	BPP_RS11670	BPP2317	poly-beta-1%2C6-N-acetyl-D-glucosamine N-deacetylase PgaB	adaptation	-1	569	1	TTC	CTC	F	L	NS	-	-	-	-	-	-
2462036	intragenic	G	A	BPP_RS11670	BPP2317	poly-beta-1%2C6-N-acetyl-D-glucosamine N-deacetylase PgaB	adaptation	-1	469	3	GGC	GGT	G	G	S	-	-	-	-	-	-
2466193	intergenic	G	A	-			#N/A	-	-	-	-	-	-	-	-	BPP_RS11680	1	315	BPP_RS11690	1	32
2467781	intragenic	G	A	BPP_RS11695	BPP2321	ABC transporter substrate-binding protein	transport/binding proteins	1	253	1	GTC	ATC	V	I	NS	-	-	-	-	-	-
2469037	intragenic	G	A	BPP_RS11700	BPP2322	ABC transporter permease	transport/binding proteins	1	238	2	GGC	GAC	G	D	NS	-	-	-	-	-	-
2469639	intragenic	C	T	BPP_RS11700	BPP2322	ABC transporter permease	transport/binding proteins	1	439	1	CAG	TAG	Q	*	NS	-	-	-	-	-	-
2470491	intragenic	A	G	BPP_RS11705	BPP2323	ABC transporter ATP-binding protein	transport/binding proteins	1	74	2	GAC	GGC	D	G	NS	-	-	-	-	-	-
2476022	intragenic	T	C	BPP_RS11725	BPP2327	6-hydroxynicotinate 3-monooxygenase	miscellaneous	-1	178	1	ACC	GCC	T	A	NS	-	-	-	-	-	-
2476593	intergenic	T	C	-			#N/A	-	-	-	-	-	-	-	-	BPP_RS11725	-1	40	BPP_RS11730	1	261
2476678	intergenic	C	G	-			#N/A	-	-	-	-	-	-	-	-	BPP_RS11725	-1	125	BPP_RS11730	1	176
2482713	intragenic	T	C	BPP_RS11755	BPP2333	ferric reductase	energy metabolism	1	39	2	GTC	GCC	V	A	NS	-	-	-	-	-	-
2484354	intragenic	G	C	BPP_RS11760	BPP2334	TonB-dependent siderophore receptor	virulence-associated genes	-1	590	3	GCC	GCG	A	A	S	-	-	-	-	-	-
2487940	intragenic	A	G	BPP_RS11775	BPP2337	DUF4976 domain-containing protein	cell surface	1	30	1	ACC	GCC	T	A	NS	-	-	-	-	-	-
2488632	intragenic	C	T	BPP_RS11775	BPP2337	DUF4976 domain-containing protein	#N/A	1	260	3	GCC	GCT	A	A	S	-	-	-	-	-	-
2488800	intragenic	A	G	BPP_RS11775	BPP2337	DUF4976 domain-containing protein	#N/A	1	316	3	ACA	ACG	T	T	S	-	-	-	-	-	-
2490402	intragenic	A	G	BPP_RS11780	BPP2338	long-chain fatty acid--CoA ligase	#N/A	-1	238	1	TAC	CAC	Y	H	NS	-	-	-	-	-	-
2496350	intragenic	G	A	BPP_RS11800	BPP2341	fatty acid transporter	#N/A	-1	96	3	GGC	GGT	G	G	S	-	-	-	-	-	-
2497878	intragenic	G	A	BPP_RS11805	BPP2343	enoyl-CoA hydratase	#N/A	-1	259	1	CGC	TGC	R	C	NS	-	-	-	-	-	-
2503881	intergenic	G	C	-			#N/A	-	-	-	-	-	-	-	-	BPP_RS11820	-1	904	BPP_RS11825	1	254
2504377	intragenic	G	A	BPP_RS11825	BPP2347	DNA-binding response regulator	#N/A	1	81	3	GTG	GTA	V	V	S	-	-	-	-	-	-
2506767	intragenic	C	T	BPP_RS11835	BPP2349	phosphomannomutase/phosphoglucomutase	macromolecule synthesis/modification	1	267	3	GGC	GGT	G	G	S	-	-	-	-	-	-
2506831	intragenic	G	A	BPP_RS11835	BPP2349	phosphomannomutase/phosphoglucomutase	macromolecule synthesis/modification	1	289	1	GGC	AGC	G	S	NS	-	-	-	-	-	-
2513483	intragenic	C	T	BPP_RS11870	BPP2355	inositol monophosphatase	miscellaneous	-1	262	1	GGC	AGC	G	S	NS	-	-	-	-	-	-
2515231	intragenic	C	G	BPP_RS11875	BPP2356	NAD-dependent succinate-semialdehyde dehydrogenase, gabD	small molecule degradation	-1	223	1	GCG	CCG	A	P	NS	-	-	-	-	-	-
2515379	intragenic	G	C	BPP_RS11875	BPP2356	NAD-dependent succinate-semialdehyde dehydrogenase, gabD	small molecule degradation	-1	173	3	GGC	GGG	G	G	S	-	-	-	-	-	-
2516341	intragenic	G	A	BPP_RS11880	BPP2357	4-aminobutyrate--2-oxoglutarate transaminase	small molecule degradation	-1	301	2	CCG	CTG	P	L	NS	-	-	-	-	-	-
2517883	intragenic	G	A	BPP_RS11885	BPP2358	PLP-dependent aminotransferase family protein	#N/A	1	149	1	GGC	AGC	G	S	NS	-	-	-	-	-	-
2520648	intragenic	G	A	BPP_RS11895	BPP2359	ATP-dependent DNA helicase	#N/A	1	266	2	CGG	CAG	R	Q	NS	-	-	-	-	-	-
2528468	intragenic	G	A	BPP_RS11920	BPP2365	ABC transporter permease	transport/binding proteins	1	474	2	AGG	AAG	R	K	NS	-	-	-	-	-	-
2530696	intragenic	G	A	BPP_RS11930	BPP2366	MarR family transcriptional regulator	#N/A	-1	28	3	AGC	AGT	S	S	S	-	-	-	-	-	-
2532451	intragenic	A	G	BPP_RS11935			#N/A	-1	16	3	GTT	GTC	V	V	S	-	-	-	-	-	-
2532693	intergenic	G	A	-			#N/A	-	-	-	-	-	-	-	-	BPP_RS11935	-1	195	BPP_RS11940	-1	110
2534056	intragenic	G	A	BPP_RS11940	BPP2369	ShlB/FhaC/HecB family hemolysin secretion/activation protein	cell surface	-1	154	1	CGC	TGC	R	C	NS	-	-	-	-	-	-
2534580	intergenic	T	C	-			#N/A	-	-	-	-	-	-	-	-	BPP_RS11940	-1	65	BPP_RS11945	1	410
2535257	intragenic	G	A	BPP_RS11945	BPP2370	signal protein	cell surface	1	90	1	GCG	AGG	A	R	NS	-	-	-	-	-	-
2535258	intragenic	C	G	BPP_RS11945	BPP2370	signal protein	cell surface	1	90	2	GCG	AGG	A	R	NS	-	-	-	-	-	-
2536460	intragenic	G	A	BPP_RS11955	BPP2372	prepilin peptidase	cell surface	1	109	3	CTG	CTA	L	L	S	-	-	-	-	-	-
2538072	intragenic	T	C	BPP_RS11970	BPP2375	Flp pilus assembly protein CpaB	cell surface	1	177	2	GTC	GCC	V	A	NS	-	-	-	-	-	-
2539319	intragenic	G	A	BPP_RS11975	BPP2376	type II secretion system protein	transport/binding proteins	1	260	3	CAG	CAA	Q	Q	S	-	-	-	-	-	-
2543920	intragenic	C	T	BPP_RS11995	BPP2380	type II secretion system F family protein	#N/A	1	133	3	CGC	CGT	R	R	S	-	-	-	-	-	-
2543972	intragenic	G	A	BPP_RS11995	BPP2380	type II secretion system F family protein	#N/A	1	151	1	GGC	AGC	G	S	NS	-	-	-	-	-	-
2546869	intragenic	C	A	BPP_RS12010	BPP2383	hypothetical protein	cell surface	1	357	3	ACC	ACA	T	T	S	-	-	-	-	-	-
2548628	intragenic	G	T	BPP_RS12015	BPP2384	sigma-54-dependent Fis family transcriptional regulator	regulation	1	189	1	GGC	TGC	G	C	NS	-	-	-	-	-	-
2550180	intragenic	T	G	BPP_RS12020	BPP2385	DUF2968 domain-containing protein	cell surface	1	216	1	TTG	GTG	L	V	NS	-	-	-	-	-	-
2550372	intragenic	G	T	BPP_RS12025	BPP2386	DUF1178 domain-containing protein	conserved hypothetical	1	24	1	GTG	TTG	V	L	NS	-	-	-	-	-	-
2551343	intragenic	G	A	BPP_RS12030	BPP2387	RNA polymerase sigma factor	macromolecule synthesis/modification	1	167	3	CTG	CTA	L	L	S	-	-	-	-	-	-
2551741	intragenic	C	T	BPP_RS12035	BPP2388	DUF4439 domain-containing protein	cell surface	1	16	3	TTC	TTT	F	F	S	-	-	-	-	-	-
2553974	intragenic	C	T	BPP_RS12050	BPP2391	elongation factor P maturation arginine rhamnosyltransferase EarP	conserved hypothetical	-1	226	1	GGA	AGA	G	R	NS	-	-	-	-	-	-
2554933	intragenic	T	C	BPP_RS12055	BPP2392	DUF2863 domain-containing protein	conserved hypothetical	-1	312	2	AAC	AGC	N	S	NS	-	-	-	-	-	-
2562904	intragenic	G	A	BPP_RS12075	BPP2396	TonB-dependent siderophore receptor	virulence-associated genes	1	721	1	GGC	AGC	G	S	NS	-	-	-	-	-	-
2564391	intragenic	C	G	BPP_RS12085	BPP2398	OmpA family protein	cell surface	-1	22	2	GGT	GCT	G	A	NS	-	-	-	-	-	-
2569627	intragenic	G	A	BPP_RS12115	BPP2404	hypothetical protein	conserved hypothetical	1	69	1	GAC	AAC	D	N	NS	-	-	-	-	-	-
2570028	intragenic	A	G	BPP_RS12120	BPP2405	EamA family transporter	cell surface	1	80	1	ATG	GTG	M	V	NS	-	-	-	-	-	-
2570736	intragenic	G	A	BPP_RS12125	BPP2406	anion permease	cell surface	1	14	1	GCG	ACG	A	T	NS	-	-	-	-	-	-
2571400	intragenic	T	C	BPP_RS12125	BPP2406	anion permease	cell surface	1	235	2	TTG	TCG	L	S	NS	-	-	-	-	-	-
2577281	intragenic	C	G	BPP_RS12150	BPP2411	acetyl-CoA hydrolase	miscellaneous	1	215	3	GTC	GTG	V	V	S	-	-	-	-	-	-
2580365	intergenic	G	A	-			#N/A	-	-	-	-	-	-	-	-	BPP_RS12160	-1	19	BPP_RS12165	1	70
2580381	intergenic	G	A	-			#N/A	-	-	-	-	-	-	-	-	BPP_RS12160	-1	35	BPP_RS12165	1	54
2587029	intergenic	T	G	-			#N/A	-	-	-	-	-	-	-	-	BPP_RS12165	1	6346	BPP_RS12195	1	366
2587071	intergenic	C	A	-			#N/A	-	-	-	-	-	-	-	-	BPP_RS12165	1	6388	BPP_RS12195	1	324
2587072	intergenic	T	A	-			#N/A	-	-	-	-	-	-	-	-	BPP_RS12165	1	6389	BPP_RS12195	1	323
2588616	intragenic	G	A	BPP_RS12195	BPP2415	autotransporter Vag8	virulence-associated genes	1	408	1	GAC	AAC	D	N	NS	-	-	-	-	-	-
2590032	intragenic	G	A	BPP_RS12195	BPP2415	autotransporter Vag8	virulence-associated genes	1	880	1	GGC	AGC	G	S	NS	-	-	-	-	-	-
2594618	intergenic	G	A	-			#N/A	-	-	-	-	-	-	-	-	BPP_RS12225	-1	7	BPP_RS12230	-1	28
2596303	intragenic	C	T	BPP_RS12235	BPP2423	DUF853 domain-containing protein	miscellaneous	1	284	1	CAA	TAA	Q	*	NS	-	-	-	-	-	-
2605660	intragenic	C	T	BPP_RS12275	BPP2431	4-aminobutyrate--2-oxoglutarate transaminase	small molecule degradation	-1	98	1	GGC	AGC	G	S	NS	-	-	-	-	-	-
2605895	intragenic	G	A	BPP_RS12275	BPP2431	4-aminobutyrate--2-oxoglutarate transaminase	small molecule degradation	-1	19	3	GGC	GGT	G	G	S	-	-	-	-	-	-
2611136	intragenic	C	A	BPP_RS12295	BPP2435	peptide ABC transporter substrate-binding protein	transport/binding proteins	-1	11	1	GCA	TCA	A	S	NS	-	-	-	-	-	-
2613082	intragenic	G	A	BPP_RS12300	BPP2436	PLP-dependent aminotransferase family protein	regulation	1	499	3	CGG	CGA	R	R	S	-	-	-	-	-	-
2613414	intragenic	C	A	BPP_RS12305	BPP2437	tartrate dehydrogenase	small molecule degradation	1	60	3	GAC	GAA	D	E	NS	-	-	-	-	-	-
2614104	intragenic	G	A	BPP_RS12305	BPP2437	tartrate dehydrogenase	small molecule degradation	1	290	3	AAG	AAA	K	K	S	-	-	-	-	-	-
2616740	intragenic	G	A	BPP_RS12315	BPP2437	EmrA/EmrK family multidrug efflux transporter periplasmic adaptor subunit	#N/A	-1	128	3	ATC	ATT	I	I	S	-	-	-	-	-	-
2618614	intergenic	T	C	-			#N/A	-	-	-	-	-	-	-	-	BPP_RS12320	-1	73	BPP_RS12325	-1	51
2619917	intragenic	G	A	BPP_RS12330	BPP2443	EamA/RhaT family transporter	cell surface	-1	51	3	CGC	CGT	R	R	S	-	-	-	-	-	-
2624215	intragenic	G	A	BPP_RS12355	BPP2448	sulfurtransferase	miscellaneous	1	22	1	GTG	ATG	V	M	NS	-	-	-	-	-	-
2625428	intragenic	G	A	BPP_RS12360	BPP2449	phosphohydrolase	conserved hypothetical	-1	54	3	CAC	CAT	H	H	S	-	-	-	-	-	-
2633680	intragenic	G	C	BPP_RS12405	BPP2457	TonB-dependent receptor	#N/A	1	52	1	GCC	CCC	A	P	NS	-	-	-	-	-	-
2635066	intragenic	G	A	BPP_RS12405	BPP2457	TonB-dependent receptor	#N/A	1	514	1	GCT	ACT	A	T	NS	-	-	-	-	-	-
2637473	intragenic	C	G	BPP_RS12410	BPP2458	aromatic ring-hydroxylating dioxygenase subunit alpha	miscellaneous	-1	118	3	CAG	CAC	Q	H	NS	-	-	-	-	-	-
2638334	intragenic	G	A	BPP_RS12415	BPP2459	membrane protein	cell surface	-1	173	3	CTC	CTT	L	L	S	-	-	-	-	-	-
2641098	intragenic	G	A	BPP_RS12430	BPP2462	exodeoxyribonuclease 7 small subunit	macromolecule degradation	1	7	1	GCC	ACC	A	T	NS	-	-	-	-	-	-
2644121	intragenic	G	A	BPP_RS12440	BPP2464	1-deoxy-D-xylulose-5-phosphate synthase	cofactor biosynthesis	1	604	1	GCC	ACC	A	T	NS	-	-	-	-	-	-
2645025	intragenic	C	T	BPP_RS12445	BPP2465	GTP cyclohydrolase I FolE2	conserved hypothetical	1	232	2	GCC	GTC	A	V	NS	-	-	-	-	-	-
2646515	intragenic	G	C	BPP_RS12465	BPP2469	50S ribosomal protein L9	ribosome constituents	1	12	3	CTG	CTC	L	L	S	-	-	-	-	-	-
2649620	intragenic	G	A	BPP_RS12480	BPP2472	replicative DNA helicase	macromolecule synthesis/modification	1	140	3	AAG	AAA	K	K	S	-	-	-	-	-	-
2650083	intragenic	G	A	BPP_RS12480	BPP2472	replicative DNA helicase	macromolecule synthesis/modification	1	295	1	GAC	AAC	D	N	NS	-	-	-	-	-	-
2653016	intragenic	C	T	BPP_RS12495	BPP2475	PhoH family protein	miscellaneous	-1	452	3	AAG	AAA	K	K	S	-	-	-	-	-	-
2656011	intragenic	C	T	BPP_RS12510	BPP2478	alanine transaminase	central/intermediary metabolism	1	189	3	ATC	ATT	I	I	S	-	-	-	-	-	-
2664879	intragenic	G	A	BPP_RS12545	BPP2485	DNA-binding protein	regulation	-1	27	1	CTG	TTG	L	L	S	-	-	-	-	-	-
2665337	intragenic	C	A	BPP_RS12550	BPP2486	carbon-nitrogen hydrolase family protein	miscellaneous	1	86	1	CAA	AAA	Q	K	NS	-	-	-	-	-	-
2668459	intragenic	A	C	BPP_RS12560	BPP2488	3-deoxy-7-phosphoheptulonate synthase	amino acid biosynthesis	1	274	1	AAA	CAA	K	Q	NS	-	-	-	-	-	-
2672858	intragenic	G	A	BPP_RS12565	BPP2489	filamentous hemagglutinin N-terminal domain-containing protein	virulence-associated genes	-1	2845	2	CCG	CTG	P	L	NS	-	-	-	-	-	-
2673670	intragenic	G	A	BPP_RS12565	BPP2489	filamentous hemagglutinin N-terminal domain-containing protein	virulence-associated genes	-1	2574	3	CCC	CCT	P	P	S	-	-	-	-	-	-
2673868	intragenic	G	C	BPP_RS12565	BPP2489	filamentous hemagglutinin N-terminal domain-containing protein	virulence-associated genes	-1	2508	3	GCC	GAG	A	E	NS	-	-	-	-	-	-
2673869	intragenic	G	T	BPP_RS12565	BPP2489	filamentous hemagglutinin N-terminal domain-containing protein	virulence-associated genes	-1	2508	2	GCC	GAG	A	E	NS	-	-	-	-	-	-
2675369	intragenic	G	A	BPP_RS12565	BPP2489	filamentous hemagglutinin N-terminal domain-containing protein	virulence-associated genes	-1	2008	2	ACC	ATC	T	I	NS	-	-	-	-	-	-
2675719	intragenic	G	A	BPP_RS12565	BPP2489	filamentous hemagglutinin N-terminal domain-containing protein	virulence-associated genes	-1	1891	3	TAC	TAT	Y	Y	S	-	-	-	-	-	-
2681442	intergenic	G	A	-			#N/A	-	-	-	-	-	-	-	-	BPP_RS12565	-1	51	BPP_RS12570	1	79
2682439	intragenic	G	A	BPP_RS12570	BPP2490	FAD-binding protein	miscellaneous	1	307	1	GCC	ACC	A	T	NS	-	-	-	-	-	-
2683497	intragenic	G	A	BPP_RS12575	BPP2491	FAD-binding oxidoreductase	central/intermediary metabolism	1	145	1	GCC	ACC	A	T	NS	-	-	-	-	-	-
2684143	intragenic	G	C	BPP_RS12575	BPP2491	FAD-binding oxidoreductase	central/intermediary metabolism	1	360	2	CGG	CCG	R	P	NS	-	-	-	-	-	-
2691785	intragenic	C	T	BPP_RS12605	BPP2497	NAD(P) transhydrogenase subunit beta	#N/A	-1	317	3	CTG	CTA	L	L	S	-	-	-	-	-	-
2694304	intergenic	T	C	-			#N/A	-	-	-	-	-	-	-	-	BPP_RS12615	-1	135	BPP_RS12620	-1	120
2694596	intragenic	C	T	BPP_RS12620	BPP2500	N-formylglutamate amidohydrolase	miscellaneous	-1	235	2	CGC	CAC	R	H	NS	-	-	-	-	-	-
2703594	intergenic	A	C	-			#N/A	-	-	-	-	-	-	-	-	BPP_RS12660	-1	86	BPP_RS12665	-1	55
2704994	intergenic	A	G	-			#N/A	-	-	-	-	-	-	-	-	BPP_RS12670	-1	307	BPP_RS12675	1	263
2707542	intragenic	G	A	BPP_RS12685	BPP2513	amidase	conserved hypothetical	1	111	1	GTC	ATC	V	I	NS	-	-	-	-	-	-
2708524	intragenic	G	A	BPP_RS12690	BPP2514	diguanylate cyclase	conserved hypothetical	-1	260	1	CCG	TCG	P	S	NS	-	-	-	-	-	-
2710847	intergenic	G	A	-			#N/A	-	-	-	-	-	-	-	-	BPP_RS12705	-1	127	BPP_RS12710	1	239
2712401	intragenic	G	A	BPP_RS12725	BPPt33	hypothetical protein	#N/A	-1	253	1	CGC	TGC	R	C	NS	-	-	-	-	-	-
2716803	intragenic	A	G	BPP_RS12745	BPP2525	FMN-binding glutamate synthase family protein	cell surface	-1	457	3	TTT	TTC	F	F	S	-	-	-	-	-	-
2718454	intragenic	C	A	BPP_RS12750	BPP2526	YeeE/YedE family protein	cell surface	-1	368	1	GCC	TCC	A	S	NS	-	-	-	-	-	-
2719483	intragenic	C	T	BPP_RS12750	BPP2526	YeeE/YedE family protein	cell surface	-1	25	1	GAT	AAT	D	N	NS	-	-	-	-	-	-
2719743	intragenic	A	T	BPP_RS12755	BPP2527	AEC family transporter	cell surface	-1	274	2	TTC	TAC	F	Y	NS	-	-	-	-	-	-
2721052	intragenic	A	G	BPP_RS12760			miscellaneous	1	122	2	CAC	CGC	H	R	NS	-	-	-	-	-	-
2721639	intragenic	G	A	BPP_RS12770	BPP2529	DTW domain-containing protein	conserved hypothetical	1	57	1	GAG	AAG	E	K	NS	-	-	-	-	-	-
2724636	intragenic	G	T	BPP_RS12780	BPP2530	ribonuclease R	macromolecule degradation	1	685	1	GGC	TGC	G	C	NS	-	-	-	-	-	-
2725208	intragenic	G	C	BPP_RS12785	BPP2531	23S rRNA (guanosine(2251)-2'-O)-methyltransferase RlmB	miscellaneous	1	12	1	GCG	CCG	A	P	NS	-	-	-	-	-	-
2728924	intergenic	G	A	-			#N/A	-	-	-	-	-	-	-	-	BPP_RS12800	1	400	BPP_RS12810	1	84
2740619	intragenic	T	C	BPP_RS12865	BPP2546	short chain dehydrogenase	miscellaneous	-1	170	1	ACC	GCC	T	A	NS	-	-	-	-	-	-
2740861	intragenic	C	T	BPP_RS12865	BPP2546	short chain dehydrogenase	miscellaneous	-1	89	2	CGG	CAG	R	Q	NS	-	-	-	-	-	-
2741634	intragenic	G	A	BPP_RS12870	BPP2547	2-hydroxyacid dehydrogenase	miscellaneous	-1	198	2	GCG	GTG	A	V	NS	-	-	-	-	-	-
2745930	intragenic	G	A	BPP_RS12895	BPP2552	malate dehydrogenase	energy metabolism	1	114	3	GTG	GTA	V	V	S	-	-	-	-	-	-
2746810	intragenic	G	A	BPP_RS12900	BPP2553	dihydroxy-acid dehydratase	energy metabolism	1	21	1	GTC	ATC	V	I	NS	-	-	-	-	-	-
2749122	intragenic	C	T	BPP_RS12905	BPP2554	tripartite tricarboxylate transporter substrate binding protein	#N/A	1	194	3	GCC	GCT	A	A	S	-	-	-	-	-	-
2750155	intragenic	C	T	BPP_RS12910	BPP2555	2-dehydro-3-deoxyglucarate aldolase	miscellaneous	1	192	2	CCC	CTC	P	L	NS	-	-	-	-	-	-
2750666	intragenic	G	A	BPP_RS12915	BPP2556	30S ribosomal protein S20	ribosome constituents	-1	25	1	CGC	TGC	R	C	NS	-	-	-	-	-	-
2751559	intragenic	A	C	BPP_RS12920	BPP2556	iron dicitrate transport regulator FecR	#N/A	-1	96	1	TTC	GTC	F	V	NS	-	-	-	-	-	-
2753260	intragenic	G	A	BPP_RS12925			cell surface	-1	133	3	CGC	CGT	R	R	S	-	-	-	-	-	-
2753292	intragenic	A	C	BPP_RS12925	BPP2558	murein biosynthesis integral membrane protein MurJ	cell surface	-1	123	1	TCC	GCC	S	A	NS	-	-	-	-	-	-
2763514	intragenic	A	G	BPP_RS12980	BPP2569	3-oxoadipyl-CoA thiolase	central/intermediary metabolism	1	375	2	CAG	CGG	Q	R	NS	-	-	-	-	-	-
2764381	intragenic	G	A	BPP_RS12990	BPP2571	cold-shock protein	adaptation	-1	59	3	GGC	GGT	G	G	S	-	-	-	-	-	-
2764719	intergenic	T	C	-			#N/A	-	-	-	-	-	-	-	-	BPP_RS12990	-1	162	BPP_RS12995	1	66
2765138	intergenic	C	G	-			#N/A	-	-	-	-	-	-	-	-	BPP_RS12995	1	39	BPP_RS13000	1	51
2765722	intragenic	T	C	BPP_RS13000	BPP2573	alpha-2-macroglobulin family protein	cell surface	1	178	3	GGT	GGC	G	G	S	-	-	-	-	-	-
2768419	intragenic	G	A	BPP_RS13000	BPP2573	alpha-2-macroglobulin family protein	cell surface	1	1077	3	CCG	CCA	P	P	S	-	-	-	-	-	-
2770652	intragenic	A	C	BPP_RS13005	BPP2574	penicillin-binding protein 1C	cell surface	1	93	2	CAC	CCC	H	P	NS	-	-	-	-	-	-
2773773	intragenic	G	A	BPP_RS13010	BPP2575	ATP-dependent Clp protease ATP-binding subunit ClpA	macromolecule degradation	1	404	2	CGC	CAC	R	H	NS	-	-	-	-	-	-
2777592	intragenic	G	A	BPP_RS13020	BPP2577	MCE family protein	cell surface	1	447	1	GTG	ATG	V	M	NS	-	-	-	-	-	-
2780916	intragenic	G	A	BPP_RS13030	BPP2579	trifunctional transcriptional regulator/proline dehydrogenase/L-glutamate gamma-semialdehyde dehydrogenase, putA	small molecule degradation	1	720	3	CTG	CTA	L	L	S	-	-	-	-	-	-
2783122	intragenic	G	A	BPP_RS13035	BPP2580	branched-chain amino acid ABC transporter substrate-binding protein	transport/binding proteins	1	98	1	GTC	ATC	V	I	NS	-	-	-	-	-	-
2783884	intragenic	A	G	BPP_RS13035	BPP2580	branched-chain amino acid ABC transporter substrate-binding protein	transport/binding proteins	1	352	1	AAG	GAG	K	E	NS	-	-	-	-	-	-
2788111	intragenic	C	G	BPP_RS13060	BPP2584	MFS transporter	#N/A	-1	302	2	CGC	CCC	R	P	NS	-	-	-	-	-	-
2791408	intragenic	G	A	BPP_RS13075	BPP2589	hypothetical protein	#N/A	1	41	3	AAG	AAA	K	K	S	-	-	-	-	-	-
2795034	intragenic	G	A	BPP_RS13085	BPP2592	ammonium transporter	#N/A	-1	161	2	GCC	GTC	A	V	NS	-	-	-	-	-	-
2796401	intergenic	C	G	-			#N/A	-	-	-	-	-	-	-	-	BPP_RS13090	-1	522	BPP_RS13095	1	148
2798575	intergenic	A	G	-			#N/A	-	-	-	-	-	-	-	-	BPP_RS13100	1	112	BPP_RS13105	1	211
2799199	intragenic	C	T	BPP_RS13110	BPP2597	50S ribosomal protein L20	ribosome constituents	1	67	3	GCC	GCT	A	A	S	-	-	-	-	-	-
2804186	intragenic	A	G	BPP_RS13140	BPP2602	hypothetical protein	cell surface	1	8	1	AGA	GGA	R	G	NS	-	-	-	-	-	-
2807956	intragenic	C	A	BPP_RS13165	BPP2606	class A beta-lactamase	#N/A	1	282	2	GCG	GAG	A	E	NS	-	-	-	-	-	-
2810424	intragenic	G	A	BPP_RS13190	BPP2611	PLP-dependent aminotransferase family protein	regulation	-1	359	3	GGC	GGT	G	G	S	-	-	-	-	-	-
2810955	intragenic	G	A	BPP_RS13190	BPP2611	PLP-dependent aminotransferase family protein	regulation	-1	182	3	GCC	GCT	A	A	S	-	-	-	-	-	-
2814248	intragenic	T	C	BPP_RS13225	BPP2616	hypothetical protein	cell surface	1	25	3	GCT	GCC	A	A	S	-	-	-	-	-	-
2814848	intragenic	A	G	BPP_RS13230	BPP2617	aspartate carbamoyltransferase	ribonucleotide biosynthesis	1	53	3	GTA	GTG	V	V	S	-	-	-	-	-	-
2816378	intragenic	G	A	BPP_RS13235	BPP2618	recombination-associated protein RdgC	conserved hypothetical	-1	183	1	CCC	TCC	P	S	NS	-	-	-	-	-	-
2816967	intergenic	T	C	-			#N/A	-	-	-	-	-	-	-	-	BPP_RS13235	-1	43	BPP_RS13240	1	111
2817046	intergenic	C	G	-			#N/A	-	-	-	-	-	-	-	-	BPP_RS13235	-1	122	BPP_RS13240	1	32
2817480	intergenic	C	T	-			#N/A	-	-	-	-	-	-	-	-	BPP_RS13240	1	184	BPP_RS13245	-1	79
2818282	intragenic	C	A	BPP_RS13245	BPP2620	CoA transferase	miscellaneous	-1	195	3	ATG	ATT	M	I	NS	-	-	-	-	-	-
2826641	intragenic	G	A	BPP_RS13285	BPP2628	ABC transporter ATP-binding protein	transport/binding proteins	1	350	2	AGC	AAC	S	N	NS	-	-	-	-	-	-
2827500	intergenic	G	T	-	BPP2630	MFS transporter	#N/A	-	-	-	-	-	-	-	-	BPP_RS13290	1	39	BPP_RS13295	-1	130
2828130	intragenic	C	T	BPP_RS13295			transport/binding proteins	-1	393	1	GTG	ATG	V	M	NS	-	-	-	-	-	-
2830249	intragenic	G	A	BPP_RS13300	BPP2631	sensor histidine kinase	regulation	-1	204	2	TCC	TTC	S	F	NS	-	-	-	-	-	-
2830385	intragenic	C	A	BPP_RS13300	BPP2631	sensor histidine kinase	regulation	-1	159	1	GTG	TTG	V	L	NS	-	-	-	-	-	-
2840136	intergenic	G	A	-			#N/A	-	-	-	-	-	-	-	-	BPP_RS13340	1	235	BPP_RS13345	1	41
2841156	intragenic	G	A	BPP_RS13350	BPP2641	membrane protein	cell surface	1	42	3	CAG	CAA	Q	Q	S	-	-	-	-	-	-
2843189	intragenic	T	C	BPP_RS13365	BPP2643	uroporphyrinogen-III synthase	cofactor biosynthesis	1	127	2	CTC	CCC	L	P	NS	-	-	-	-	-	-
2843964	intragenic	A	T	BPP_RS13370	BPP2644	uroporphyrin-III methyltransferase	cell surface	1	98	2	CAG	CTG	Q	L	NS	-	-	-	-	-	-
2846100	intragenic	A	C	BPP_RS13375	BPP2645	hypothetical protein	cell surface	1	414	2	GAC	GCC	D	A	NS	-	-	-	-	-	-
2846200	intragenic	T	C	BPP_RS13375	BPP2645	hypothetical protein	cell surface	1	447	3	GCT	GCC	A	A	S	-	-	-	-	-	-
2850615	intergenic	G	T	-			#N/A	-	-	-	-	-	-	-	-	BPP_RS13400	-1	274	BPP_RS13405	1	46
2851389	intragenic	G	A	BPP_RS13405	BPP2651	sigma-54-dependent Fis family transcriptional regulator	#N/A	1	243	3	CCG	CCA	P	P	S	-	-	-	-	-	-
2852396	intragenic	A	G	BPP_RS13410	BPP2652	thiamine pyrophosphate-requiring protein	#N/A	1	91	2	GAC	GGC	D	G	NS	-	-	-	-	-	-
2854657	intragenic	G	T	BPP_RS13425			#N/A	-1	96	1	CGC	AGC	R	S	NS	-	-	-	-	-	-
2854711	intragenic	A	C	BPP_RS13425		BON domain-containing protein	#N/A	-1	78	1	TCG	GCG	S	A	NS	-	-	-	-	-	-
2855686	intragenic	G	A	BPP_RS13430	BPP2656	BON domain-containing protein	#N/A	1	186	2	CGC	CAC	R	H	NS	-	-	-	-	-	-
2857761	intragenic	G	A	BPP_RS13445	BPP2660	PIG-L family deacetylase	#N/A	1	112	3	GCG	GCA	A	A	S	-	-	-	-	-	-
2858155	intragenic	G	T	BPP_RS13445	BPP2660	PIG-L family deacetylase	#N/A	1	244	1	GAC	TAC	D	Y	NS	-	-	-	-	-	-
2863952	intragenic	C	A	BPP_RS13480	BPP2666	DUF883 domain-containing protein	#N/A	-1	106	2	CGA	CTA	R	L	NS	-	-	-	-	-	-
2867356	intragenic	C	A	BPP_RS13510	BPP2670	alpha/beta hydrolase	conserved hypothetical	-1	56	1	GCC	TCC	A	S	NS	-	-	-	-	-	-
2867524	intergenic	G	A	-			#N/A	-	-	-	-	-	-	-	-	BPP_RS13510	-1	3	BPP_RS13515	-1	17
2867684	intragenic	C	T	BPP_RS13515	BPP2671	DUF3182 domain-containing protein	conserved hypothetical	-1	335	1	GCC	ACC	A	T	NS	-	-	-	-	-	-
2868884	intragenic	G	A	BPP_RS13520	BPP2672	UPF0104 family protein	#N/A	-1	268	3	GCC	GCT	A	A	S	-	-	-	-	-	-
2872229	intragenic	A	G	BPP_RS13540	BPP2676	PadR family transcriptional regulator	conserved hypothetical	1	86	2	TAT	TGT	Y	C	NS	-	-	-	-	-	-
2873581	intergenic	A	G	-			#N/A	-	-	-	-	-	-	-	-	BPP_RS13545	1	150	BPP_RS13550	1	12
2874074	intragenic	G	A	BPP_RS13550	BPP2677	autotransporter outer membrane beta-barrel domain-containing protein	#N/A	1	161	2	GGC	GAC	G	D	NS	-	-	-	-	-	-
2874597	intragenic	C	T	BPP_RS13550	BPP2677	autotransporter outer membrane beta-barrel domain-containing protein	#N/A	1	335	3	CGC	CGT	R	R	S	-	-	-	-	-	-
2874673	intragenic	G	A	BPP_RS13550	BPP2677	autotransporter outer membrane beta-barrel domain-containing protein	#N/A	1	361	1	GCC	ACC	A	T	NS	-	-	-	-	-	-
2875294	intragenic	C	T	BPP_RS13550	BPP2677	autotransporter outer membrane beta-barrel domain-containing protein	#N/A	1	568	1	CGC	TGC	R	C	NS	-	-	-	-	-	-
2876502	intragenic	G	A	BPP_RS13555	BPP2679	nuclease	conserved hypothetical	-1	1033	3	TAC	TAT	Y	Y	S	-	-	-	-	-	-
2876637	intragenic	G	T	BPP_RS13555	BPP2679	nuclease	conserved hypothetical	-1	988	3	GGC	GGA	G	G	S	-	-	-	-	-	-
2876846	intragenic	G	A	BPP_RS13555	BPP2679	nuclease	conserved hypothetical	-1	919	1	CAG	TAG	Q	*	NS	-	-	-	-	-	-
2878570	intragenic	A	T	BPP_RS13555			conserved hypothetical	-1	344	2	GTC	GAC	V	D	NS	-	-	-	-	-	-
2885283	intragenic	G	T	BPP_RS13585	BPP2684	3-isopropylmalate dehydratase	#N/A	-1	3	1	CCG	ACG	P	T	NS	-	-	-	-	-	-
2886268	intragenic	G	T	BPP_RS13590	BPP2686	tripartite tricarboxylate transporter substrate binding protein	cell surface	1	270	3	GCG	GCT	A	A	S	-	-	-	-	-	-
2887688	intragenic	G	A	BPP_RS13600	BPP2687	2-dehydropantoate 2-reductase	#N/A	1	9	2	GGT	GAT	G	D	NS	-	-	-	-	-	-
2888843	intragenic	G	T	BPP_RS13605	BPP2690	RidA family protein	#N/A	-1	107	1	CTG	ATG	L	M	NS	-	-	-	-	-	-
2888871	intragenic	G	A	BPP_RS13605			#N/A	-1	97	3	TTC	TTT	F	F	S	-	-	-	-	-	-
2893168	intragenic	C	T	BPP_RS13630	BPP2695	heme lyase CcmF/NrfE family subunit	#N/A	-1	254	1	GCC	ACC	A	T	NS	-	-	-	-	-	-
2893954	intragenic	C	T	BPP_RS13635	BPP2696	cytochrome c-type biogenesis protein CcmE	#N/A	-1	144	3	CCG	CCA	P	P	S	-	-	-	-	-	-
2894651	intragenic	G	T	BPP_RS13645	BPP2697	heme ABC transporter permease	#N/A	-1	219	2	GCC	GAC	A	D	NS	-	-	-	-	-	-
2895939	intragenic	C	T	BPP_RS13650	BPP2698	heme exporter protein CcmB	#N/A	-1	14	2	CGG	CAG	R	Q	NS	-	-	-	-	-	-
2899809	intragenic	G	C	BPP_RS13670	BPP2702	periplasmic nitrate reductase subunit alpha	#N/A	-1	149	3	GGC	GGG	G	G	S	-	-	-	-	-	-
2900820	intragenic	G	C	BPP_RS13680	BPP2702A	polar amino acid ABC transporter ATP-binding protein	#N/A	1	131	3	ATG	ATC	M	I	NS	-	-	-	-	-	-
2905400	intragenic	G	A	BPP_RS13705	BPP2709	hypothetical protein	cell surface	-1	31	1	CAC	TAC	H	Y	NS	-	-	-	-	-	-
2906670	intragenic	A	G	BPP_RS13715	BPP2711	KR domain-containing protein	miscellaneous	-1	188	2	CTG	CCG	L	P	NS	-	-	-	-	-	-
2910956	intragenic	G	A	BPP_RS13735			cell surface	1	116	1	GAG	AAG	E	K	NS	-	-	-	-	-	-
2915618	intragenic	A	G	BPP_RS13760	BPP2720	FAD-binding protein	#N/A	1	288	1	ACC	GCC	T	A	NS	-	-	-	-	-	-
2917765	intragenic	T	G	BPP_RS13770	BPP2722	acyl-CoA thioesterase	#N/A	-1	84	2	GAG	GCG	E	A	NS	-	-	-	-	-	-
2918512	intragenic	G	C	BPP_RS13775	BPP2723	alcohol dehydrogenase	#N/A	-1	219	1	CAG	GAG	Q	E	NS	-	-	-	-	-	-
2924748	intragenic	G	A	BPP_RS13800	BPP2728	carnitinyl-CoA dehydratase	#N/A	-1	94	3	GTC	GTT	V	V	S	-	-	-	-	-	-
2928926	intragenic	G	A	BPP_RS13820	BPP2732	SDR family NAD(P)-dependent oxidoreductase	#N/A	1	184	3	GCG	GCA	A	A	S	-	-	-	-	-	-
2929365	intergenic	G	A	-			#N/A	-	-	-	-	-	-	-	-	BPP_RS13820	1	52	BPP_RS13825	1	93
2933024	intragenic	C	G	BPP_RS13840	BPP2736	CoA transferase	#N/A	1	284	3	TTC	TTG	F	L	NS	-	-	-	-	-	-
2933438	intergenic	G	A	-			#N/A	-	-	-	-	-	-	-	-	BPP_RS13840	1	39	BPP_RS13845	1	113
2937877	intragenic	A	G	BPP_RS13865			regulation	1	145	2	CAG	CGG	Q	R	NS	-	-	-	-	-	-
2937987	intragenic	G	A	BPP_RS13865			regulation	1	182	1	GTG	ATG	V	M	NS	-	-	-	-	-	-
2946023	intragenic	G	A	BPP_RS13900			#N/A	-1	31	3	CGC	CGT	R	R	S	-	-	-	-	-	-
2950471	intragenic	A	C	BPP_RS13915			miscellaneous	-1	329	2	GTG	GGG	V	G	NS	-	-	-	-	-	-
2950508	intragenic	C	A	BPP_RS13915			miscellaneous	-1	317	1	GCG	TCG	A	S	NS	-	-	-	-	-	-
2950893	intragenic	G	A	BPP_RS13915			miscellaneous	-1	188	3	CGC	CGT	R	R	S	-	-	-	-	-	-
2959309	intragenic	C	G	BPP_RS13955			cell surface	1	33	1	CTG	GTG	L	V	NS	-	-	-	-	-	-
2959816	intragenic	C	G	BPP_RS13955	BPP2759	transporter	cell surface	1	202	1	CTG	GTG	L	V	NS	-	-	-	-	-	-
2960847	intragenic	C	A	BPP_RS13960	BPP2760	tripartite tricarboxylate transporter substrate binding protein	cell surface	1	164	2	GCC	GAC	A	D	NS	-	-	-	-	-	-
2966198	intragenic	G	A	BPP_RS13990	BPP2766	GntR family transcriptional regulator	#N/A	-1	19	3	CGC	CGT	R	R	S	-	-	-	-	-	-
2966333	intergenic	C	T	-			#N/A	-	-	-	-	-	-	-	-	BPP_RS13990	-1	79	BPP_RS13995	1	81
2966960	intragenic	C	T	BPP_RS13995	BPP2767	alpha/beta hydrolase	#N/A	1	183	1	CCG	TCG	P	S	NS	-	-	-	-	-	-
2968273	intragenic	G	A	BPP_RS14000	BPP2768	amidohydrolase family protein	#N/A	1	338	1	GAG	AAG	E	K	NS	-	-	-	-	-	-
2972799	intragenic	G	A	BPP_RS14025	BPP2773	sugar ABC transporter substrate-binding protein	#N/A	1	71	2	GGC	GAC	G	D	NS	-	-	-	-	-	-
2972929	intragenic	G	A	BPP_RS14025	BPP2773	sugar ABC transporter substrate-binding protein	#N/A	1	114	3	GTG	GTA	V	V	S	-	-	-	-	-	-
2973112	intragenic	C	G	BPP_RS14025	BPP2773	sugar ABC transporter substrate-binding protein	#N/A	1	175	3	GAC	GAG	D	E	NS	-	-	-	-	-	-
2973167	intragenic	C	T	BPP_RS14025	BPP2773	sugar ABC transporter substrate-binding protein	#N/A	1	194	1	CCG	TCG	P	S	NS	-	-	-	-	-	-
2973269	intragenic	G	A	BPP_RS14025	BPP2773	sugar ABC transporter substrate-binding protein	#N/A	1	228	1	GCG	ACG	A	T	NS	-	-	-	-	-	-
2973375	intragenic	G	T	BPP_RS14025	BPP2773	sugar ABC transporter substrate-binding protein	#N/A	1	263	2	CGC	CTC	R	L	NS	-	-	-	-	-	-
2975578	intragenic	G	A	BPP_RS14040	BPP2776	LysR family transcriptional regulator	#N/A	-1	209	3	GGC	GGT	G	G	S	-	-	-	-	-	-
2977224	intragenic	A	C	BPP_RS14045	BPP2777	tripartite tricarboxylate transporter substrate binding protein	#N/A	1	282	2	CAG	CCG	Q	P	NS	-	-	-	-	-	-
2978500	intergenic	C	T	-			#N/A	-	-	-	-	-	-	-	-	BPP_RS14050	1	76	BPP_RS14055	1	36
2978951	intragenic	A	C	BPP_RS14055	BPP2778	C4-dicarboxylate ABC transporter substrate-binding protein	#N/A	1	139	2	CAG	CCG	Q	P	NS	-	-	-	-	-	-
2979000	intragenic	C	T	BPP_RS14055	BPP2778	C4-dicarboxylate ABC transporter substrate-binding protein	#N/A	1	155	3	CGC	CGT	R	R	S	-	-	-	-	-	-
2979567	intragenic	C	T	BPP_RS14060	BPP2780	TRAP transporter small permease	#N/A	1	7	1	CTG	TTG	L	L	S	-	-	-	-	-	-
2982548	intragenic	A	G	BPP_RS14075	BPP2783	dienelactone hydrolase family protein	#N/A	1	148	1	ACC	GCC	T	A	NS	-	-	-	-	-	-
2983488	intragenic	C	T	BPP_RS14080			#N/A	1	208	3	GAC	GAT	D	D	S	-	-	-	-	-	-
2988128	intragenic	C	T	BPP_RS14105	BPP2789	ABC transporter permease	#N/A	1	183	1	CCC	TCC	P	S	NS	-	-	-	-	-	-
2990814	intragenic	C	T	BPP_RS14115	BPP2790	N%2CN-dimethylformamidase	#N/A	1	682	1	CCG	TCG	P	S	NS	-	-	-	-	-	-
3002482	intragenic	G	A	BPP_RS14190	BPP2805	propionate catabolism operon regulatory protein PrpR	#N/A	1	215	3	GCG	GCA	A	A	S	-	-	-	-	-	-
3004693	intergenic	G	A	-			#N/A	-	-	-	-	-	-	-	-	BPP_RS14195	1	102	BPP_RS14200	-1	87
3004721	intergenic	G	A	-			#N/A	-	-	-	-	-	-	-	-	BPP_RS14195	1	130	BPP_RS14200	-1	59
3005005	intragenic	G	A	BPP_RS14200	BPP2807	diguanylate phosphodiesterase	#N/A	-1	449	3	ATC	ATT	I	I	S	-	-	-	-	-	-
3005510	intragenic	C	G	BPP_RS14200	BPP2807	diguanylate phosphodiesterase	#N/A	-1	281	2	AGC	ACC	S	T	NS	-	-	-	-	-	-
3006428	intergenic	G	A	-			#N/A	-	-	-	-	-	-	-	-	BPP_RS14200	-1	77	BPP_RS22575	1	316
3009420	intragenic	G	A	BPP_RS14215	BPP2811	CoA transferase	#N/A	-1	81	2	GCC	GTC	A	V	NS	-	-	-	-	-	-
3017232	intragenic	C	T	BPP_RS14245	BPP2817	hypothetical protein	#N/A	1	333	3	TTC	TTT	F	F	S	-	-	-	-	-	-
3020282	intragenic	G	A	BPP_RS14255	BPP2819	acetyl-CoA acetyltransferase	miscellaneous	1	20	2	GGC	GAC	G	D	NS	-	-	-	-	-	-
3020609	intragenic	C	G	BPP_RS14255	BPP2819	acetyl-CoA acetyltransferase	miscellaneous	1	129	2	GCC	GGC	A	G	NS	-	-	-	-	-	-
3027982	intragenic	C	A	BPP_RS14295	BPP2827	dioxygenase	small molecule degradation	-1	173	1	GCC	TCC	A	S	NS	-	-	-	-	-	-
3028497	intragenic	A	G	BPP_RS14295			small molecule degradation	-1	1	2	GTG	GCG	V	A	NS	-	-	-	-	-	-
3028521	intergenic	T	C	-			#N/A	-	-	-	-	-	-	-	-	BPP_RS14295	-1	23	BPP_RS14300	1	329
3034775	intragenic	G	C	BPP_RS14330			miscellaneous	-1	215	3	GAC	GAG	D	E	NS	-	-	-	-	-	-
3048558	intragenic	G	A	BPP_RS14400	BPP2847	FtsH protease activity modulator HflK	cell surface	-1	242	3	ATC	ATT	I	I	S	-	-	-	-	-	-
3048729	intragenic	G	A	BPP_RS14400	BPP2847	FtsH protease activity modulator HflK	cell surface	-1	185	3	CGC	CGT	R	R	S	-	-	-	-	-	-
3054131	intragenic	G	A	BPP_RS14425	BPP2852	outer membrane protein assembly factor BamB	miscellaneous	-1	101	3	GAC	GAT	D	D	S	-	-	-	-	-	-
3055909	intragenic	G	A	BPP_RS14435	BPP2854	histidine--tRNA ligase	macromolecule synthesis/modification	-1	158	1	CTG	TTG	L	L	S	-	-	-	-	-	-
3072856	intragenic	G	A	BPP_RS14515	BPP2870	alanine--tRNA ligase	macromolecule synthesis/modification	-1	197	3	CTC	CTT	L	L	S	-	-	-	-	-	-
3073602	intragenic	C	T	BPP_RS14520	BPP2871	hypothetical protein	cell surface	-1	245	3	TCG	TCA	S	S	S	-	-	-	-	-	-
3075564	intragenic	G	A	BPP_RS14530	BPP2873	hypothetical protein	transport/binding proteins	-1	182	3	TTC	TTT	F	F	S	-	-	-	-	-	-
3076647	intragenic	C	T	BPP_RS14535	BPP2874	general secretion pathway protein	#N/A	-1	391	1	GAC	AAC	D	N	NS	-	-	-	-	-	-
3076929	intragenic	G	A	BPP_RS14535	BPP2874	general secretion pathway protein	#N/A	-1	297	1	CCG	TCG	P	S	NS	-	-	-	-	-	-
3077635	intragenic	G	T	BPP_RS14535	BPP2874	general secretion pathway protein	#N/A	-1	61	3	GCC	GCA	A	A	S	-	-	-	-	-	-
3083760	intragenic	G	C	BPP_RS14565	BPP2880	ABC transporter ATP-binding protein	transport/binding proteins	-1	438	2	GCC	GGC	A	G	NS	-	-	-	-	-	-
3084676	intragenic	C	T	BPP_RS14565	BPP2880	ABC transporter ATP-binding protein	transport/binding proteins	-1	133	1	GCG	ACG	A	T	NS	-	-	-	-	-	-
3085524	intragenic	A	G	BPP_RS14570	BPP2881	ABC transporter permease	transport/binding proteins	-1	124	3	GCT	GCC	A	A	S	-	-	-	-	-	-
3088487	intergenic	G	C	-			#N/A	-	-	-	-	-	-	-	-	BPP_RS14580	-1	3	BPP_RS14585	-1	45
3088947	intragenic	A	C	BPP_RS14590	BPP2883A	hypothetical protein	#N/A	-1	438	3	GTT	GTG	V	V	S	-	-	-	-	-	-
3095975	intragenic	T	G	BPP_RS14615	BPP2889	glycogen synthase	#N/A	1	293	2	CTG	CGG	L	R	NS	-	-	-	-	-	-
3098978	intragenic	A	G	BPP_RS14620	BPP2889	alpha-amlyase	#N/A	1	779	3	TGA	TGG	*	W	NS	-	-	-	-	-	-
3100385	intragenic	G	A	BPP_RS14625	BPP2889	maltose alpha-D-glucosyltransferase	#N/A	1	182	1	GAC	AAC	D	N	NS	-	-	-	-	-	-
3104133	intragenic	G	T	BPP_RS14630	BPP2892	1%2C4-alpha-glucan-branching protein	central/intermediary metabolism	1	318	3	GCG	GCT	A	A	S	-	-	-	-	-	-
3104506	intragenic	A	G	BPP_RS14630	BPP2892	1%2C4-alpha-glucan-branching protein	central/intermediary metabolism	1	443	1	ATC	GTC	I	V	NS	-	-	-	-	-	-
3106249	intragenic	G	T	BPP_RS14635	BPP2892	glycogen debranching enzyme	#N/A	1	290	3	TCG	TCT	S	S	S	-	-	-	-	-	-
3116857	intergenic	G	T	-			#N/A	-	-	-	-	-	-	-	-	BPP_RS14665	-1	90	BPP_RS14670	-1	11
3119904	intragenic	G	T	BPP_RS14680	BPP2902	transcriptional regulator PtsJ	regulation	1	441	3	ACG	ACT	T	T	S	-	-	-	-	-	-
3119908	intragenic	C	A	BPP_RS14680	BPP2902	transcriptional regulator PtsJ	regulation	1	443	1	CTG	ATG	L	M	NS	-	-	-	-	-	-
3119920	intergenic	T	C	-			#N/A	-	-	-	-	-	-	-	-	BPP_RS14680	1	7	BPP_RS14685	1	32
3120324	intragenic	G	C	BPP_RS14685	BPP2903	hypothetical protein	cell surface	1	125	1	GCC	CCC	A	P	NS	-	-	-	-	-	-
3120334	intragenic	T	C	BPP_RS14685	BPP2903	hypothetical protein	cell surface	1	128	2	CTG	CCG	L	P	NS	-	-	-	-	-	-
3120368	intragenic	G	A	BPP_RS14685	BPP2903	hypothetical protein	cell surface	1	139	3	CCG	CCA	P	P	S	-	-	-	-	-	-
3124496	intergenic	G	T	-			#N/A	-	-	-	-	-	-	-	-	BPP_RS14715	1	56	BPP_RS22580	1	118
3124995	intragenic	G	T	BPP_RS22580	BPP2909	hypothetical protein	#N/A	1	128	1	GGT	TGT	G	C	NS	-	-	-	-	-	-
3136014	intragenic	G	A	BPP_RS14785	BPP2923	hypothetical protein	#N/A	1	94	1	GGC	AGC	G	S	NS	-	-	-	-	-	-
3139582	intragenic	C	A	BPP_RS14805	BPP2927	RES domain-containing protein	conserved hypothetical	-1	140	3	CTG	CTT	L	L	S	-	-	-	-	-	-
3146226	intragenic	G	A	BPP_RS14850	BPP2936	aspartate/glutamate racemase family protein	#N/A	1	112	1	GCC	ACC	A	T	NS	-	-	-	-	-	-
3146644	intergenic	C	T	-			#N/A	-	-	-	-	-	-	-	-	BPP_RS14850	1	8	BPP_RS14855	-1	144
3149582	intragenic	G	A	BPP_RS14870	BPP2940	high-affinity branched-chain amino acid ABC transporter permease LivH	transport/binding proteins	-1	279	3	TAC	TAT	Y	Y	S	-	-	-	-	-	-
3153886	intragenic	A	G	BPP_RS14890	BPP2944	sn-glycerol-3-phosphate ABC transporter substrate-binding protein UgpB	transport/binding proteins	1	120	1	AAG	GAG	K	E	NS	-	-	-	-	-	-
3156033	intragenic	G	T	BPP_RS14900	BPP2946	sn-glycerol-3-phosphate ABC transporter permease UgpE	transport/binding proteins	1	38	3	GCG	GCT	A	A	S	-	-	-	-	-	-
3156863	intragenic	G	A	BPP_RS14905	BPP2947	sn-glycerol-3-phosphate import ATP-binding protein UgpC	transport/binding proteins	1	15	2	GGC	GAC	G	D	NS	-	-	-	-	-	-
3160781	intragenic	G	A	BPP_RS14920	BPP2950	type I polyketide synthase	#N/A	1	88	3	CCG	CCA	P	P	S	-	-	-	-	-	-
3161450	intragenic	G	A	BPP_RS14920	BPP2950	type I polyketide synthase	#N/A	1	311	3	ACG	ACA	T	T	S	-	-	-	-	-	-
3162723	intragenic	G	A	BPP_RS14920	BPP2950	type I polyketide synthase	#N/A	1	736	1	GCG	ACG	A	T	NS	-	-	-	-	-	-
3168388	intragenic	C	T	BPP_RS22585	BPP2950	8-amino-7-oxononanoate synthase	#N/A	1	97	3	GGC	GGT	G	G	S	-	-	-	-	-	-
3177688	intragenic	G	A	BPP_RS14955	BPP2958	capsular polysaccharide export protein	transport/binding proteins	-1	202	3	GGC	GGT	G	G	S	-	-	-	-	-	-
3178010	intragenic	G	A	BPP_RS14955	BPP2958	capsular polysaccharide export protein	transport/binding proteins	-1	95	2	GCC	GTC	A	V	NS	-	-	-	-	-	-
3184854	intragenic	C	T	BPP_RS22590	BPP2965	glycosyltransferase family 2 protein	miscellaneous	1	174	3	CGC	CGT	R	R	S	-	-	-	-	-	-
3186749	intragenic	G	A	BPP_RS14990	BPP2966	hypothetical protein	#N/A	1	359	3	GAG	GAA	E	E	S	-	-	-	-	-	-
3189292	intragenic	C	T	BPP_RS14995	BPP2966	capsular biosynthesis protein	#N/A	1	466	3	GCC	GCT	A	A	S	-	-	-	-	-	-
3189614	intragenic	A	G	BPP_RS14995	BPP2966	capsular biosynthesis protein	#N/A	1	574	1	AGC	GGC	S	G	NS	-	-	-	-	-	-
3189635	intragenic	G	C	BPP_RS14995	BPP2966	capsular biosynthesis protein	#N/A	1	581	1	GCG	CCG	A	P	NS	-	-	-	-	-	-
3191896	intragenic	C	T	BPP_RS15005	BPP2970	methylmalonate-semialdehyde dehydrogenase (CoA acylating)	miscellaneous	-1	140	3	CAG	CAA	Q	Q	S	-	-	-	-	-	-
3196721	intragenic	G	A	BPP_RS15025	BPP2974	reactive intermediate/imine deaminase	macromolecule synthesis/modification	-1	44	3	GAC	GAT	D	D	S	-	-	-	-	-	-
3197818	intragenic	G	T	BPP_RS15030	BPP2975	BB2941 family autotransporter	#N/A	-1	675	3	GGC	GGA	G	G	S	-	-	-	-	-	-
3199202	intragenic	T	C	BPP_RS15030	BPP2975	BB2941 family autotransporter	#N/A	-1	214	2	AAG	AGG	K	R	NS	-	-	-	-	-	-
3201719	intragenic	G	A	BPP_RS15040	BPP2977	MFS transporter	transport/binding proteins	-1	109	2	GCC	GTC	A	V	NS	-	-	-	-	-	-
3202779	intragenic	C	T	BPP_RS15045	BPP2978	LysR family transcriptional regulator	regulation	1	212	1	CTG	TTG	L	L	S	-	-	-	-	-	-
3207417	intragenic	G	A	BPP_RS15065	BPP2982	ABC transporter ATP-binding protein	#N/A	1	120	2	CGC	CAC	R	H	NS	-	-	-	-	-	-
3210210	intragenic	C	T	BPP_RS15080	BPP2985	LysR family transcriptional regulator	regulation	1	172	2	ACC	ATC	T	I	NS	-	-	-	-	-	-
3220180	intragenic	G	A	BPP_RS22595	BPP2992	methyl-accepting chemotaxis protein	cell processes	-1	23	2	GCC	GTC	A	V	NS	-	-	-	-	-	-
3223597	intragenic	C	T	BPP_RS15135	BPP2995	ribonuclease PH	macromolecule degradation	-1	28	2	AGC	AAC	S	N	NS	-	-	-	-	-	-
3230624	intragenic	G	A	BPP_RS15180	BPP3004	cytochrome c	energy metabolism	1	306	3	TAG	TAA	*	*	S	-	-	-	-	-	-
3239027	intragenic	A	G	BPP_RS15220	BPP3012	5-oxoprolinase	central/intermediary metabolism	-1	664	2	GTC	GCC	V	A	NS	-	-	-	-	-	-
3239700	intragenic	C	T	BPP_RS15220	BPP3012	5-oxoprolinase	central/intermediary metabolism	-1	440	1	GAC	AAC	D	N	NS	-	-	-	-	-	-
3240120	intragenic	C	A	BPP_RS15220	BPP3012	5-oxoprolinase	central/intermediary metabolism	-1	300	1	GTC	TTC	V	F	NS	-	-	-	-	-	-
3240123	intragenic	C	T	BPP_RS15220	BPP3012	5-oxoprolinase	central/intermediary metabolism	-1	299	1	GAG	AAG	E	K	NS	-	-	-	-	-	-
3242033	intragenic	G	A	BPP_RS15230	BPP3014	LysR family transcriptional regulator	#N/A	1	94	3	CTG	CTA	L	L	S	-	-	-	-	-	-
3242188	intragenic	C	T	BPP_RS15230	BPP3014	LysR family transcriptional regulator	#N/A	1	146	2	ACC	ATC	T	I	NS	-	-	-	-	-	-
3243675	intragenic	T	C	BPP_RS15240	BPP3016	C4-dicarboxylate ABC transporter substrate-binding protein	cell surface	1	35	1	TAC	CAC	Y	H	NS	-	-	-	-	-	-
3247353	intragenic	G	A	BPP_RS15255	BPP3019	C4-dicarboxylate ABC transporter substrate-binding protein	cell surface	1	289	3	AAG	AAA	K	K	S	-	-	-	-	-	-
3248063	intragenic	A	G	BPP_RS15260	BPP3020	TRAP transporter small permease	cell surface	1	162	2	CAG	CGG	Q	R	NS	-	-	-	-	-	-
3250355	intragenic	G	T	BPP_RS15270	BPP3022	ShlB/FhaC/HecB family hemolysin secretion/activation protein	virulence-associated genes	-1	264	3	GCC	GCA	A	A	S	-	-	-	-	-	-
3257317	intragenic	C	T	BPP_RS15295	BPP3027	filamentous hemagglutinin N-terminal domain-containing protein	virulence-associated genes	-1	3441	1	GGC	AGC	G	S	NS	-	-	-	-	-	-
3258408	intragenic	C	G	BPP_RS15295	BPP3027	filamentous hemagglutinin N-terminal domain-containing protein	virulence-associated genes	-1	3077	2	AGC	ACC	S	T	NS	-	-	-	-	-	-
3259457	intragenic	C	T	BPP_RS15295	BPP3027	filamentous hemagglutinin N-terminal domain-containing protein	virulence-associated genes	-1	2727	3	GCG	GAA	A	E	NS	-	-	-	-	-	-
3259458	intragenic	G	T	BPP_RS15295	BPP3027	filamentous hemagglutinin N-terminal domain-containing protein	virulence-associated genes	-1	2727	2	GCG	GAA	A	E	NS	-	-	-	-	-	-
3261750	intragenic	A	G	BPP_RS15295	BPP3027	filamentous hemagglutinin N-terminal domain-containing protein	virulence-associated genes	-1	1963	2	GTG	GCG	V	A	NS	-	-	-	-	-	-
3262265	intragenic	C	T	BPP_RS15295	BPP3027	filamentous hemagglutinin N-terminal domain-containing protein	virulence-associated genes	-1	1791	3	GAG	GAA	E	E	S	-	-	-	-	-	-
3262328	intragenic	G	A	BPP_RS15295	BPP3027	filamentous hemagglutinin N-terminal domain-containing protein	virulence-associated genes	-1	1770	3	GGC	GGT	G	G	S	-	-	-	-	-	-
3264272	intragenic	G	A	BPP_RS15295	BPP3027	filamentous hemagglutinin N-terminal domain-containing protein	virulence-associated genes	-1	1122	3	CGC	CGT	R	R	S	-	-	-	-	-	-
3265894	intragenic	G	A	BPP_RS15295	BPP3027	filamentous hemagglutinin N-terminal domain-containing protein	virulence-associated genes	-1	582	1	CTG	TTG	L	L	S	-	-	-	-	-	-
3266510	intragenic	G	A	BPP_RS15295	BPP3027	filamentous hemagglutinin N-terminal domain-containing protein	virulence-associated genes	-1	376	3	GCC	GCT	A	A	S	-	-	-	-	-	-
3266524	intragenic	T	C	BPP_RS15295	BPP3027	filamentous hemagglutinin N-terminal domain-containing protein	virulence-associated genes	-1	372	1	ACG	GCG	T	A	NS	-	-	-	-	-	-
3267769	intergenic	G	A	-			#N/A	-	-	-	-	-	-	-	-	BPP_RS15295	-1	132	BPP_RS15300	1	294
3267792	intergenic	G	T	-			#N/A	-	-	-	-	-	-	-	-	BPP_RS15295	-1	155	BPP_RS15300	1	271
3267797	intergenic	T	C	-			#N/A	-	-	-	-	-	-	-	-	BPP_RS15295	-1	160	BPP_RS15300	1	266
3267799	intergenic	C	T	-			#N/A	-	-	-	-	-	-	-	-	BPP_RS15295	-1	162	BPP_RS15300	1	264
3267803	intergenic	T	C	-			#N/A	-	-	-	-	-	-	-	-	BPP_RS15295	-1	166	BPP_RS15300	1	260
3267889	intergenic	C	T	-			#N/A	-	-	-	-	-	-	-	-	BPP_RS15295	-1	252	BPP_RS15300	1	174
3268666	intragenic	C	A	BPP_RS15300	BPP3028	DNA-binding response regulator	virulence-associated genes	1	202	1	CTC	ATC	L	I	NS	-	-	-	-	-	-
3269346	intragenic	G	A	BPP_RS15305	BPP3029	hybrid sensor histidine kinase/response regulator	virulence-associated genes	1	216	1	GGC	AGC	G	S	NS	-	-	-	-	-	-
3270469	intragenic	G	A	BPP_RS15305	BPP3029	hybrid sensor histidine kinase/response regulator	virulence-associated genes	1	590	2	GGC	GAC	G	D	NS	-	-	-	-	-	-
3273406	intergenic	T	C	-			#N/A	-	-	-	-	-	-	-	-	BPP_RS15310	-1	67	BPP_RS15315	-1	67
3273431	intergenic	T	C	-		132	#N/A	-	-	-	-	-	-	-	-	BPP_RS15310	-1	92	BPP_RS15315	-1	42
3279595	intergenic	G	A	-			#N/A	-	-	-	-	-	-	-	-	BPP_RS15340	-1	57	BPP_RS15345	-1	286
3281298	intragenic	G	A	BPP_RS15350	BPP3041	EamA/RhaT family transporter	#N/A	1	136	1	GTG	ATG	V	M	NS	-	-	-	-	-	-
3282194	intragenic	G	A	BPP_RS15355	BPP3042	ABC transporter	#N/A	-1	126	1	CCG	TCG	P	S	NS	-	-	-	-	-	-
3282337	intragenic	G	A	BPP_RS15355	BPP3042	ABC transporter	#N/A	-1	78	2	TCA	TTA	S	L	NS	-	-	-	-	-	-
3282830	intragenic	C	T	BPP_RS15360	BPP3043	arylesterase	small molecule degradation	1	62	2	GCC	GTC	A	V	NS	-	-	-	-	-	-
3285666	intragenic	T	C	BPP_RS15370	BPP3045	glycerophosphodiester phosphodiesterase	small molecule degradation	1	98	2	GTC	GCC	V	A	NS	-	-	-	-	-	-
3286928	intragenic	C	T	BPP_RS15375			conserved hypothetical	1	265	1	CCG	TCG	P	S	NS	-	-	-	-	-	-
3287308	intragenic	T	C	BPP_RS15380	BPP3047	dihydrolipoyl dehydrogenase	miscellaneous	-1	371	1	ACC	GCC	T	A	NS	-	-	-	-	-	-
3289426	intragenic	G	A	BPP_RS15390			cell surface	-1	65	2	GCA	GTA	A	V	NS	-	-	-	-	-	-
3295729	intragenic	G	A	BPP_RS15425	BPP3056	protein-L-isoaspartate(D-aspartate) O-methyltransferase	macromolecule synthesis/modification	-1	43	3	AAC	AAT	N	N	S	-	-	-	-	-	-
3298635	intergenic	C	T	-			#N/A	-	-	-	-	-	-	-	-	BPP_RS15440	-1	87	BPP_RS15445	1	48
3299039	intragenic	C	A	BPP_RS15445	BPP3060	NCS2 family permease	transport/binding proteins	1	119	3	ATC	ATA	I	I	S	-	-	-	-	-	-
3305555	intragenic	G	T	BPP_RS15480	BPP3067	ABC transporter ATP-binding protein	transport/binding proteins	-1	104	2	GCG	GAG	A	E	NS	-	-	-	-	-	-
3306479	intragenic	G	C	BPP_RS15485	BPP3068	ABC-F family ATPase	transport/binding proteins	-1	403	3	AAC	AAG	N	K	NS	-	-	-	-	-	-
3313423	intragenic	G	A	BPP_RS15510	BPP3073	muramoyltetrapeptide carboxypeptidase	cell surface	-1	74	1	CGC	TGC	R	C	NS	-	-	-	-	-	-
3315716	intergenic	C	A	-			#N/A	-	-	-	-	-	-	-	-	BPP_RS15525	-1	78	BPP_RS15530	-1	23
3322731	intragenic	C	G	BPP_RS15560	BPP3083	tripartite tricarboxylate transporter substrate binding protein BugE	#N/A	1	196	3	CTC	CTG	L	L	S	-	-	-	-	-	-
3329960	intragenic	G	A	BPP_RS15590	BPP3089	lipoprotein	cell surface	1	44	2	TGC	TAC	C	Y	NS	-	-	-	-	-	-
3330535	intragenic	G	A	BPP_RS15590	BPP3089	lipoprotein	cell surface	1	236	1	GAC	AAC	D	N	NS	-	-	-	-	-	-
3332975	intragenic	G	A	BPP_RS15600	BPP3091	membrane protein	cell surface	-1	53	3	ATC	ATT	I	I	S	-	-	-	-	-	-
3347733	intragenic	C	T	BPP_RS15675	BPP3105	hypothetical protein	#N/A	-1	90	3	CTG	CTA	L	L	S	-	-	-	-	-	-
3350251	intragenic	G	A	BPP_RS15690	BPP3110	hypothetical protein	cell surface	-1	65	2	GCG	GTG	A	V	NS	-	-	-	-	-	-
3355936	intragenic	G	A	BPP_RS15720	BPP3116	electron transfer flavoprotein subunit alpha	energy metabolism	-1	290	3	GCC	GCT	A	A	S	-	-	-	-	-	-
3357388	intragenic	G	A	BPP_RS15725	BPP3117	electron transfer flavoprotein subunit beta/FixA family protein	energy metabolism	-1	56	2	GCG	GTG	A	V	NS	-	-	-	-	-	-
3360086	intragenic	C	A	BPP_RS15740	BPP3120	cysteine synthase CysM	amino acid biosynthesis	-1	196	3	CTG	CTT	L	L	S	-	-	-	-	-	-
3363460	intragenic	G	A	BPP_RS15760	BPP3125	lipopolysaccharide assembly protein LapB	cell surface	-1	354	2	GCC	GTC	A	V	NS	-	-	-	-	-	-
3363764	intragenic	T	C	BPP_RS15760	BPP3125	lipopolysaccharide assembly protein LapB	cell surface	-1	253	1	ATT	GTT	I	V	NS	-	-	-	-	-	-
3367180	intergenic	C	G	-			#N/A	-	-	-	-	-	-	-	-	BPP_RS15775	-1	20	BPP_RS15780	-1	151
3367510	intragenic	T	C	BPP_RS15780	BPP3129	cytidylate kinase	central/intermediary metabolism	-1	165	1	AAA	GAA	K	E	NS	-	-	-	-	-	-
3371201	intragenic	G	A	BPP_RS15795	BPP3132	prephenate dehydratase	amino acid biosynthesis	-1	71	3	TTC	TTT	F	F	S	-	-	-	-	-	-
3373836	intragenic	G	A	BPP_RS15805	BPP3134	DNA gyrase subunit A	macromolecule synthesis/modification	-1	462	2	GCG	GTG	A	V	NS	-	-	-	-	-	-
3374016	intragenic	G	A	BPP_RS15805	BPP3134	DNA gyrase subunit A	macromolecule synthesis/modification	-1	402	2	ACC	ATC	T	I	NS	-	-	-	-	-	-
3374719	intragenic	C	A	BPP_RS15805	BPP3134	DNA gyrase subunit A	macromolecule synthesis/modification	-1	168	1	GTC	TTC	V	F	NS	-	-	-	-	-	-
3378230	intragenic	G	A	BPP_RS15825	BPP3138	MFS transporter	transport/binding proteins	1	105	3	CTG	CTA	L	L	S	-	-	-	-	-	-
3379090	intragenic	G	A	BPP_RS15825	BPP3138	MFS transporter	transport/binding proteins	1	392	2	GGC	GAC	G	D	NS	-	-	-	-	-	-
3380971	intragenic	G	A	BPP_RS22610	BPP3140	hypothetical protein	transport/binding proteins	1	15	3	AGG	AGA	R	R	S	-	-	-	-	-	-
3381861	intragenic	C	A	BPP_RS15840	BPP3142	type II toxin-antitoxin system HicB family antitoxin	#N/A	1	57	3	GCC	GCA	A	A	S	-	-	-	-	-	-
3384605	intragenic	T	C	BPP_RS15855	BPP3145	hypothetical protein	#N/A	1	69	3	GAT	GAC	D	D	S	-	-	-	-	-	-
3387754	intragenic	G	A	BPP_RS15875	BPP3148	ATP-dependent acyl-CoA ligase	#N/A	1	115	1	GCG	ACG	A	T	NS	-	-	-	-	-	-
3388760	intragenic	C	G	BPP_RS15875	BPP3148	ATP-dependent acyl-CoA ligase	#N/A	1	450	2	TCG	TGG	S	W	NS	-	-	-	-	-	-
3392012	intragenic	G	A	BPP_RS15895	BPP3153	hypothetical protein	conserved hypothetical	1	3	1	GAA	AAA	E	K	NS	-	-	-	-	-	-
3392843	intragenic	A	C	BPP_RS15895	BPP3153	hypothetical protein	conserved hypothetical	1	280	1	AAG	CAG	K	Q	NS	-	-	-	-	-	-
3393436	intragenic	C	T	BPP_RS15900	BPP3154	FAA hydrolase family protein	miscellaneous	1	94	1	CGC	TGC	R	C	NS	-	-	-	-	-	-
3394081	intragenic	G	A	BPP_RS15905	BPP3155	TrmB family transcriptional regulator	regulation	-1	297	2	GCG	GTG	A	V	NS	-	-	-	-	-	-
3394785	intragenic	C	T	BPP_RS15905	BPP3155	TrmB family transcriptional regulator	regulation	-1	62	3	AAG	AAA	K	K	S	-	-	-	-	-	-
3395567	intragenic	C	T	BPP_RS15910	BPP3156	hypothetical protein	conserved hypothetical	-1	87	3	CGG	CGA	R	R	S	-	-	-	-	-	-
3396488	intragenic	C	A	BPP_RS15915	BPP3157	methylitaconate delta2-delta3-isomerase	conserved hypothetical	1	183	2	ACG	AAG	T	K	NS	-	-	-	-	-	-
3396889	intragenic	C	T	BPP_RS15915	BPP3157	methylitaconate delta2-delta3-isomerase	conserved hypothetical	1	317	1	CAG	TAG	Q	*	NS	-	-	-	-	-	-
3397592	intragenic	C	T	BPP_RS15920	BPP3158	tricarballylate utilization protein TcuB	small molecule degradation	1	126	2	ACG	ATG	T	M	NS	-	-	-	-	-	-
3401381	intergenic	G	A	-			#N/A	-	-	-	-	-	-	-	-	BPP_RS15930	-1	53	BPP_RS15935	-1	52
3402004	intragenic	G	A	BPP_RS15935	BPP3161	MmgE/PrpD family protein	conserved hypothetical	-1	284	2	GCC	GTC	A	V	NS	-	-	-	-	-	-
3405114	intragenic	G	A	BPP_RS15950	BPP3164	ABC transporter permease	transport/binding proteins	-1	114	1	CTG	TTG	L	L	S	-	-	-	-	-	-
3405376	intragenic	G	A	BPP_RS15950	BPP3164	ABC transporter permease	transport/binding proteins	-1	26	3	GCC	GCT	A	A	S	-	-	-	-	-	-
3405625	intragenic	G	T	BPP_RS15955	BPP3164	hypothetical protein	#N/A	-1	273	2	TCC	TAC	S	Y	NS	-	-	-	-	-	-
3410388	intragenic	G	A	BPP_RS15980	BPP3170	hydantoinase/oxoprolinase family protein	#N/A	1	92	1	GCC	ACC	A	T	NS	-	-	-	-	-	-
3416391	intragenic	C	T	BPP_RS16000	BPP3174	MFS transporter	#N/A	1	169	1	CTG	TTG	L	L	S	-	-	-	-	-	-
3416656	intragenic	C	T	BPP_RS16000	BPP3174	MFS transporter	#N/A	1	257	2	GCC	GTC	A	V	NS	-	-	-	-	-	-
3422754	intragenic	T	G	BPP_RS16030	BPP3180	N-acetyltransferase	conserved hypothetical	1	20	2	CTG	CGG	L	R	NS	-	-	-	-	-	-
3423764	intragenic	G	A	BPP_RS16030	BPP3180	N-acetyltransferase	conserved hypothetical	1	357	1	GAC	AAC	D	N	NS	-	-	-	-	-	-
3428772	intragenic	G	A	BPP_RS16045	BPP3182	cyanophycin synthetase	#N/A	1	595	3	ACG	ACA	T	T	S	-	-	-	-	-	-
3433060	intragenic	G	C	BPP_RS16065	BPP3187	phospholipid-binding protein	cell surface	1	25	3	GCG	GCC	A	A	S	-	-	-	-	-	-
3436020	intragenic	T	G	BPP_RS16080	BPP3190	4Fe-4S binding domain-containing protein	regulation	-1	369	2	CAG	CCG	Q	P	NS	-	-	-	-	-	-
3436365	intragenic	C	G	BPP_RS16080	BPP3190	4Fe-4S binding domain-containing protein	regulation	-1	254	2	TGG	TCG	W	S	NS	-	-	-	-	-	-
3439030	intergenic	G	A	-			#N/A	-	-	-	-	-	-	-	-	BPP_RS16095	-1	122	BPP_RS16100	-1	50
3446405	intragenic	C	T	BPP_RS16130	BPP3200	ATP-dependent DNA helicase	macromolecule synthesis/modification	-1	216	3	GAG	GAA	E	E	S	-	-	-	-	-	-
3452888	intragenic	G	A	BPP_RS16150	BPP3204	PepSY domain-containing protein	#N/A	-1	47	2	CCC	CTC	P	L	NS	-	-	-	-	-	-
3455018	intragenic	G	A	BPP_RS16160	BPP3206	TonB-dependent siderophore receptor	virulence-associated genes	-1	303	3	TAC	TAT	Y	Y	S	-	-	-	-	-	-
3455934	intergenic	C	A	-			#N/A	-	-	-	-	-	-	-	-	BPP_RS16160	-1	8	BPP_RS16165	-1	86
3457882	intragenic	C	T	BPP_RS16175	BPP3209	alpha-ketoglutarate-dependent taurine dioxygenase	#N/A	1	50	1	CGC	TGC	R	C	NS	-	-	-	-	-	-
3460650	intragenic	G	T	BPP_RS16190	BPP3212	LysR family transcriptional regulator	regulation	-1	207	3	ATC	ATA	I	I	S	-	-	-	-	-	-
3464119	intragenic	G	C	BPP_RS16205	BPP3215	dihydrolipoyl dehydrogenase	energy metabolism	-1	209	3	GTC	GTG	V	V	S	-	-	-	-	-	-
3464287	intragenic	G	A	BPP_RS16205	BPP3215	dihydrolipoyl dehydrogenase	energy metabolism	-1	153	3	ACC	ACT	T	T	S	-	-	-	-	-	-
3464933	intergenic	G	A	-			#N/A	-	-	-	-	-	-	-	-	BPP_RS16205	-1	188	BPP_RS16210	-1	42
3474037	intragenic	T	A	BPP_RS16230	BPP3220	alpha-ketoglutarate dehydrogenase	energy metabolism	1	636	2	ATC	AAC	I	N	NS	-	-	-	-	-	-
3480270	intragenic	T	G	BPP_RS16255	BPP3225	citrate synthase	energy metabolism	-1	298	1	AAG	CAG	K	Q	NS	-	-	-	-	-	-
3481536	intragenic	G	A	BPP_RS16265	BPP3227	succinate dehydrogenase iron-sulfur subunit,sdhB	energy metabolism	-1	217	1	CCC	TCC	P	S	NS	-	-	-	-	-	-
3482236	intragenic	C	T	BPP_RS16270	BPP3228	succinate dehydrogenase flavoprotein subunit	energy metabolism	-1	580	3	CTG	CTA	L	L	S	-	-	-	-	-	-
3485891	intergenic	G	A	-			#N/A	-	-	-	-	-	-	-	-	BPP_RS16285	-1	211	BPP_RS16290	1	78
3489892	intragenic	T	G	BPP_RS16305	BPP3235	Fe/S-dependent 2-methylisocitrate dehydratase AcnD	energy metabolism	1	162	1	TTC	GTC	F	V	NS	-	-	-	-	-	-
3494828	intergenic	G	A	-			#N/A	-	-	-	-	-	-	-	-	BPP_RS16315	1	4	BPP_RS16320	1	18
3502382	intragenic	G	T	BPP_RS16360	BPP3246	hypothetical protein	cell surface	1	63	1	GGC	TGC	G	C	NS	-	-	-	-	-	-
3502394	intragenic	A	G	BPP_RS16360	BPP3246	hypothetical protein	cell surface	1	67	1	ACC	GCC	T	A	NS	-	-	-	-	-	-
3503282	intragenic	A	G	BPP_RS16365	BPP3247	cupin domain-containing protein	conserved hypothetical	-1	12	1	TGC	CGC	C	R	NS	-	-	-	-	-	-
3504979	intragenic	G	T	BPP_RS16380	BPP3250	transcriptional regulator	regulation	1	53	1	GCC	TCC	A	S	NS	-	-	-	-	-	-
3507254	intragenic	A	G	BPP_RS16390	BPP3252	enolase	central/intermediary metabolism	-1	317	3	GTT	GTC	V	V	S	-	-	-	-	-	-
3509310	intragenic	T	G	BPP_RS16400	BPP3254	2-dehydro-3-deoxyphosphooctonate aldolase	macromolecule synthesis/modification	-1	18	1	ATC	CTC	I	L	NS	-	-	-	-	-	-
3513428	intragenic	G	A	BPP_RS16415	BPP3257	D-aminopeptidase	#N/A	-1	142	2	GCC	GTC	A	V	NS	-	-	-	-	-	-
3516343	intragenic	G	A	BPP_RS16430	BPP3260	glutathione ABC transporter permease GsiC	transport/binding proteins	-1	177	2	TCG	TTG	S	L	NS	-	-	-	-	-	-
3516801	intragenic	G	T	BPP_RS16430	BPP3260	glutathione ABC transporter permease GsiC	transport/binding proteins	-1	24	3	TTC	TTA	F	L	NS	-	-	-	-	-	-
3517556	intragenic	G	A	BPP_RS16435	BPP3261	glutathione ABC transporter substrate-binding protein GsiB	transport/binding proteins	-1	311	2	ACC	ATC	T	I	NS	-	-	-	-	-	-
3518312	intragenic	G	A	BPP_RS16435	BPP3261	glutathione ABC transporter substrate-binding protein GsiB	transport/binding proteins	-1	59	2	GCC	GTC	A	V	NS	-	-	-	-	-	-
3521939	intragenic	T	C	BPP_RS16450	BPP3264	MurR/RpiR family transcriptional regulator	regulation	-1	146	1	ACC	GCC	T	A	NS	-	-	-	-	-	-
3529030	intragenic	C	T	BPP_RS16490	BPP3272	low-specificity L-threonine aldolase	amino acid biosynthesis	-1	257	1	GCG	ACG	A	T	NS	-	-	-	-	-	-
3531281	intragenic	A	T	BPP_RS16500	BPP3274	acetate--CoA ligase	fatty acid metabolism	-1	543	1	TAT	AAT	Y	N	NS	-	-	-	-	-	-
3531596	intragenic	C	T	BPP_RS16500	BPP3274	acetate--CoA ligase	fatty acid metabolism	-1	438	1	GAG	AAG	E	K	NS	-	-	-	-	-	-
3536167	intragenic	C	T	BPP_RS16515	BPP3277	propionate--CoA ligase	#N/A	-1	173	1	GTG	ATG	V	M	NS	-	-	-	-	-	-
3536184	intragenic	G	A	BPP_RS16515	BPP3277	propionate--CoA ligase	#N/A	-1	167	2	TCG	TTG	S	L	NS	-	-	-	-	-	-
3537002	intragenic	G	A	BPP_RS16520	BPP3278	peptidoglycan endopeptidase	cell surface	1	29	2	TGC	TAC	C	Y	NS	-	-	-	-	-	-
3539640	intragenic	G	A	BPP_RS16535	BPP3281	methylmalonate-semialdehyde dehydrogenase (CoA acylating)	central/intermediary metabolism	-1	379	2	ACC	ATC	T	I	NS	-	-	-	-	-	-
3541951	intragenic	C	T	BPP_RS16540	BPP3282	ABC transporter permease	transport/binding proteins	-1	47	1	GGG	AGG	G	R	NS	-	-	-	-	-	-
3542837	intragenic	G	A	BPP_RS16545	BPP3283	LysR family transcriptional regulator	regulation	1	203	3	CTG	CTA	L	L	S	-	-	-	-	-	-
3543187	intragenic	G	A	BPP_RS16550	BPP3284	LPS export ABC transporter permease LptF	cell surface	-1	358	1	CTG	TTG	L	L	S	-	-	-	-	-	-
3543214	intragenic	G	A	BPP_RS16550	BPP3284	LPS export ABC transporter permease LptF	cell surface	-1	349	1	CTG	TTG	L	L	S	-	-	-	-	-	-
3545093	intragenic	A	G	BPP_RS16555	BPP3285	cytosol aminopeptidase	macromolecule synthesis/modification	1	261	2	GAC	GGC	D	G	NS	-	-	-	-	-	-
3546512	intragenic	G	C	BPP_RS16565	BPP3287	hypothetical protein	#N/A	1	66	3	GTG	GTC	V	V	S	-	-	-	-	-	-
3546782	intragenic	G	A	BPP_RS16570	BPP3288	BAX inhibitor (BI)-1/YccA family protein	cell surface	1	14	3	GCG	GCA	A	A	S	-	-	-	-	-	-
3548701	intragenic	A	C	BPP_RS16580	BPP3290	succinylglutamate desuccinylase	#N/A	1	40	1	ATG	CTG	M	L	NS	-	-	-	-	-	-
3548871	intragenic	C	A	BPP_RS16580			#N/A	1	96	3	CTC	CTA	L	L	S	-	-	-	-	-	-
3550162	intragenic	C	G	BPP_RS16585	BPP3291	threonine synthase	#N/A	1	199	1	CAC	GAC	H	D	NS	-	-	-	-	-	-
3553010	intragenic	G	A	BPP_RS16600	BPP3294	GTPase Era	miscellaneous	-1	22	3	TCC	TCT	S	S	S	-	-	-	-	-	-
3553813	intragenic	C	T	BPP_RS16605	BPP3295	ribonuclease 3	macromolecule degradation	-1	10	3	GAG	GAA	E	E	S	-	-	-	-	-	-
3554059	intragenic	C	G	BPP_RS16610	BPP3296	signal peptidase I	macromolecule synthesis/modification	-1	222	2	GGC	GCC	G	A	NS	-	-	-	-	-	-
3556012	intragenic	G	C	BPP_RS16615	BPP3297	elongation factor 4	miscellaneous	-1	176	3	ATC	ATG	I	M	NS	-	-	-	-	-	-
3567201	intragenic	G	C	BPP_RS16680			#N/A	-1	68	3	ACC	ACG	T	T	S	-	-	-	-	-	-
3579706	intragenic	G	T	BPP_RS16735	BPP3321	acetyl-CoA carboxylase carboxyltransferase subunit beta	fatty acid metabolism	-1	8	1	CTG	ATG	L	M	NS	-	-	-	-	-	-
3580586	intragenic	C	G	BPP_RS16740	BPP3322	tryptophan synthase subunit alpha	amino acid biosynthesis	-1	12	3	GCG	GCC	A	A	S	-	-	-	-	-	-
3581182	intragenic	G	T	BPP_RS16745	BPP3323	tryptophan synthase subunit beta	amino acid biosynthesis	-1	215	1	CAG	AAG	Q	K	NS	-	-	-	-	-	-
3596563	intragenic	T	C	BPP_RS16820	BPP3338	branched-chain amino acid ABC transporter permease	transport/binding proteins	1	285	2	CTG	CCG	L	P	NS	-	-	-	-	-	-
3597885	intragenic	G	A	BPP_RS16830	BPP3340	glycine/betaine ABC transporter substrate-binding protein	transport/binding proteins	1	75	3	CTG	CTA	L	L	S	-	-	-	-	-	-
3600400	intragenic	A	T	BPP_RS16845	BPP3343	metal-dependent hydrolase	transport/binding proteins	-1	589	1	TAT	AAT	Y	N	NS	-	-	-	-	-	-
3604845	intragenic	G	A	BPP_RS16860	BPP3346	biotin transporter BioY	cell surface	-1	160	1	CCC	TCC	P	S	NS	-	-	-	-	-	-
3607666	intergenic	C	T	-			#N/A	-	-	-	-	-	-	-	-	BPP_RS16880	1	14	BPP_RS16885	1	8
3607677	intragenic	C	A	BPP_RS16885	BPP3351	BolA family transcriptional regulator	adaptation	1	2	1	CCT	ACT	P	T	NS	-	-	-	-	-	-
3618591	intragenic	G	A	BPP_RS16920	BPP3358	bifunctional tRNA (adenosine(37)-N6)-threonylcarbamoyltransferase complex dimerization subunit type 1 TsaB/ribosomal protein alanine acetyltransferase RimI	#N/A	-1	233	3	CGC	CGT	R	R	S	-	-	-	-	-	-
3618852	intragenic	C	T	BPP_RS16920	BPP3358	bifunctional tRNA (adenosine(37)-N6)-threonylcarbamoyltransferase complex dimerization subunit type 1 TsaB/ribosomal protein alanine acetyltransferase RimI	#N/A	-1	146	3	CCG	CCA	P	P	S	-	-	-	-	-	-
3619392	intergenic	G	C	-			#N/A	-	-	-	-	-	-	-	-	BPP_RS16920	-1	103	BPP_RS16925	1	27
3622368	intragenic	G	T	BPP_RS16940	BPP3362	carboxymuconolactone decarboxylase family protein	protection responses	1	40	3	GCG	GCT	A	A	S	-	-	-	-	-	-
3626882	intragenic	G	A	BPP_RS16965	BPP3367	transcription-repair coupling factor	macromolecule synthesis/modification	1	234	3	GCG	GCA	A	A	S	-	-	-	-	-	-
3627200	intragenic	C	T	BPP_RS16965	BPP3367	transcription-repair coupling factor	macromolecule synthesis/modification	1	340	3	CGC	CGT	R	R	S	-	-	-	-	-	-
3627606	intragenic	G	A	BPP_RS16965	BPP3367	transcription-repair coupling factor	macromolecule synthesis/modification	1	476	1	GTC	ATC	V	I	NS	-	-	-	-	-	-
3627663	intragenic	G	A	BPP_RS16965	BPP3367	transcription-repair coupling factor	macromolecule synthesis/modification	1	495	1	GCC	ACC	A	T	NS	-	-	-	-	-	-
3628882	intragenic	G	A	BPP_RS16965	BPP3367	transcription-repair coupling factor	macromolecule synthesis/modification	1	901	2	GGC	GAC	G	D	NS	-	-	-	-	-	-
3633118	intragenic	A	G	BPP_RS16985	BPP3371	acetolactate synthase	miscellaneous	1	131	1	ACA	GCA	T	A	NS	-	-	-	-	-	-
3633963	intragenic	C	A	BPP_RS16985	BPP3371	acetolactate synthase	miscellaneous	1	412	3	CGC	CGA	R	R	S	-	-	-	-	-	-
3639536	intergenic	C	T	-			#N/A	-	-	-	-	-	-	-	-	BPP_RS17005	-1	60	BPP_RS17010	-1	153
3639542	intergenic	A	C	-			#N/A	-	-	-	-	-	-	-	-	BPP_RS17005	-1	66	BPP_RS17010	-1	147
3639954	intragenic	A	G	BPP_RS17010	BPP3376	TonB-dependent siderophore receptor	virulence-associated genes	-1	656	2	GTG	GCG	V	A	NS	-	-	-	-	-	-
3640024	intragenic	G	A	BPP_RS17010	BPP3376	TonB-dependent siderophore receptor	virulence-associated genes	-1	633	1	CCG	TCG	P	S	NS	-	-	-	-	-	-
3640745	intragenic	C	T	BPP_RS17010	BPP3376	TonB-dependent siderophore receptor	virulence-associated genes	-1	392	3	CAG	CAA	Q	Q	S	-	-	-	-	-	-
3642074	intergenic	G	T	-			#N/A	-	-	-	-	-	-	-	-	BPP_RS17010	-1	154	BPP_RS17015	-1	149
3654718	intragenic	A	G	BPP_RS17070	BPP3388	NADH-quinone oxidoreductase subunit D	energy metabolism	-1	311	2	GTC	GCC	V	A	NS	-	-	-	-	-	-
3654825	intragenic	G	A	BPP_RS17070	BPP3388	NADH-quinone oxidoreductase subunit D	energy metabolism	-1	275	3	GTC	GTT	V	V	S	-	-	-	-	-	-
3655420	intragenic	G	A	BPP_RS17070	BPP3388	NADH-quinone oxidoreductase subunit D	energy metabolism	-1	77	2	GCC	GTC	A	V	NS	-	-	-	-	-	-
3662679	intragenic	G	A	BPP_RS17120	BPP3398	diacylglycerol kinase	#N/A	-1	130	3	CGC	CGT	R	R	S	-	-	-	-	-	-
3663843	intragenic	A	T	BPP_RS17125	BPP3399	LysR family transcriptional regulator	regulation	-1	56	2	GTC	GAC	V	D	NS	-	-	-	-	-	-
3664931	intragenic	G	A	BPP_RS17130	BPP3400	high-affinity choline transporter BetT	adaptation	-1	355	3	GGC	GGT	G	G	S	-	-	-	-	-	-
3666644	intragenic	C	G	BPP_RS17135	BPP3401	transcriptional regulator	conserved hypothetical	1	149	3	GCC	GCG	A	A	S	-	-	-	-	-	-
3666806	intragenic	C	T	BPP_RS17135	BPP3401	transcriptional regulator	conserved hypothetical	1	203	3	CGC	CGT	R	R	S	-	-	-	-	-	-
3669927	intragenic	G	T	BPP_RS17145	BPP3402	multidrug efflux protein	#N/A	1	607	2	AGG	ATG	R	M	NS	-	-	-	-	-	-
3674529	intragenic	C	A	BPP_RS17165	BPP3407	IclR family transcriptional regulator	regulation	-1	57	3	ACG	ACT	T	T	S	-	-	-	-	-	-
3675038	intragenic	G	C	BPP_RS17170	BPP3408	hydantoinase/oxoprolinase family protein	amino acid biosynthesis	1	79	2	GGC	GCC	G	A	NS	-	-	-	-	-	-
3683118	intragenic	G	A	BPP_RS17190	BPP3412	rhodanese-like domain-containing protein	conserved hypothetical	-1	107	3	AAC	AAT	N	N	S	-	-	-	-	-	-
3683341	intragenic	G	A	BPP_RS17190	BPP3412	rhodanese-like domain-containing protein	conserved hypothetical	-1	33	2	GCG	GTG	A	V	NS	-	-	-	-	-	-
3686389	intragenic	C	T	BPP_RS17205	BPP3415	cystathionine beta-lyase	amino acid biosynthesis	-1	151	2	CGC	CAC	R	H	NS	-	-	-	-	-	-
3686532	intragenic	G	A	BPP_RS17205	BPP3415	cystathionine beta-lyase	amino acid biosynthesis	-1	103	3	GGC	GGT	G	G	S	-	-	-	-	-	-
3687908	intergenic	C	T	-			#N/A	-	-	-	-	-	-	-	-	BPP_RS17210	1	64	BPP_RS17215	1	14
3688208	intragenic	C	T	BPP_RS17215	BPP3417	3-oxoacyl-ACP reductase	miscellaneous	1	96	2	TCC	TTC	S	F	NS	-	-	-	-	-	-
3690634	intragenic	G	A	BPP_RS17225	BPP3419	argininosuccinate lyase	#N/A	-1	282	3	GCC	GCT	A	A	S	-	-	-	-	-	-
3694178	intragenic	G	A	BPP_RS17240	BPP3422	methylaspartate ammonia-lyase	small molecule degradation	-1	367	3	CAC	CAT	H	H	S	-	-	-	-	-	-
3695359	intergenic	G	A	-			#N/A	-	-	-	-	-	-	-	-	BPP_RS17240	-1	81	BPP_RS17245	1	201
3697868	intragenic	G	C	BPP_RS17250	BPP3424	choline transporter BetT	adaptation	-1	249	3	CCC	CCG	P	P	S	-	-	-	-	-	-
3704880	intragenic	G	A	BPP_RS17290	BPP3430	lipoprotein	cell surface	-1	58	3	GCC	GCT	A	A	S	-	-	-	-	-	-
3706837	intragenic	G	A	BPP_RS17295	BPP3431	polyribonucleotide nucleotidyltransferase	macromolecule degradation	-1	166	2	ACC	ATC	T	I	NS	-	-	-	-	-	-
3711111	intragenic	C	A	BPP_RS17325	BPP3437	acetolactate synthase%2C large subunit%2C biosynthetic type	amino acid biosynthesis	-1	559	2	CGC	CTC	R	L	NS	-	-	-	-	-	-
3712903	intergenic	G	A	-			#N/A	-	-	-	-	-	-	-	-	BPP_RS17325	-1	117	BPP_RS17330	1	354
3712983	intergenic	C	G	-			#N/A	-	-	-	-	-	-	-	-	BPP_RS17325	-1	197	BPP_RS17330	1	274
3715438	intragenic	G	A	BPP_RS17330	BPP3438	membrane protein	#N/A	1	728	1	GGC	AGC	G	S	NS	-	-	-	-	-	-
3716121	intragenic	G	A	BPP_RS17335	BPP3439	MFS transporter	transport/binding proteins	-1	205	1	CTG	TTG	L	L	S	-	-	-	-	-	-
3716884	intragenic	C	A	BPP_RS17340	BPP3440	peroxide stress protein YaaA	conserved hypothetical	-1	212	2	CGC	CTC	R	L	NS	-	-	-	-	-	-
3717993	intragenic	G	A	BPP_RS17345	BPP3441	3-hydroxybutyrate dehydrogenase	central/intermediary metabolism	-1	112	2	GCG	GTG	A	V	NS	-	-	-	-	-	-
3718614	intragenic	C	A	BPP_RS17350	BPP3442	transporter	transport/binding proteins	-1	325	3	ATG	ATT	M	I	NS	-	-	-	-	-	-
3719204	intragenic	A	C	BPP_RS17350	BPP3442	transporter	transport/binding proteins	-1	129	1	TCG	GCG	S	A	NS	-	-	-	-	-	-
3719236	intragenic	T	C	BPP_RS17350	BPP3442	transporter	transport/binding proteins	-1	118	2	GAG	GGG	E	G	NS	-	-	-	-	-	-
3719424	intragenic	T	C	BPP_RS17350	BPP3442	transporter	transport/binding proteins	-1	55	3	GAA	GAG	E	E	S	-	-	-	-	-	-
3720597	intragenic	C	T	BPP_RS17360	BPP3443	alcaligin biosynthesis enzyme	adaptation	1	97	3	CGC	CGT	R	R	S	-	-	-	-	-	-
3721134	intragenic	C	T	BPP_RS17360	BPP3443	alcaligin biosynthesis enzyme	adaptation	1	276	3	ATC	ATT	I	I	S	-	-	-	-	-	-
3722196	intragenic	G	A	BPP_RS17365	BPP3444	N-acetyltransferase	adaptation	1	162	3	TTG	TTA	L	L	S	-	-	-	-	-	-
3725901	intragenic	A	C	BPP_RS17380	BPP3447	aromatic ring-hydroxylating dioxygenase subunit alpha	adaptation	1	307	3	GAA	GAC	E	D	NS	-	-	-	-	-	-
3727728	intragenic	G	A	BPP_RS17390	BPP3449	MFS transporter	transport/binding proteins	1	130	3	CAG	CAA	Q	Q	S	-	-	-	-	-	-
3731551	intragenic	T	G	BPP_RS17400	BPP3451	antibiotic resistance protein	transport/binding proteins	1	127	1	TGC	GGC	C	G	NS	-	-	-	-	-	-
3732722	intragenic	C	T	BPP_RS17410	BPP3453	GGDEF domain-containing protein	#N/A	1	113	2	GCG	GTG	A	V	NS	-	-	-	-	-	-
3733515	intragenic	C	A	BPP_RS17420	BPP3455	hypothetical protein	#N/A	1	10	3	CTC	CTA	L	L	S	-	-	-	-	-	-
3736015	intergenic	C	A	-			#N/A	-	-	-	-	-	-	-	-	BPP_RS17430	-1	145	BPP_RS17435	-1	79
3747002	intergenic	T	C	-			#N/A	-	-	-	-	-	-	-	-	BPP_RS17480	-1	190	BPP_RS22620	1	503
3748337	intragenic	C	G	BPP_RS17485	BPP3468	potassium-transporting ATPase A chain	transport/binding proteins	1	248	3	CCC	CCG	P	P	S	-	-	-	-	-	-
3752660	intragenic	G	A	BPP_RS17500	BPP3471	sensor histidine kinase KdpD	regulation	1	156	1	GGC	AGC	G	S	NS	-	-	-	-	-	-
3759683	intergenic	G	A	-			#N/A	-	-	-	-	-	-	-	-	BPP_RS17520	-1	147	BPP_RS17525	1	56
3761538	intragenic	G	A	BPP_RS17540	BPP3479	MoxR family ATPase	miscellaneous	1	145	3	GAG	GAA	E	E	S	-	-	-	-	-	-
3765495	intragenic	C	T	BPP_RS17560	BPP3483	insulinase family protein	macromolecule degradation	1	336	3	CCC	CCT	P	P	S	-	-	-	-	-	-
3765759	intragenic	G	A	BPP_RS17560	BPP3483	insulinase family protein	macromolecule degradation	1	424	3	CTG	CTA	L	L	S	-	-	-	-	-	-
3765796	intragenic	C	T	BPP_RS17560	BPP3483	insulinase family protein	macromolecule degradation	1	437	1	CGC	TGC	R	C	NS	-	-	-	-	-	-
3765995	intragenic	A	T	BPP_RS17560	BPP3483	insulinase family protein	macromolecule degradation	1	503	2	CAG	CTG	Q	L	NS	-	-	-	-	-	-
3778778	intergenic	T	C	-			#N/A	-	-	-	-	-	-	-	-	BPP_RS17615	-1	41	BPP_RS17620	1	110
3779516	intragenic	T	G	BPP_RS17625	BPP3496	4-hydroxy-tetrahydrodipicolinate reductase	amino acid biosynthesis	1	27	2	CTC	CGC	L	R	NS	-	-	-	-	-	-
3781735	intragenic	G	A	BPP_RS17640	BPP3498	hydrolase	miscellaneous	-1	238	3	GGC	GGT	G	G	S	-	-	-	-	-	-
3782858	intragenic	A	G	BPP_RS17645	BPP3499	MmgE/PrpD family protein	conserved hypothetical	-1	347	2	CTC	CCC	L	P	NS	-	-	-	-	-	-
3784521	intragenic	C	T	BPP_RS17650	BPP3500	tripartite tricarboxylate transporter substrate binding protein	cell surface	-1	127	1	GGC	AGC	G	S	NS	-	-	-	-	-	-
3786513	intragenic	G	A	BPP_RS17665	BPP3503	sarcosine oxidase subunit alpha family protein	macromolecule degradation	-1	940	3	AAC	AAT	N	N	S	-	-	-	-	-	-
3786760	intragenic	A	C	BPP_RS17665			macromolecule degradation	-1	858	2	CTT	CGT	L	R	NS	-	-	-	-	-	-
3790406	intragenic	G	A	BPP_RS17675	BPP3505	sarcosine oxidase subunit beta family protein	macromolecule degradation	-1	154	1	CGG	TGG	R	W	NS	-	-	-	-	-	-
3791824	intragenic	G	C	BPP_RS17680	BPP3506	peptidase M19	macromolecule synthesis/modification	1	226	3	AAG	AAC	K	N	NS	-	-	-	-	-	-
3799302	intergenic	G	T	-			#N/A	-	-	-	-	-	-	-	-	BPP_RS17715	-1	86	BPP_RS17720	-1	67
3799366	intergenic	G	A	-			#N/A	-	-	-	-	-	-	-	-	BPP_RS17715	-1	150	BPP_RS17720	-1	3
3807353	intragenic	G	A	BPP_RS17755	BPP3521	TRAP transporter large permease	#N/A	1	95	3	GTG	GTA	V	V	S	-	-	-	-	-	-
3811124	intragenic	A	G	BPP_RS17775			#N/A	1	20	1	ACG	GCG	T	A	NS	-	-	-	-	-	-
3811912	intragenic	G	A	BPP_RS17780	BPP3526	MerR family transcriptional regulator	regulation	1	5	1	GGA	AGA	G	R	NS	-	-	-	-	-	-
3812100	intragenic	G	A	BPP_RS17780	BPP3526	MerR family transcriptional regulator	regulation	1	67	3	AAG	AAA	K	K	S	-	-	-	-	-	-
3813310	intragenic	G	A	BPP_RS17785	BPP3527	FAD-dependent oxidoreductase	conserved hypothetical	1	155	1	GCC	ACC	A	T	NS	-	-	-	-	-	-
3815140	intragenic	C	G	BPP_RS17795	BPP3529	gamma-glutamyltransferase family protein	cofactor biosynthesis	1	148	3	TAC	TAG	Y	*	NS	-	-	-	-	-	-
3817840	intragenic	G	A	BPP_RS17805	BPP3531	molybdate ABC transporter substrate-binding protein	transport/binding proteins	1	65	2	CGG	CAG	R	Q	NS	-	-	-	-	-	-
3818308	intragenic	G	A	BPP_RS17805	BPP3531	molybdate ABC transporter substrate-binding protein	transport/binding proteins	1	221	2	GGA	GAA	G	E	NS	-	-	-	-	-	-
3818596	intragenic	T	C	BPP_RS17810	BPP3532	LysE family translocator	transport/binding proteins	1	49	3	CAT	CAC	H	H	S	-	-	-	-	-	-
3818635	intragenic	G	A	BPP_RS17810	BPP3532	LysE family translocator	#N/A	1	62	3	GCG	GCA	A	A	S	-	-	-	-	-	-
3819354	intergenic	G	A	-			#N/A	-	-	-	-	-	-	-	-	BPP_RS17810	1	251	BPP_RS17825	1	194
3821014	intergenic	T	G	-			#N/A	-	-	-	-	-	-	-	-	BPP_RS17835	-1	4	BPP_RS17840	1	130
3821430	intragenic	T	C	BPP_RS17840	BPP3536	LysR family transcriptional regulator	regulation	1	96	2	TTC	TCC	F	S	NS	-	-	-	-	-	-
3825954	intragenic	A	G	BPP_RS17865	BPP3541	hypothetical protein	conserved hypothetical	-1	3	3	GCT	GCC	A	A	S	-	-	-	-	-	-
3826126	intergenic	G	A	-			#N/A	-	-	-	-	-	-	-	-	BPP_RS17865	-1	164	BPP_RS17870	1	223
3828042	intragenic	G	A	BPP_RS17875	BPP3543	dermonecrotic toxin	virulence-associated genes	-1	1258	2	GCA	GTA	A	V	NS	-	-	-	-	-	-
3828420	intragenic	G	A	BPP_RS17875	BPP3543	dermonecrotic toxin	virulence-associated genes	-1	1132	2	CCC	CTC	P	L	NS	-	-	-	-	-	-
3828595	intragenic	G	A	BPP_RS17875	BPP3543	dermonecrotic toxin	virulence-associated genes	-1	1074	1	CAC	TAC	H	Y	NS	-	-	-	-	-	-
3832147	intragenic	C	G	BPP_RS17880	BPP3544	IclR family transcriptional regulator	regulation	-1	239	3	CTG	CTC	L	L	S	-	-	-	-	-	-
3835205	intragenic	G	A	BPP_RS17900	BPP3548	ATP-dependent helicase	macromolecule synthesis/modification	-1	459	1	CGC	TGC	R	C	NS	-	-	-	-	-	-
3839705	intragenic	G	A	BPP_RS17930	BPP3554	alpha/beta hydrolase	conserved hypothetical	1	27	3	GCG	GCA	A	A	S	-	-	-	-	-	-
3839761	intragenic	C	A	BPP_RS17930	BPP3554	alpha/beta hydrolase	conserved hypothetical	1	46	2	CCC	CAC	P	H	NS	-	-	-	-	-	-
3840326	intragenic	G	T	BPP_RS17930	BPP3554	alpha/beta hydrolase	conserved hypothetical	1	234	3	GCG	GCT	A	A	S	-	-	-	-	-	-
3842715	intragenic	C	T	BPP_RS17940	BPP3556	UTP--glucose-1-phosphate uridylyltransferase	miscellaneous	1	101	1	CTG	TTG	L	L	S	-	-	-	-	-	-
3846159	intergenic	C	T	-			#N/A	-	-	-	-	-	-	-	-	BPP_RS17955	-1	209	BPP_RS17960	-1	173
3847807	intragenic	G	A	BPP_RS17965			macromolecule degradation	1	51	1	GAC	AAC	D	N	NS	-	-	-	-	-	-
3850801	intragenic	G	A	BPP_RS17980	BPP3564	tRNA dihydrouridine synthase DusB	conserved hypothetical	1	2	2	CGC	CAC	R	H	NS	-	-	-	-	-	-
3852797	intragenic	C	T	BPP_RS17990	BPP3566	bifunctional phosphoribosylaminoimidazolecarboxamide formyltransferase/IMP cyclohydrolase PurH	ribonucleotide biosynthesis	1	207	2	GCG	GTG	A	V	NS	-	-	-	-	-	-
3853318	intragenic	C	A	BPP_RS17990	BPP3566	bifunctional phosphoribosylaminoimidazolecarboxamide formyltransferase/IMP cyclohydrolase PurH	ribonucleotide biosynthesis	1	381	1	CGC	AGC	R	S	NS	-	-	-	-	-	-
3863958	intragenic	G	A	BPP_RS18040	BPP3576	cytochrome d ubiquinol oxidase subunit II	energy metabolism	-1	295	3	ATC	ATT	I	I	S	-	-	-	-	-	-
3870866	intragenic	T	G	BPP_RS18075	BPP3583	isochorismatase	#N/A	-1	154	1	ACC	CCC	T	P	NS	-	-	-	-	-	-
3871784	intragenic	G	A	BPP_RS18080	BPP3584	energy-dependent translational throttle protein EttA	#N/A	-1	412	3	GCC	GCT	A	A	S	-	-	-	-	-	-
3873427	intragenic	A	G	BPP_RS18085	BPP3585	EamA/RhaT family transporter	transport/binding proteins	-1	202	2	CTG	CCG	L	P	NS	-	-	-	-	-	-
3874690	intergenic	G	C	-			#N/A	-	-	-	-	-	-	-	-	BPP_RS18090	1	31	BPP_RS18095	1	90
3876469	intragenic	G	A	BPP_RS18100	BPP3588	VOC family protein	#N/A	1	26	1	GAT	AAT	D	N	NS	-	-	-	-	-	-
3877138	intragenic	G	A	BPP_RS18105	BPP3589	ABC transporter ATP-binding protein	#N/A	-1	253	3	CGC	CGT	R	R	S	-	-	-	-	-	-
3879386	intragenic	T	A	BPP_RS18115	BPP3591	ABC transporter permease	#N/A	-1	135	2	CAG	CTG	Q	L	NS	-	-	-	-	-	-
3881692	intragenic	C	T	BPP_RS18125	BPP3593	ABC transporter substrate-binding protein	transport/binding proteins	-1	245	3	GTG	GTA	V	V	S	-	-	-	-	-	-
3882358	intragenic	C	A	BPP_RS18125	BPP3593	ABC transporter substrate-binding protein	transport/binding proteins	-1	23	3	AAG	AAT	K	N	NS	-	-	-	-	-	-
3883648	intergenic	C	T	-			#N/A	-	-	-	-	-	-	-	-	BPP_RS18130	-1	169	BPP_RS18135	1	20
3885970	intragenic	G	A	BPP_RS18140	BPP3597	excinuclease ABC subunit A	macromolecule synthesis/modification	1	264	1	GTC	ATC	V	I	NS	-	-	-	-	-	-
3886242	intragenic	G	A	BPP_RS18140	BPP3597	excinuclease ABC subunit A	macromolecule synthesis/modification	1	354	3	TCG	TCA	S	S	S	-	-	-	-	-	-
3886672	intragenic	G	T	BPP_RS18140	BPP3597	excinuclease ABC subunit A	macromolecule synthesis/modification	1	498	1	GTG	TTG	V	L	NS	-	-	-	-	-	-
3895680	intragenic	A	C	BPP_RS18165	BPP3602	acyl-CoA synthetase	miscellaneous	1	318	2	GAA	GCA	E	A	NS	-	-	-	-	-	-
3908957	intragenic	T	C	BPP_RS18230	BPP3615	gamma-glutamyltransferase	cofactor biosynthesis	-1	375	2	GAC	GGC	D	G	NS	-	-	-	-	-	-
3914201	intragenic	G	A	BPP_RS18250	BPP3619	class II fumarate hydratase	energy metabolism	-1	152	2	GCG	GTG	A	V	NS	-	-	-	-	-	-
3916440	intragenic	G	A	BPP_RS18260	BPP3621	N-acetylmuramoyl-L-alanine amidase	macromolecule degradation	1	342	3	CGG	CGA	R	R	S	-	-	-	-	-	-
3916665	intergenic	A	G	-			#N/A	-	-	-	-	-	-	-	-	BPP_RS18260	1	6	BPP_RS18265	-1	137
3919785	intragenic	G	T	BPP_RS18275	BPP3624	tRNA (adenosine(37)-N6)-dimethylallyltransferase MiaA	macromolecule synthesis/modification	1	125	1	GCC	TCC	A	S	NS	-	-	-	-	-	-
3920428	intergenic	T	C	-			#N/A	-	-	-	-	-	-	-	-	BPP_RS18275	1	74	BPP_RS18280	-1	32
3928901	intragenic	C	A	BPP_RS22370			cell surface	-1	199	3	CCG	CCT	P	P	S	-	-	-	-	-	-
3931433	intragenic	G	A	BPP_RS18325	BPP3634	GntR family transcriptional regulator	regulation	1	228	1	GCC	ACC	A	T	NS	-	-	-	-	-	-
3931711	intragenic	G	C	BPP_RS18330	BPP3634	gamma-hydroxybutyrate dehydrogenase	#N/A	-1	248	1	CGG	GGG	R	G	NS	-	-	-	-	-	-
3931824	intragenic	G	A	BPP_RS18330	BPP3634	gamma-hydroxybutyrate dehydrogenase	#N/A	-1	210	2	CCG	CTG	P	L	NS	-	-	-	-	-	-
3931831	intragenic	G	A	BPP_RS18330	BPP3634	gamma-hydroxybutyrate dehydrogenase	#N/A	-1	208	1	CCA	TCA	P	S	NS	-	-	-	-	-	-
3945846	intragenic	C	T	BPP_RS18405	BPP3650	3-isopropylmalate dehydratase large subunit	#N/A	1	3	2	GCC	GTC	A	V	NS	-	-	-	-	-	-
3951959	intragenic	G	A	BPP_RS18430	BPP3655	glycine--tRNA ligase subunit beta	macromolecule synthesis/modification	1	365	2	GGC	GAC	G	D	NS	-	-	-	-	-	-
3954574	intragenic	G	A	BPP_RS18445	BPP3658	M48 family peptidase	conserved hypothetical	1	106	1	GCC	ACC	A	T	NS	-	-	-	-	-	-
3957961	intragenic	G	T	BPP_RS18460	BPP3661	acyl-CoA dehydrogenase,fadE	#N/A	-1	185	3	AGC	AGA	S	R	NS	-	-	-	-	-	-
3960277	intragenic	G	A	BPP_RS18470	BPP3663	pyruvate kinase	energy metabolism	-1	352	3	CGC	CGT	R	R	S	-	-	-	-	-	-
3964336	intragenic	C	A	BPP_RS18485	BPP3666	chaperone SurA	cell processes	-1	220	3	CAG	CAT	Q	H	NS	-	-	-	-	-	-
3966474	intragenic	G	A	BPP_RS18490	BPP3667	LPS-assembly protein LptD	cell surface	-1	297	3	CGC	CGT	R	R	S	-	-	-	-	-	-
3971512	intragenic	T	C	BPP_RS18520	BPP3673	carboxyvinyl-carboxyphosphonate phosphorylmutase	central/intermediary metabolism	-1	208	1	AAT	GAT	N	D	NS	-	-	-	-	-	-
3975751	intragenic	T	C	BPP_RS18540	BPP3677	ABC transporter ATP-binding protein	transport/binding proteins	-1	498	1	ACG	GCG	T	A	NS	-	-	-	-	-	-
3976126	intragenic	G	A	BPP_RS18540	BPP3677	ABC transporter ATP-binding protein	transport/binding proteins	-1	373	1	CAT	TAT	H	Y	NS	-	-	-	-	-	-
3976880	intragenic	C	T	BPP_RS18540	BPP3677	ABC transporter ATP-binding protein	transport/binding proteins	-1	121	3	GGG	GGA	G	G	S	-	-	-	-	-	-
3978346	intragenic	G	A	BPP_RS18550	BPP3678	peptide ABC transporter	#N/A	-1	243	1	CAT	TAT	H	Y	NS	-	-	-	-	-	-
3979526	intragenic	C	T	BPP_RS18555	BPP3680	ABC transporter substrate-binding protein	transport/binding proteins	-1	415	3	ATG	ATA	M	I	NS	-	-	-	-	-	-
3980476	intragenic	G	A	BPP_RS18555	BPP3680	ABC transporter substrate-binding protein	transport/binding proteins	-1	99	1	CTG	TTG	L	L	S	-	-	-	-	-	-
3980851	intergenic	G	A	-			#N/A	-	-	-	-	-	-	-	-	BPP_RS18555	-1	81	BPP_RS18560	1	86
3981950	intragenic	G	A	BPP_RS18565	BPP3682	TetR/AcrR family transcriptional regulator	regulation	-1	147	2	GCC	GTC	A	V	NS	-	-	-	-	-	-
3984005	intragenic	G	C	BPP_RS18570	BPP3684	carboxynorspermidine decarboxylase	central/intermediary metabolism	1	354	1	GAG	CAG	E	Q	NS	-	-	-	-	-	-
3990856	intragenic	G	A	BPP_RS18600	BPP3690	GNAT family acetyltransferase	#N/A	-1	119	1	CGC	TGC	R	C	NS	-	-	-	-	-	-
3993756	intragenic	A	G	BPP_RS18615	BPP3693	LysR family transcriptional regulator	#N/A	-1	212	3	TAT	TAC	Y	Y	S	-	-	-	-	-	-
3997045	intragenic	A	C	BPP_RS18635	BPP3697	extradiol dioxygenase	#N/A	1	20	2	CAG	CCG	Q	P	NS	-	-	-	-	-	-
3999734	intragenic	G	A	BPP_RS18650	BPP3700	hypothetical protein	#N/A	1	77	3	CTG	CTA	L	L	S	-	-	-	-	-	-
4000140	intragenic	A	G	BPP_RS18650	BPP3700	hypothetical protein	#N/A	1	213	1	AGC	GGC	S	G	NS	-	-	-	-	-	-
4002519	intragenic	C	T	BPP_RS18660			#N/A	1	288	3	GGC	GGT	G	G	S	-	-	-	-	-	-
4004022	intragenic	C	T	BPP_RS18670	BPP3704	3-ketoacyl-ACP reductase	central/intermediary metabolism	-1	176	2	CGC	CAC	R	H	NS	-	-	-	-	-	-
4005646	intragenic	G	A	BPP_RS18680	BPP3706	AsmA family protein	cell surface	-1	613	3	GAC	GAT	D	D	S	-	-	-	-	-	-
4011821	intragenic	A	C	BPP_RS18710	BPP3711	FAD-dependent oxidoreductase	#N/A	-1	268	1	TCC	GCC	S	A	NS	-	-	-	-	-	-
4012216	intragenic	A	G	BPP_RS18710	BPP3711	FAD-dependent oxidoreductase	#N/A	-1	136	2	GTT	GCT	V	A	NS	-	-	-	-	-	-
4013983	intragenic	G	T	BPP_RS18720	BPP3713	carbohydrate ABC transporter permease	transport/binding proteins	-1	204	1	CTG	ATG	L	M	NS	-	-	-	-	-	-
4016244	intragenic	C	G	BPP_RS18730	BPP3715	hypothetical protein	#N/A	-1	191	3	ACG	ACC	T	T	S	-	-	-	-	-	-
4020100	intragenic	G	A	BPP_RS18750	BPP3719	DUF521 domain-containing protein	conserved hypothetical	1	269	3	AGG	AGA	R	R	S	-	-	-	-	-	-
4023210	intragenic	G	A	BPP_RS18775	BPP3723	MetQ/NlpA family ABC transporter substrate-binding protein	cell surface	-1	201	1	CTG	TTG	L	L	S	-	-	-	-	-	-
4023393	intragenic	G	T	BPP_RS18775	BPP3723	MetQ/NlpA family ABC transporter substrate-binding protein	cell surface	-1	140	1	CGC	AGC	R	S	NS	-	-	-	-	-	-
4025377	intragenic	G	T	BPP_RS18785	BPP3725	methionine import ATP-binding protein MetN	transport/binding proteins	-1	60	3	GGC	GGA	G	G	S	-	-	-	-	-	-
4026288	intragenic	G	A	BPP_RS18790	BPP3726	hypothetical protein	miscellaneous	-1	553	3	CGC	CGT	R	R	S	-	-	-	-	-	-
4026935	intragenic	G	C	BPP_RS18790	BPP3726	hypothetical protein	miscellaneous	-1	338	1	CTG	GTG	L	V	NS	-	-	-	-	-	-
4027587	intragenic	G	A	BPP_RS18790	BPP3726	hypothetical protein	miscellaneous	-1	120	3	GTC	GTT	V	V	S	-	-	-	-	-	-
4029769	intragenic	G	A	BPP_RS18795	BPP3727	bifunctional tRNA (5-methylaminomethyl-2-thiouridine)(34)-methyltransferase MnmD/FAD-dependent 5-carboxymethylaminomethyl-2-thiouridine(34) oxidoreductase MnmC	#N/A	-1	124	2	GCG	GTG	A	V	NS	-	-	-	-	-	-
4031799	intragenic	G	C	BPP_RS18805	BPP3729	long-chain fatty acid--CoA ligase	small molecule degradation	-1	359	1	CCG	GCG	P	A	NS	-	-	-	-	-	-
4034772	intragenic	G	A	BPP_RS18815	BPP3731	LysR family transcriptional regulator	regulation	-1	84	3	GCC	GCT	A	A	S	-	-	-	-	-	-
4035668	intragenic	T	C	BPP_RS18820	BPP3732	YeiH family putative sulfate export transporter	cell surface	1	180	2	TTC	TCC	F	S	NS	-	-	-	-	-	-
4035678	intragenic	G	A	BPP_RS18820	BPP3732	YeiH family putative sulfate export transporter	cell surface	1	183	3	CCG	CCA	P	P	S	-	-	-	-	-	-
4037131	intragenic	G	A	BPP_RS18830	BPP3734	magnesium transporter	transport/binding proteins	1	157	3	AAG	AAA	K	K	S	-	-	-	-	-	-
4042715	intragenic	C	T	BPP_RS18860	BPP3740	cysteine dioxygenase	#N/A	1	131	1	CCG	TCG	P	S	NS	-	-	-	-	-	-
4046718	intragenic	C	T	BPP_RS18875	BPP3743	protein translocase subunit SecA	transport/binding proteins	-1	269	2	AGC	AAC	S	N	NS	-	-	-	-	-	-
4048039	intragenic	G	A	BPP_RS18880	BPP3744	M23 family peptidase	cell surface	-1	217	3	GGC	GGT	G	G	S	-	-	-	-	-	-
4050127	intragenic	G	A	BPP_RS18890	BPP3746	UDP-3-O-[3-hydroxymyristoyl] N-acetylglucosamine deacetylase	macromolecule degradation	-1	45	2	CCC	CTC	P	L	NS	-	-	-	-	-	-
4050320	intergenic	G	A	-			#N/A	-	-	-	-	-	-	-	-	BPP_RS18890	-1	60	BPP_RS18895	-1	169
4053968	intragenic	T	C	BPP_RS18910	BPP3750	D-alanine--D-alanine ligase	cell surface	-1	304	1	AAG	GAG	K	E	NS	-	-	-	-	-	-
4054044	intragenic	G	A	BPP_RS18910	BPP3750	D-alanine--D-alanine ligase	cell surface	-1	278	3	ACC	ACT	T	T	S	-	-	-	-	-	-
4054685	intragenic	G	A	BPP_RS18910	BPP3750	D-alanine--D-alanine ligase	cell surface	-1	65	1	CTG	TTG	L	L	S	-	-	-	-	-	-
4054773	intragenic	G	A	BPP_RS18910	BPP3750	D-alanine--D-alanine ligase	cell surface	-1	35	3	AGC	AGT	S	S	S	-	-	-	-	-	-
4056749	intragenic	T	A	BPP_RS18920	BPP3752	undecaprenyldiphospho-muramoylpentapeptide beta-N- acetylglucosaminyltransferase	cell surface	-1	201	2	CAG	CTG	Q	L	NS	-	-	-	-	-	-
4058954	intragenic	G	A	BPP_RS18930	BPP3754	UDP-N-acetylmuramoyl-L-alanine--D-glutamate ligase	cell surface	-1	370	3	CGC	CGT	R	R	S	-	-	-	-	-	-
4061272	intragenic	A	G	BPP_RS18940	BPP3756	UDP-N-acetylmuramoyl-L-alanyl-D-glutamate--2%2C6-diaminopimelate ligase	cell surface	-1	929	1	TTC	CTC	F	L	NS	-	-	-	-	-	-
4061392	intragenic	G	A	BPP_RS18940	BPP3756	UDP-N-acetylmuramoyl-L-alanyl-D-glutamate--2%2C6-diaminopimelate ligase	cell surface	-1	889	1	CCG	TCG	P	S	NS	-	-	-	-	-	-
4062536	intragenic	C	T	BPP_RS18940	BPP3756	UDP-N-acetylmuramoyl-L-alanyl-D-glutamate--2%2C6-diaminopimelate ligase	cell surface	-1	507	3	GCG	GCA	A	A	S	-	-	-	-	-	-
4064010	intragenic	T	C	BPP_RS18940	BPP3756	UDP-N-acetylmuramoyl-L-alanyl-D-glutamate--2%2C6-diaminopimelate ligase	cell surface	-1	16	2	GAC	GGC	D	G	NS	-	-	-	-	-	-
4065803	intragenic	G	C	BPP_RS18950	BPP3758	cell division protein FtsL	cell division	-1	86	1	CAG	GAG	Q	E	NS	-	-	-	-	-	-
4066329	intragenic	G	A	BPP_RS18955	BPP3759	ribosomal RNA small subunit methyltransferase H	miscellaneous	-1	275	2	GCG	GTG	A	V	NS	-	-	-	-	-	-
4071770	intragenic	T	C	BPP_RS18975	BPP3763	amidohydrolase	miscellaneous	-1	247	2	CAC	CGC	H	R	NS	-	-	-	-	-	-
4072230	intragenic	C	T	BPP_RS18975	BPP3763	amidohydrolase	miscellaneous	-1	94	1	GGG	AGG	G	R	NS	-	-	-	-	-	-
4082243	intergenic	G	A	-			#N/A	-	-	-	-	-	-	-	-	BPP_RS19020	1	17	BPP_RS19025	-1	51
4089172	intragenic	A	G	BPP_RS19065	BPP3776	tripartite tricarboxylate transporter permease	cell surface	1	218	3	GAA	GAG	E	E	S	-	-	-	-	-	-
4089698	intragenic	G	A	BPP_RS19065	BPP3776	tripartite tricarboxylate transporter permease	cell surface	1	394	1	GCC	ACC	A	T	NS	-	-	-	-	-	-
4100481	intragenic	G	A	BPP_RS19110	BPP3785	DNA-binding response regulator	regulation	-1	95	3	GCC	GCT	A	A	S	-	-	-	-	-	-
4109683	intragenic	G	T	BPP_RS19165	BPP3796	ABC transporter ATP-binding protein	transport/binding proteins	1	36	1	GCG	TCG	A	S	NS	-	-	-	-	-	-
4110429	intergenic	G	A	-			#N/A	-	-	-	-	-	-	-	-	BPP_RS19165	1	57	BPP_RS19170	1	112
4116033	intragenic	G	A	BPP_RS19195	BPP3802	alpha/beta hydrolase	#N/A	1	148	1	GCG	ACG	A	T	NS	-	-	-	-	-	-
4117949	intragenic	T	A	BPP_RS19205			#N/A	1	77	2	ATG	AAG	M	K	NS	-	-	-	-	-	-
4119938	intragenic	G	A	BPP_RS19210	BPP3805	acetyl-CoA C-acyltransferase	miscellaneous	-1	220	2	GCT	GTT	A	V	NS	-	-	-	-	-	-
4127180	intergenic	G	A	-			#N/A	-	-	-	-	-	-	-	-	BPP_RS19240	-1	128	BPP_RS19245	-1	68
4128218	intragenic	G	A	BPP_RS19250	BPP3813	MgtC/SapB family protein	transport/binding proteins	1	35	3	GCG	GCA	A	A	S	-	-	-	-	-	-
4130334	intragenic	A	T	BPP_RS19255	BPP3814	elongation factor G	#N/A	-1	138	2	TTC	TAC	F	Y	NS	-	-	-	-	-	-
4144642	intragenic	C	A	BPP_RS19325	BPP3828	TRAP transporter substrate-binding protein	cell surface	1	177	3	AGC	AGA	S	R	NS	-	-	-	-	-	-
4146766	intragenic	G	A	BPP_RS19330	BPP3829	short-chain fatty acid transporter	transport/binding proteins	-1	63	1	CAG	TAG	Q	*	NS	-	-	-	-	-	-
4150162	intragenic	G	A	BPP_RS19350	BPP3832	AcrB/AcrD/AcrF family protein	protection responses	-1	467	2	GCG	GTG	A	V	NS	-	-	-	-	-	-
4154072	intragenic	G	A	BPP_RS19365	BPP3835	class I SAM-dependent methyltransferase	conserved hypothetical	-1	11	1	CTG	TTG	L	L	S	-	-	-	-	-	-
4162892	intragenic	C	G	BPP_RS19410	BPP3844	tripartite tricarboxylate transporter substrate binding protein	cell surface	1	299	3	CCC	CCG	P	P	S	-	-	-	-	-	-
4163052	intragenic	G	A	BPP_RS19415	BPP3845	GntR family transcriptional regulator	regulation	-1	260	3	TTC	TTT	F	F	S	-	-	-	-	-	-
4164452	intragenic	G	A	BPP_RS19420	BPP3846	transporter	#N/A	-1	165	3	TAC	TAT	Y	Y	S	-	-	-	-	-	-
4165062	intragenic	G	A	BPP_RS19425	BPP3847	sulfatase	#N/A	-1	447	1	CGG	TGG	R	W	NS	-	-	-	-	-	-
4169436	intragenic	G	A	BPP_RS19440	BPP3850	ring-hydroxylating oxygenase subunit alpha	miscellaneous	-1	376	3	TTC	TTT	F	F	S	-	-	-	-	-	-
4173010	intragenic	T	G	BPP_RS19450	BPP3852	urease accessory protein UreG	small molecule degradation	-1	4	1	ATC	CTC	I	L	NS	-	-	-	-	-	-
4173676	intragenic	C	A	BPP_RS19455	BPP3853	urease accessory protein UreF	#N/A	-1	11	1	GGC	TGC	G	C	NS	-	-	-	-	-	-
4175947	intragenic	G	A	BPP_RS19465	BPP3855	urease subunit alpha	small molecule degradation	-1	40	1	CAC	TAC	H	Y	NS	-	-	-	-	-	-
4177353	intergenic	C	T	-			#N/A	-	-	-	-	-	-	-	-	BPP_RS19480	-1	3	BPP_RS19485	-1	98
4186227	intragenic	G	T	BPP_RS19535	BPP3868	SpoVR family protein	conserved hypothetical	-1	484	3	CAC	CAA	H	Q	NS	-	-	-	-	-	-
4187774	intragenic	G	A	BPP_RS19540	BPP3869	hypothetical protein	conserved hypothetical	-1	387	3	TAC	TAT	Y	Y	S	-	-	-	-	-	-
4191542	intragenic	G	A	BPP_RS19550	BPP3871	bifunctional diaminohydroxyphosphoribosylaminopyrimidine deaminase/5-amino-6-(5-phosphoribosylamino)uracil reductase RibD	cofactor biosynthesis	-1	272	2	CCC	CTC	P	L	NS	-	-	-	-	-	-
4196330	intragenic	G	A	BPP_RS19575	BPP3876	YbhB/YbcL family Raf kinase inhibitor-like protein	conserved hypothetical	-1	179	3	ACC	ACT	T	T	S	-	-	-	-	-	-
4198706	intragenic	T	C	BPP_RS19585	BPP3878	hypothetical protein	miscellaneous	1	105	2	GTG	GCG	V	A	NS	-	-	-	-	-	-
4200687	intragenic	G	A	BPP_RS19590	BPP3879	anhydro-N-acetylmuramic acid kinase	conserved hypothetical	1	292	1	GCC	ACC	A	T	NS	-	-	-	-	-	-
4200787	intragenic	G	A	BPP_RS19590	BPP3879	anhydro-N-acetylmuramic acid kinase	conserved hypothetical	1	325	2	CGC	CAC	R	H	NS	-	-	-	-	-	-
4204866	intragenic	C	G	BPP_RS19620	BPP3885	ABC transporter substrate-binding protein	transport/binding proteins	-1	291	3	AAG	AGC	K	S	NS	-	-	-	-	-	-
4204867	intragenic	T	C	BPP_RS19620	BPP3885	ABC transporter substrate-binding protein	transport/binding proteins	-1	291	2	AAG	AGC	K	S	NS	-	-	-	-	-	-
4208896	intergenic	C	T	-			#N/A	-	-	-	-	-	-	-	-	BPP_RS19635	1	157	BPP_RS19640	1	133
4209540	intragenic	G	A	BPP_RS19640	BPP3888	ABC transporter substrate-binding protein	#N/A	1	171	2	GGC	GAC	G	D	NS	-	-	-	-	-	-
4212435	intragenic	G	C	BPP_RS19660	BPP3893	VOC family protein	miscellaneous	-1	106	2	GCC	GGC	A	G	NS	-	-	-	-	-	-
4213438	intragenic	C	G	BPP_RS19665	BPP3894	ATP-dependent RNA helicase DbpA	ribosome constituents	-1	270	1	GAG	CAG	E	Q	NS	-	-	-	-	-	-
4215410	intragenic	G	A	BPP_RS19670	BPP3894	hypothetical protein	#N/A	-1	157	3	GCC	GCT	A	A	S	-	-	-	-	-	-
4216111	intergenic	C	T	-			#N/A	-	-	-	-	-	-	-	-	BPP_RS19670	-1	231	BPP_RS19675	1	66
4221485	intragenic	G	C	BPP_RS19690	BPP3899	MFS transporter	transport/binding proteins	-1	191	1	CAG	GAG	Q	E	NS	-	-	-	-	-	-
4222959	intragenic	G	A	BPP_RS19700	BPP3901	Lrp/AsnC family transcriptional regulator	regulation	-1	128	1	CCC	TCC	P	S	NS	-	-	-	-	-	-
4223725	intragenic	G	A	BPP_RS19705	BPP3902	MFS transporter	#N/A	1	86	2	AGC	AAC	S	N	NS	-	-	-	-	-	-
4224738	intragenic	G	A	BPP_RS19705	BPP3902	MFS transporter	#N/A	1	424	1	GGC	AGC	G	S	NS	-	-	-	-	-	-
4226920	intragenic	A	G	BPP_RS19705	BPP3902	MFS transporter	#N/A	1	1151	2	CAG	CGG	Q	R	NS	-	-	-	-	-	-
4232893	intragenic	A	G	BPP_RS19725	BPP3906	YggT family protein	cell surface	1	145	1	ACG	GCG	T	A	NS	-	-	-	-	-	-
4236924	intergenic	G	T	-			#N/A	-	-	-	-	-	-	-	-	BPP_RS19745	-1	22	BPP_RS19750	-1	4
4243536	intergenic	C	T	-			#N/A	-	-	-	-	-	-	-	-	BPP_RS19785	-1	10	BPP_RS19790	-1	69
4246745	intragenic	G	A	BPP_RS19805	BPP3922	RNB domain-containing ribonuclease	conserved hypothetical	1	155	2	CGC	CAC	R	H	NS	-	-	-	-	-	-
4249234	intragenic	G	A	BPP_RS19815	BPP3924	shikimate dehydrogenase	amino acid biosynthesis	1	46	1	GTG	ATG	V	M	NS	-	-	-	-	-	-
4252570	intragenic	C	T	BPP_RS19830	BPP3927	bis(5'-nucleosyl)-tetraphosphatase (symmetrical)	central/intermediary metabolism	1	196	3	GCC	GCT	A	A	S	-	-	-	-	-	-
4255099	intragenic	G	A	BPP_RS19845	BPP3930	aspartate carbamoyltransferase	ribonucleotide biosynthesis	-1	247	2	GCG	GTG	A	V	NS	-	-	-	-	-	-
4255557	intragenic	G	A	BPP_RS19845	BPP3930	aspartate carbamoyltransferase	ribonucleotide biosynthesis	-1	94	3	GGC	GGT	G	G	S	-	-	-	-	-	-
4255616	intragenic	T	C	BPP_RS19845	BPP3930	aspartate carbamoyltransferase	ribonucleotide biosynthesis	-1	75	1	AAG	GAG	K	E	NS	-	-	-	-	-	-
4256537	intragenic	G	T	BPP_RS19855	BPP3932	YqgE/AlgH family protein	regulation	-1	129	3	GCC	GCA	A	A	S	-	-	-	-	-	-
4257634	intragenic	G	A	BPP_RS19865	BPP3934	hydroxymethylpyrimidine/phosphomethylpyrimidine kinase	cofactor biosynthesis	1	139	1	GAC	AAC	D	N	NS	-	-	-	-	-	-
4261557	intragenic	G	A	BPP_RS19880	BPP3937	DUF342 domain-containing protein	conserved hypothetical	1	433	3	GAG	GAA	E	E	S	-	-	-	-	-	-
4265235	intragenic	G	A	BPP_RS19900	BPP3941	acyl-CoA dehydrogenase	miscellaneous	-1	155	3	GGC	GGT	G	G	S	-	-	-	-	-	-
4268106	intragenic	G	A	BPP_RS19915	BPP3944	bifunctional salicylyl-CoA 5-hydroxylase/oxidoreductase	#N/A	-1	520	1	CAG	TAG	Q	*	NS	-	-	-	-	-	-
4273482	intragenic	G	A	BPP_RS19940	BPP3949	ABC transporter substrate-binding protein	transport/binding proteins	-1	340	3	TTC	TTT	F	F	S	-	-	-	-	-	-
4275040	intragenic	C	A	BPP_RS19945	BPP3950	alpha/beta hydrolase	miscellaneous	1	106	2	GCG	GAG	A	E	NS	-	-	-	-	-	-
4286712	intragenic	G	A	BPP_RS19985	BPP3958	multidrug transporter subunit MdtB	cell surface	-1	494	2	TCC	TTC	S	F	NS	-	-	-	-	-	-
4297163	intragenic	G	A	BPP_RS20040	BPP3969	glycerol kinase	small molecule degradation	1	68	1	GCC	ACC	A	T	NS	-	-	-	-	-	-
4297490	intragenic	G	A	BPP_RS20040	BPP3969	glycerol kinase	small molecule degradation	1	177	1	GGC	AGC	G	S	NS	-	-	-	-	-	-
4297662	intragenic	G	A	BPP_RS20040	BPP3969	glycerol kinase	small molecule degradation	1	234	2	GGC	GAC	G	D	NS	-	-	-	-	-	-
4297741	intragenic	G	A	BPP_RS20040	BPP3969	glycerol kinase	small molecule degradation	1	260	3	ATG	ATA	M	I	NS	-	-	-	-	-	-
4299271	intragenic	G	A	BPP_RS20050	BPP3971	tripartite tricarboxylate transporter substrate binding protein	cell surface	-1	242	3	ACC	ACT	T	T	S	-	-	-	-	-	-
4302264	intragenic	A	G	BPP_RS20065	BPP3974	ABC transporter permease	transport/binding proteins	-1	314	2	GTG	GCG	V	A	NS	-	-	-	-	-	-
4304617	intergenic	G	C	-			#N/A	-	-	-	-	-	-	-	-	BPP_RS20070	-1	277	BPP_RS20075	1	42
4306781	intragenic	G	A	BPP_RS20085	BPP3978	chemoreceptor glutamine deamidase CheD	conserved hypothetical	1	112	2	GGC	GAC	G	D	NS	-	-	-	-	-	-
4318996	intragenic	A	G	BPP_RS20115	BPP3984	TonB-dependent receptor	cell surface	1	345	2	CAC	CGC	H	R	NS	-	-	-	-	-	-
4322465	intergenic	T	C	-			#N/A	-	-	-	-	-	-	-	-	BPP_RS20130	1	28	BPP_RS20135	1	34
4327812	intragenic	G	T	BPP_RS20160	BPP3993	hypothetical protein	conserved hypothetical	-1	201	1	CGC	AGC	R	S	NS	-	-	-	-	-	-
4335687	intragenic	C	A	BPP_RS20200	BPP4001	phosphoglycerate dehydrogenase	amino acid biosynthesis	1	41	1	CCT	ACT	P	T	NS	-	-	-	-	-	-
4335924	intragenic	T	C	BPP_RS20200	BPP4001	phosphoglycerate dehydrogenase	amino acid biosynthesis	1	120	1	TTG	CTG	L	L	S	-	-	-	-	-	-
4336793	intergenic	G	C	-			#N/A	-	-	-	-	-	-	-	-	BPP_RS20200	1	6	BPP_RS20205	-1	40
4341185	intragenic	A	G	BPP_RS20230	BPP4007	IclR family transcriptional regulator	regulation	-1	123	2	GTG	GCG	V	A	NS	-	-	-	-	-	-
4341302	intragenic	G	A	BPP_RS20230	BPP4007	IclR family transcriptional regulator	regulation	-1	84	2	TCC	TTC	S	F	NS	-	-	-	-	-	-
4345829	intragenic	G	A	BPP_RS20255	BPP4011	CoA transferase	#N/A	1	49	3	GGG	GGA	G	G	S	-	-	-	-	-	-
4347288	intragenic	C	T	BPP_RS20260	BPP4013	GntR family transcriptional regulator	regulation	-1	168	1	GCG	ACG	A	T	NS	-	-	-	-	-	-
4347337	intragenic	G	A	BPP_RS20260	BPP4013	GntR family transcriptional regulator	regulation	-1	151	3	GCC	GCT	A	A	S	-	-	-	-	-	-
4348998	intragenic	A	G	BPP_RS20265	BPP4014	FAD-linked oxidase	miscellaneous	-1	936	2	GTG	GCG	V	A	NS	-	-	-	-	-	-
4349301	intragenic	T	C	BPP_RS20265	BPP4014	FAD-linked oxidase	miscellaneous	-1	835	2	CAC	CGC	H	R	NS	-	-	-	-	-	-
4351854	intergenic	C	A	-			#N/A	-	-	-	-	-	-	-	-	BPP_RS20265	-1	50	BPP_RS20270	-1	74
4353899	intragenic	G	A	BPP_RS20275	BPP4016	threonine ammonia-lyase%2C biosynthetic	amino acid biosynthesis	1	450	2	AGC	AAC	S	N	NS	-	-	-	-	-	-
4355322	intergenic	T	C	-			#N/A	-	-	-	-	-	-	-	-	BPP_RS20280	-1	67	BPP_RS20285	-1	143
4357161	intragenic	G	A	BPP_RS20295	BPP4020	adenine phosphoribosyltransferase	central/intermediary metabolism	-1	137	2	GCC	GTC	A	V	NS	-	-	-	-	-	-
4368166	intragenic	G	A	BPP_RS20345	BPP4030	LPS export ABC transporter periplasmic protein LptC	cell surface	1	168	3	ATG	ATA	M	I	NS	-	-	-	-	-	-
4368714	intragenic	C	T	BPP_RS20350	BPP4031	lipopolysaccharide transport periplasmic protein LptA	cell surface	1	142	3	TGC	TGT	C	C	S	-	-	-	-	-	-
4370002	intragenic	T	C	BPP_RS20360	BPP4033	ribosome-associated translation inhibitor RaiA	#N/A	1	12	2	GTC	GCC	V	A	NS	-	-	-	-	-	-
4370809	intragenic	C	T	BPP_RS20365	BPP4034	PTS sugar transporter subunit IIA	regulation	1	79	2	GCG	GTG	A	V	NS	-	-	-	-	-	-
4372945	intragenic	G	A	BPP_RS20375	BPP4036	alcohol dehydrogenase	energy metabolism	-1	142	3	TAC	TAT	Y	Y	S	-	-	-	-	-	-
4373080	intragenic	G	A	BPP_RS20375	BPP4036	alcohol dehydrogenase	energy metabolism	-1	97	3	GGC	GGT	G	G	S	-	-	-	-	-	-
4374490	intragenic	C	T	BPP_RS20385	BPP4038	RNase adaptor protein RapZ	conserved hypothetical	1	62	3	CCC	CCT	P	P	S	-	-	-	-	-	-
4375318	intragenic	G	T	BPP_RS20390	BPP4039	septal ring lytic transglycosylase RlpA family protein	cell surface	1	49	1	GTG	TTG	V	L	NS	-	-	-	-	-	-
4379376	intragenic	G	T	BPP_RS20415	BPP4044	phospholipid-binding protein	cell surface	1	184	1	GTG	TTG	V	L	NS	-	-	-	-	-	-
4380322	intragenic	G	T	BPP_RS20425	BPP4046	MetQ/NlpA family ABC transporter substrate-binding protein	cell surface	-1	207	3	GAC	GAA	D	E	NS	-	-	-	-	-	-
4381158	intergenic	C	A	-			#N/A	-	-	-	-	-	-	-	-	BPP_RS20425	-1	216	BPP_RS20430	1	46
4384942	intragenic	A	C	BPP_RS20445	BPP4050	membrane protein	transport/binding proteins	1	418	3	ATA	ATC	I	I	S	-	-	-	-	-	-
4388276	intragenic	T	G	BPP_RS20460	BPP4053	penicillin-binding protein 2	cell surface	-1	362	1	AAA	CAA	K	Q	NS	-	-	-	-	-	-
4390785	intragenic	G	A	BPP_RS20470	BPP4055	rod shape-determining protein MreC	cell surface	-1	8	2	CCG	CTG	P	L	NS	-	-	-	-	-	-
4394836	intragenic	A	G	BPP_RS20490	BPP4059	Asp-tRNA(Asn)/Glu-tRNA(Gln) amidotransferase GatCAB subunit B,gatB	macromolecule synthesis/modification	1	272	2	CAC	CGC	H	R	NS	-	-	-	-	-	-
4395047	intragenic	G	A	BPP_RS20490	BPP4059	Asp-tRNA(Asn)/Glu-tRNA(Gln) amidotransferase GatCAB subunit B, gatB	macromolecule synthesis/modification	1	342	3	CCG	CCA	P	P	S	-	-	-	-	-	-
4395366	intragenic	G	T	BPP_RS20490	BPP4059	Asp-tRNA(Asn)/Glu-tRNA(Gln) amidotransferase GatCAB subunit B, gatB	macromolecule synthesis/modification	1	449	1	GCC	TCC	A	S	NS	-	-	-	-	-	-
4398705	intragenic	G	A	BPP_RS20505	BPP4061	glutamate dehydrogenase	#N/A	1	391	3	CGG	CGA	R	R	S	-	-	-	-	-	-
4399234	intragenic	T	C	BPP_RS20510	BPP4063	trimeric intracellular cation channel family protein	cell surface	-1	123	1	ACC	GCC	T	A	NS	-	-	-	-	-	-
4400006	intragenic	C	G	BPP_RS20515	BPP4064	universal stress protein	#N/A	1	72	3	GAC	GAG	D	E	NS	-	-	-	-	-	-
4403325	intragenic	G	A	BPP_RS20530	BPP4066	hypothetical protein	#N/A	-1	323	1	CGT	TGT	R	C	NS	-	-	-	-	-	-
4404380	intragenic	A	G	BPP_RS20535	BPP4068	DUF305 domain-containing protein	#N/A	-1	144	2	GTG	GCG	V	A	NS	-	-	-	-	-	-
4411516	intragenic	G	T	BPP_RS20570	BPP4077	glutamate/aspartate transporter permease GltK	transport/binding proteins	1	156	3	GCG	GCT	A	A	S	-	-	-	-	-	-
4415690	intergenic	G	A	-			#N/A	-	-	-	-	-	-	-	-	BPP_RS20590	-1	4	BPP_RS20595	-1	76
4415867	intragenic	G	A	BPP_RS20595	BPP4082	methionine biosynthesis protein MetW	conserved hypothetical	-1	172	1	CTG	TTG	L	L	S	-	-	-	-	-	-
4418397	intragenic	G	A	BPP_RS20605	BPP4084	sulfolactate dehydrogenase	#N/A	1	204	1	GCC	ACC	A	T	NS	-	-	-	-	-	-
4420002	intragenic	G	A	BPP_RS20615	BPP4086	helix-turn-helix transcriptional regulator	regulation	1	62	3	GTG	GTA	V	V	S	-	-	-	-	-	-
4423274	intragenic	C	A	BPP_RS20635	BPP4090	hypothetical protein	#N/A	1	25	1	CGC	AGC	R	S	NS	-	-	-	-	-	-
4423322	intragenic	G	A	BPP_RS20635	BPP4090	hypothetical protein	#N/A	1	41	1	GAG	AAG	E	K	NS	-	-	-	-	-	-
4423617	intragenic	G	A	BPP_RS20635	BPP4090	hypothetical protein	#N/A	1	139	2	CGC	CAC	R	H	NS	-	-	-	-	-	-
4425595	intragenic	G	A	BPP_RS20645			#N/A	-1	36	2	TCG	TTG	S	L	NS	-	-	-	-	-	-
4425732	intergenic	G	A	-			#N/A	-	-	-	-	-	-	-	-	BPP_RS20645	-1	31	BPP_RS20650	-1	104
4430107	intragenic	G	A	BPP_RS20665	BPP4096	LacI family transcriptional regulator	#N/A	-1	136	1	CGC	TGC	R	C	NS	-	-	-	-	-	-
4432326	intragenic	C	T	BPP_RS20675	BPP4098	branched-chain amino acid ABC transporter permease	#N/A	1	262	3	TAC	TAT	Y	Y	S	-	-	-	-	-	-
4436443	intragenic	G	A	BPP_RS20695	BPP4102	amidase	miscellaneous	1	414	2	GGG	GAG	G	E	NS	-	-	-	-	-	-
4437060	intragenic	A	T	BPP_RS20700	BPP4102	cysteine dioxygenase	#N/A	-1	33	2	CTG	CAG	L	Q	NS	-	-	-	-	-	-
4447667	intragenic	C	T	BPP_RS20750	BPP4114	CoA transferase	#N/A	-1	68	1	GCC	ACC	A	T	NS	-	-	-	-	-	-
4448554	intragenic	C	T	BPP_RS20755	BPP4115	acyl-CoA dehydrogenase	miscellaneous	-1	192	3	GTG	GTA	V	V	S	-	-	-	-	-	-
4448745	intragenic	C	T	BPP_RS20755	BPP4115	acyl-CoA dehydrogenase	miscellaneous	-1	129	1	GCC	ACC	A	T	NS	-	-	-	-	-	-
4455444	intragenic	A	G	BPP_RS20790	BPP4122	transporter	#N/A	1	422	1	AAG	GAG	K	E	NS	-	-	-	-	-	-
4457987	intragenic	C	T	BPP_RS20805	BPP4125	ABC transporter permease	transport/binding proteins	1	15	1	CCC	TCC	P	S	NS	-	-	-	-	-	-
4461648	intragenic	G	A	BPP_RS20820	BPP4128	hydrolase	#N/A	1	265	2	GGC	GAC	G	D	NS	-	-	-	-	-	-
4462187	intragenic	G	A	BPP_RS20825	BPP4129	peptidase	macromolecule degradation	1	128	3	CCG	CCA	P	P	S	-	-	-	-	-	-
4468334	intragenic	G	A	BPP_RS20840	BPP4132	uroporphyrinogen decarboxylase	cofactor biosynthesis	-1	94	2	GCA	GTA	A	V	NS	-	-	-	-	-	-
4471644	intragenic	A	G	BPP_RS20860	BPP4136	ATP synthase subunit gamma	energy metabolism	-1	297	3	GGT	GGC	G	G	S	-	-	-	-	-	-
4485436	intragenic	G	A	BPP_RS20930	BPP4150	thiol:disulfide interchange protein DsbC	macromolecule synthesis/modification	-1	153	1	CTG	TTG	L	L	S	-	-	-	-	-	-
4485746	intragenic	G	A	BPP_RS20930	BPP4150	thiol:disulfide interchange protein DsbC	macromolecule synthesis/modification	-1	49	3	ACC	ACT	T	T	S	-	-	-	-	-	-
4488880	intragenic	C	T	BPP_RS20950	BPP4154	ribulose-phosphate 3-epimerase	miscellaneous	1	5	2	CCC	CTC	P	L	NS	-	-	-	-	-	-
4490917	intragenic	G	A	BPP_RS20960	BPP4156	anthranilate synthase component I	amino acid biosynthesis	1	113	2	CGC	CAC	R	H	NS	-	-	-	-	-	-
4493244	intragenic	G	A	BPP_RS20970	BPP4158	anthranilate phosphoribosyltransferase	amino acid biosynthesis	1	169	3	GTG	GTA	V	V	S	-	-	-	-	-	-
4501048	intragenic	G	A	BPP_RS21015	BPP4167	sterol desaturase family protein	#N/A	-1	205	3	TTC	TTT	F	F	S	-	-	-	-	-	-
4502535	intragenic	T	C	BPP_RS21025	BPP4169	hypothetical protein	cell surface	-1	304	1	ACC	GCC	T	A	NS	-	-	-	-	-	-
4502676	intragenic	G	T	BPP_RS21025	BPP4169	hypothetical protein	cell surface	-1	257	1	CGC	AGC	R	S	NS	-	-	-	-	-	-
4503041	intragenic	A	G	BPP_RS21025	BPP4169	hypothetical protein	cell surface	-1	135	2	CTG	CCG	L	P	NS	-	-	-	-	-	-
4506844	intragenic	G	A	BPP_RS21045	BPP4173	aldehyde dehydrogenase	miscellaneous	-1	215	3	ATC	ATT	I	I	S	-	-	-	-	-	-
4507769	intragenic	A	G	BPP_RS21050	BPP4174	iron-containing redox enzyme family protein	conserved hypothetical	-1	166	1	TAC	CAC	Y	H	NS	-	-	-	-	-	-
4507818	intragenic	C	T	BPP_RS21050	BPP4174	iron-containing redox enzyme family protein	conserved hypothetical	-1	149	3	TCG	TCA	S	S	S	-	-	-	-	-	-
4517760	intragenic	G	A	BPP_RS21110	BPP4185	TonB-dependent receptor	virulence-associated genes	1	695	1	GCC	ACC	A	T	NS	-	-	-	-	-	-
4519375	intragenic	G	A	BPP_RS21115	BPP4186	hemin-degrading factor	adaptation	1	343	2	GGC	GAC	G	D	NS	-	-	-	-	-	-
4519784	intragenic	G	A	BPP_RS21120	BPP4187	hemin-binding protein	adaptation	1	132	1	GCG	ACG	A	T	NS	-	-	-	-	-	-
4521649	intragenic	G	A	BPP_RS21130	BPP4189	hemin import ATP-binding protein HmuV	adaptation	1	131	3	CGG	CGA	R	R	S	-	-	-	-	-	-
4522072	intragenic	G	T	BPP_RS21135	BPP4190	DUF523 domain-containing protein	conserved hypothetical	-1	160	1	CGC	AGC	R	S	NS	-	-	-	-	-	-
4527525	intragenic	G	A	BPP_RS21165	BPP4196	DUF3300 domain-containing protein	#N/A	-1	184	3	GGC	GGT	G	G	S	-	-	-	-	-	-
4527846	intragenic	G	A	BPP_RS21165	BPP4196	DUF3300 domain-containing protein	#N/A	-1	77	3	GAC	GAT	D	D	S	-	-	-	-	-	-
4529373	intragenic	C	G	BPP_RS21175	BPP4198	tripartite tricarboxylate transporter substrate binding protein	cell surface	1	42	3	GTC	GTG	V	V	S	-	-	-	-	-	-
4529544	intragenic	G	A	BPP_RS21175	BPP4198	tripartite tricarboxylate transporter substrate binding protein	cell surface	1	99	3	CTG	CTA	L	L	S	-	-	-	-	-	-
4529753	intragenic	G	A	BPP_RS21175	BPP4198	tripartite tricarboxylate transporter substrate binding protein	cell surface	1	169	2	GGC	GAC	G	D	NS	-	-	-	-	-	-
4530163	intragenic	C	T	BPP_RS21175	BPP4198	tripartite tricarboxylate transporter substrate binding protein	cell surface	1	306	1	CAG	TAG	Q	*	NS	-	-	-	-	-	-
4531601	intragenic	G	T	BPP_RS21185	BPP4200	serine hydrolase	#N/A	-1	220	3	TAC	TAA	Y	*	NS	-	-	-	-	-	-
4532050	intragenic	C	A	BPP_RS21185	BPP4200	serine hydrolase	#N/A	-1	71	1	GAG	TAG	E	*	NS	-	-	-	-	-	-
4532781	intragenic	G	C	BPP_RS21190	BPP4201	aminotransferase class V-fold PLP-dependent enzyme	#N/A	-1	229	1	CCG	GCG	P	A	NS	-	-	-	-	-	-
4532904	intragenic	A	G	BPP_RS21190	BPP4201	aminotransferase class V-fold PLP-dependent enzyme	#N/A	-1	188	1	TAC	CAC	Y	H	NS	-	-	-	-	-	-
4534023	intragenic	G	A	BPP_RS21195	BPP4202	GntR family transcriptional regulator	#N/A	1	120	3	GAG	GAA	E	E	S	-	-	-	-	-	-
4535058	intragenic	G	A	BPP_RS21205	BPP4204	cytochrome c oxidase subunit I	#N/A	-1	506	3	GAC	GAT	D	D	S	-	-	-	-	-	-
4535486	intragenic	C	T	BPP_RS21205	BPP4204	cytochrome c oxidase subunit I	#N/A	-1	364	1	GTG	ATG	V	M	NS	-	-	-	-	-	-
4536735	intergenic	G	A	-			#N/A	-	-	-	-	-	-	-	-	BPP_RS21205	-1	160	BPP_RS21210	1	206
4540016	intragenic	G	A	BPP_RS21225	BPP4208	CoA transferase	#N/A	1	70	1	GCC	ACC	A	T	NS	-	-	-	-	-	-
4545858	intragenic	C	T	BPP_RS21250	BPP4213	LysR family transcriptional regulator	#N/A	1	142	3	CGC	CGT	R	R	S	-	-	-	-	-	-
4553565	intragenic	C	T	BPP_RS21275	BPP4217	DNA alkylation response protein	#N/A	1	307	3	CGC	CGT	R	R	S	-	-	-	-	-	-
4554267	intragenic	C	T	BPP_RS21275	BPP4217	DNA alkylation response protein	#N/A	1	541	3	TGC	TGT	C	C	S	-	-	-	-	-	-
4554345	intragenic	G	A	BPP_RS21275	BPP4217	DNA alkylation response protein	#N/A	1	567	3	CCG	CCA	P	P	S	-	-	-	-	-	-
4560084	intragenic	C	T	BPP_RS21300	BPP4223	biotin transporter BioY	miscellaneous	1	227	3	GGC	GGT	G	G	S	-	-	-	-	-	-
4560797	intragenic	G	A	BPP_RS21300	BPP4223	biotin transporter BioY	miscellaneous	1	465	2	TGG	TAG	W	*	NS	-	-	-	-	-	-
4563408	intragenic	G	A	BPP_RS22380	BPP4224	AraC family transcriptional regulator	#N/A	-1	19	3	GCC	GCT	A	A	S	-	-	-	-	-	-
4563429	intragenic	G	A	BPP_RS22380	BPP4224	AraC family transcriptional regulator	#N/A	-1	12	3	CGC	CGT	R	R	S	-	-	-	-	-	-
4565555	intragenic	G	A	BPP_RS21320	BPP4227	UDP-glucose/GDP-mannose dehydrogenase family protein	cell surface	-1	104	3	CGC	CGT	R	R	S	-	-	-	-	-	-
4567179	intragenic	G	A	BPP_RS21325			cell surface	-1	62	2	CCT	CTT	P	L	NS	-	-	-	-	-	-
4574958	intragenic	G	C	BPP_RS21375	BPP4238	twin transmembrane helix small protein	cell surface	1	15	2	AGC	ACC	S	T	NS	-	-	-	-	-	-
4580381	intragenic	C	T	BPP_RS21405	BPP4244	NUDIX domain-containing protein	conserved hypothetical	1	227	2	GCA	GTA	A	V	NS	-	-	-	-	-	-
4581402	intragenic	G	A	BPP_RS21410	BPP4245	sodium/hydrogen exchanger	transport/binding proteins	-1	623	1	CTG	TTG	L	L	S	-	-	-	-	-	-
4585620	intergenic	G	A	-			#N/A	-	-	-	-	-	-	-	-	BPP_RS21420	1	13	BPP_RS21425	-1	347
4586390	intragenic	G	A	BPP_RS21425	BPP4248	RNA polymerase sigma factor RpoH	macromolecule synthesis/modification	-1	167	3	CGC	CGT	R	R	S	-	-	-	-	-	-
4590041	intragenic	T	G	BPP_RS21445	BPP4252	hypothetical protein	#N/A	1	52	1	TTC	GTC	F	V	NS	-	-	-	-	-	-
4593474	intragenic	C	G	BPP_RS21450	BPP4253	glutamate synthase subunit alpha	amino acid biosynthesis	1	826	3	TTC	TTG	F	L	NS	-	-	-	-	-	-
4595324	intragenic	A	G	BPP_RS21450	BPP4253	glutamate synthase subunit alpha	amino acid biosynthesis	1	1443	2	GAA	GGA	E	G	NS	-	-	-	-	-	-
4596980	intragenic	A	G	BPP_RS21455	BPP4254	glutamate synthase subunit beta, gltD	amino acid biosynthesis	1	412	3	ATA	ATG	I	M	NS	-	-	-	-	-	-
4597023	intragenic	G	A	BPP_RS21455	BPP4254	glutamate synthase subunit beta, gltD	amino acid biosynthesis	1	427	1	GTG	ATG	V	M	NS	-	-	-	-	-	-
4597218	intergenic	A	G	-			#N/A	-	-	-	-	-	-	-	-	BPP_RS21455	1	7	BPP_RS21460	1	238
4597551	intragenic	C	A	BPP_RS21460	BPP4255	outer membrane protein	cell surface	1	32	3	GGC	GGA	G	G	S	-	-	-	-	-	-
4598604	intragenic	G	A	BPP_RS21465	BPP4256	tripartite tricarboxylate transporter substrate binding protein	cell surface	1	143	3	CTG	CTA	L	L	S	-	-	-	-	-	-
4599042	intragenic	T	C	BPP_RS21465			cell surface	1	289	3	ATT	ATC	I	I	S	-	-	-	-	-	-
4601883	intragenic	G	A	BPP_RS21485	BPP4260	VacJ family lipoprotein	cell surface	1	119	3	GGG	GGA	G	G	S	-	-	-	-	-	-
4609968	intergenic	C	A	-			#N/A	-	-	-	-	-	-	-	-	BPP_RS21530	1	27	BPP_RS21535	1	5
4611662	intragenic	A	G	BPP_RS21545	BPP4272	imidazole glycerol phosphate synthase cyclase subunit	amino acid biosynthesis	1	71	2	CAC	CGC	H	R	NS	-	-	-	-	-	-
4616626	intragenic	G	A	BPP_RS21590	BPP4281	Nif3-like dinuclear metal center hexameric protein	conserved hypothetical	1	19	3	GCG	GCA	A	A	S	-	-	-	-	-	-
4617965	intergenic	G	A	-			#N/A	-	-	-	-	-	-	-	-	BPP_RS21595	-1	136	BPP_RS21600	1	4
4619241	intragenic	G	C	BPP_RS21605	BPP4284	cytochrome b	energy metabolism	1	189	3	CTG	CTC	L	L	S	-	-	-	-	-	-
4626131	intragenic	G	A	BPP_RS21650	BPP4292	LysR family transcriptional regulator	#N/A	1	146	3	CTG	CTA	L	L	S	-	-	-	-	-	-
4634661	intragenic	C	T	BPP_RS21690	BPP4300	glutaredoxin family protein	#N/A	-1	62	2	GGC	GAC	G	D	NS	-	-	-	-	-	-
4636881	intragenic	C	T	BPP_RS21700	BPP4303	tripartite tricarboxylate transporter substrate binding protein	cell surface	1	289	2	GCC	GTC	A	V	NS	-	-	-	-	-	-
4638897	intragenic	G	A	BPP_RS21715	BPP4306	pertussis toxin subunit 4	virulence-associated genes	1	35	3	ACG	ACA	T	T	S	-	-	-	-	-	-
4640948	intragenic	G	A	BPP_RS21735	BPP4310	type IV secretion protein B	virulence-associated genes	1	59	1	GAT	AAT	D	N	NS	-	-	-	-	-	-
4643373	intragenic	C	T	BPP_RS21740	BPP4311	type IV secretion system protein PtlC	virulence-associated genes	1	763	3	GGC	GGT	G	G	S	-	-	-	-	-	-
4643642	intragenic	G	A	BPP_RS21745	BPP4312	type IV secretion system protein PtlD	virulence-associated genes	1	26	1	GTG	ATG	V	M	NS	-	-	-	-	-	-
4643946	intragenic	C	T	BPP_RS21745	BPP4312	type IV secretion system protein PtlD	virulence-associated genes	1	127	2	ACG	ATG	T	M	NS	-	-	-	-	-	-
4644156	intragenic	G	C	BPP_RS21745	BPP4312	type IV secretion system protein PtlD	virulence-associated genes	1	197	2	GGC	GCC	G	A	NS	-	-	-	-	-	-
4647350	intragenic	G	A	BPP_RS21765	BPP4315	type IV secretion system protein PtlG	virulence-associated genes	1	244	3	CTG	CTA	L	L	S	-	-	-	-	-	-
4647919	intragenic	G	A	BPP_RS21770	BPP4316	type IV secretion protein H	virulence-associated genes	1	62	1	GCC	ACC	A	T	NS	-	-	-	-	-	-
4649049	intragenic	G	A	BPP_RS21780	BPP4317	EamA/RhaT family transporter	cell surface	-1	316	2	CCG	CTG	P	L	NS	-	-	-	-	-	-
4649701	intragenic	G	A	BPP_RS21780	BPP4317	EamA/RhaT family transporter	cell surface	-1	99	1	CTG	TTG	L	L	S	-	-	-	-	-	-
4649730	intragenic	G	T	BPP_RS21780	BPP4317	EamA/RhaT family transporter	cell surface	-1	89	2	GCG	GAG	A	E	NS	-	-	-	-	-	-
4651052	intragenic	C	T	BPP_RS21790	BPP4319	DUF1232 domain-containing protein	conserved hypothetical	1	28	2	GCG	GTG	A	V	NS	-	-	-	-	-	-
4651500	intragenic	G	A	BPP_RS21795	BPP4320	DUF2868 domain-containing protein	cell surface	1	60	2	CGC	CAC	R	H	NS	-	-	-	-	-	-
4654762	intragenic	G	A	BPP_RS21805	BPP4322	ABC transporter substrate-binding protein	cell surface	1	108	1	GTG	ATG	V	M	NS	-	-	-	-	-	-
4658204	intragenic	C	T	BPP_RS21820	BPP4325	ABC transporter ATP-binding protein	#N/A	1	56	1	CTG	TTG	L	L	S	-	-	-	-	-	-
4660782	intragenic	G	T	BPP_RS21830	BPP4327	LemA family protein	cell surface	-1	173	3	TTC	TTA	F	L	NS	-	-	-	-	-	-
4660811	intragenic	A	G	BPP_RS21830	BPP4327	LemA family protein	cell surface	-1	164	1	TTC	CTC	F	L	NS	-	-	-	-	-	-
4663637	intragenic	G	A	BPP_RS21840	BPP4329	threonine transporter RhtB	transport/binding proteins	1	176	3	CGG	CGA	R	R	S	-	-	-	-	-	-
4666190	intragenic	C	G	BPP_RS21855	BPP4332	bacterioferritin	adaptation	-1	158	1	GGC	CGC	G	R	NS	-	-	-	-	-	-
4670212	intragenic	G	A	BPP_RS21875	BPP4336	RNA polymerase sigma-54 factor	macromolecule synthesis/modification	-1	189	2	GCC	GTC	A	V	NS	-	-	-	-	-	-
4674756	intragenic	G	A	BPP_RS21890	BPP4339	amidase	small molecule degradation	-1	65	3	GGC	GGT	G	G	S	-	-	-	-	-	-
4678093	intragenic	G	A	BPP_RS21910	BPP4343	ABC transporter permease	transport/binding proteins	1	1	3	ATG	ATA	M	I	NS	-	-	-	-	-	-
4687644	intragenic	G	A	BPP_RS21955	BPP4352	arginine--tRNA ligase	macromolecule synthesis/modification	1	483	3	CAG	CAA	Q	Q	S	-	-	-	-	-	-
4692490	intergenic	A	T	-			#N/A	-	-	-	-	-	-	-	-	BPP_RS21980	-1	68	BPP_RS21985	1	7
4696200	intragenic	C	A	BPP_RS22000	BPP4361	acetyl-CoA C-acyltransferase	small molecule degradation	1	23	2	TCC	TAC	S	Y	NS	-	-	-	-	-	-
4697897	intragenic	T	C	BPP_RS22005	BPP4362	methylcrotonoyl-CoA carboxylase	fatty acid metabolism	1	161	3	GAT	GAC	D	D	S	-	-	-	-	-	-
4698162	intragenic	G	A	BPP_RS22005	BPP4362	methylcrotonoyl-CoA carboxylase	fatty acid metabolism	1	250	1	GCC	ACC	A	T	NS	-	-	-	-	-	-
4699881	intragenic	G	C	BPP_RS22010	BPP4363	acetyl/propionyl/methylcrotonyl-CoA carboxylase subunit alpha	fatty acid metabolism	1	271	3	GCG	GCC	A	A	S	-	-	-	-	-	-
4701336	intragenic	G	A	BPP_RS22015	BPP4364	DUF1653 domain-containing protein	conserved hypothetical	-1	12	1	CGC	TGC	R	C	NS	-	-	-	-	-	-
4703699	intragenic	G	A	BPP_RS22025	BPP4366	tripartite tricarboxylate transporter substrate binding protein	cell surface	1	311	1	GAC	AAC	D	N	NS	-	-	-	-	-	-
4705175	intragenic	A	G	BPP_RS22035	BPP4368	hypothetical protein	cell surface	1	24	1	AAC	GAC	N	D	NS	-	-	-	-	-	-
4705352	intragenic	T	G	BPP_RS22035	BPP4368	hypothetical protein	cell surface	1	83	1	TTC	GTC	F	V	NS	-	-	-	-	-	-
4705689	intragenic	C	T	BPP_RS22035	BPP4368	hypothetical protein	cell surface	1	195	2	GCG	GTG	A	V	NS	-	-	-	-	-	-
4708688	intragenic	C	T	BPP_RS22045	BPP4369	TonB-dependent receptor	#N/A	1	92	3	AGC	AGT	S	S	S	-	-	-	-	-	-
4710878	intergenic	C	G	-			#N/A	-	-	-	-	-	-	-	-	BPP_RS22045	1	221	BPP_RS22050	1	58
4713372	intragenic	G	A	BPP_RS22060	BPP4373	membrane protein	cell surface	-1	536	2	GCG	GTG	A	V	NS	-	-	-	-	-	-
4715596	intragenic	C	T	BPP_RS22065	BPP4374	DNA topoisomerase III	macromolecule synthesis/modification	1	185	3	GGC	GGT	G	G	S	-	-	-	-	-	-
4718396	intragenic	G	T	BPP_RS22070	BPP4375	ABC transporter substrate-binding protein	conserved hypothetical	1	192	3	AAG	AAT	K	N	NS	-	-	-	-	-	-
4719247	intragenic	A	G	BPP_RS22075	BPP4376	ABC transporter ATP-binding protein	transport/binding proteins	1	122	3	GGA	GGG	G	G	S	-	-	-	-	-	-
4724499	intragenic	T	C	BPP_RS22100	BPP4381	acetolactate synthase%2C large subunit%2C biosynthetic type	amino acid biosynthesis	-1	367	3	GAA	GAG	E	E	S	-	-	-	-	-	-
4730265	intragenic	C	T	BPP_RS22135	BPP4388	NAD(P)-dependent oxidoreductase	#N/A	-1	85	2	CGC	CAC	R	H	NS	-	-	-	-	-	-
4735017	intragenic	T	C	BPP_RS22160	BPP4393	AraC family transcriptional regulator	regulation	-1	265	1	AAG	GAG	K	E	NS	-	-	-	-	-	-
4735144	intragenic	T	C	BPP_RS22160	BPP4393	AraC family transcriptional regulator	regulation	-1	222	3	GTA	GTG	V	V	S	-	-	-	-	-	-
4738212	intragenic	G	T	BPP_RS22175	BPP4396	tripartite tricarboxylate transporter substrate binding protein	cell surface	-1	91	3	TTC	TTA	F	L	NS	-	-	-	-	-	-
4738565	intragenic	C	T	BPP_RS22180	BPP4396	amidase	#N/A	-1	426	1	GTG	ATG	V	M	NS	-	-	-	-	-	-
4742802	intragenic	G	A	BPP_RS22190	BPP4399	DNA topoisomerase (ATP-hydrolyzing) subunit B	macromolecule synthesis/modification	-1	174	1	CGC	TGC	R	C	NS	-	-	-	-	-	-
4742956	intragenic	C	T	BPP_RS22190	BPP4399	DNA topoisomerase (ATP-hydrolyzing) subunit B	macromolecule synthesis/modification	-1	122	3	GTG	GTA	V	V	S	-	-	-	-	-	-
4744813	intragenic	C	T	BPP_RS22200	BPP4401	chromosomal replication initiator protein DnaA	macromolecule synthesis/modification	-1	375	3	CAG	CAA	Q	Q	S	-	-	-	-	-	-
4748942	intragenic	G	A	BPP_RS22220	BPP4405	membrane protein insertase YidC	cell surface	1	561	1	GCC	ACC	A	T	NS	-	-	-	-	-	-
4749976	intragenic	C	T	BPP_RS22225	BPP4406	catalase	protection responses	1	256	3	TTC	TTT	F	F	S	-	-	-	-	-	-
4751115	intragenic	C	A	BPP_RS22230	BPP4407	ABC transporter permease	transport/binding proteins	-1	162	3	TTG	TTT	L	F	NS	-	-	-	-	-	-
4752008	intragenic	G	A	BPP_RS22235	BPP4408	ABC transporter ATP-binding protein	transport/binding proteins	-1	135	3	GGC	GGT	G	G	S	-	-	-	-	-	-
4754596	intragenic	G	A	BPP_RS22250	BPP4411	amidohydrolase	miscellaneous	-1	386	3	AGC	AGT	S	S	S	-	-	-	-	-	-
4756576	intragenic	T	A	BPP_RS22255	BPP4412	ABC transporter ATP-binding protein	transport/binding proteins	-1	84	3	GCA	GCT	A	A	S	-	-	-	-	-	-
4756612	intragenic	G	A	BPP_RS22255	BPP4412	ABC transporter ATP-binding protein	transport/binding proteins	-1	72	3	GCC	GCT	A	A	S	-	-	-	-	-	-
4756672	intragenic	G	T	BPP_RS22255	BPP4412	ABC transporter ATP-binding protein	transport/binding proteins	-1	52	3	GGC	GGA	G	G	S	-	-	-	-	-	-
4757558	intragenic	G	A	BPP_RS22260	BPP4413	ABC transporter ATP-binding protein	transport/binding proteins	-1	90	1	CAG	TAG	Q	*	NS	-	-	-	-	-	-
4757929	intragenic	G	A	BPP_RS22265	BPP4414	ABC transporter permease	transport/binding proteins	-1	282	1	CTG	TTG	L	L	S	-	-	-	-	-	-
4758426	intragenic	G	A	BPP_RS22265	BPP4414	ABC transporter permease	transport/binding proteins	-1	116	2	GCG	GTG	A	V	NS	-	-	-	-	-	-
4758476	intragenic	G	T	BPP_RS22265	BPP4414	ABC transporter permease	transport/binding proteins	-1	99	3	ATC	ATA	I	I	S	-	-	-	-	-	-
4760740	intragenic	C	T	BPP_RS22275	BPP4416	peptide ABC transporter substrate-binding protein	cell surface	-1	204	1	GAA	AAA	E	K	NS	-	-	-	-	-	-
4761928	intragenic	T	C	BPP_RS22280	BPP4417	tRNA uridine-5-carboxymethylaminomethyl(34) synthesis GTPase MnmE	macromolecule synthesis/modification	1	155	1	TTC	CTC	F	L	NS	-	-	-	-	-	-
4763359	intragenic	G	A	BPP_RS22285	BPP4418	MFS transporter	cell surface	-1	227	1	CGG	TGG	R	W	NS	-	-	-	-	-	-
4764335	intergenic	C	A	-			#N/A	-	-	-	-	-	-	-	-	BPP_RS22285	-1	298	BPP_RS22290	1	260
4764446	intergenic	G	T	-			#N/A	-	-	-	-	-	-	-	-	BPP_RS22285	-1	409	BPP_RS22290	1	149
4765652	intragenic	C	A	BPP_RS22295	BPP4420	sensor histidine kinase	regulation	1	115	1	CAG	AAG	Q	K	NS	-	-	-	-	-	-
4766683	intragenic	C	T	BPP_RS22295	BPP4420	sensor histidine kinase	regulation	1	458	3	TTC	TTT	F	F	S	-	-	-	-	-	-
4768315	intragenic	G	T	BPP_RS22305	BPP4422	tripartite tricarboxylate transporter TctB family protein	cell surface	1	121	1	GGC	TGC	G	C	NS	-	-	-	-	-	-
4769045	intragenic	C	T	BPP_RS22310	BPP4423	tripartite tricarboxylate transporter TctA	cell surface	1	219	3	GTC	GTT	V	V	S	-	-	-	-	-	-
4769871	intragenic	C	T	BPP_RS22310	BPP4423	tripartite tricarboxylate transporter TctA	cell surface	1	495	1	CGC	TGC	R	C	NS	-	-	-	-	-	-
4769882	intragenic	C	T	BPP_RS22310	BPP4423	tripartite tricarboxylate transporter TctA	cell surface	1	498	3	AGC	AGT	S	S	S	-	-	-	-	-	-
4770004	intragenic	C	T	BPP_RS22315	BPP4424	pyridoxal phosphate-dependent aminotransferase	miscellaneous	-1	393	2	CGT	CAT	R	H	NS	-	-	-	-	-	-
4771068	intragenic	C	T	BPP_RS22315	BPP4424	pyridoxal phosphate-dependent aminotransferase	miscellaneous	-1	38	3	CTG	CTA	L	L	S	-	-	-	-	-	-
4771172	intragenic	G	C	BPP_RS22315	BPP4424	pyridoxal phosphate-dependent aminotransferase	miscellaneous	-1	4	1	CAC	GAC	H	D	NS	-	-	-	-	-	-
4772311	intergenic	C	T	-			#N/A	-	-	-	-	-	-	-	-	BPP_RS22320	1	551	BPP_RS00005	1	1241
4772823	intergenic	T	C	-			#N/A	-	-	-	-	-	-	-	-	BPP_RS22320	1	1063	BPP_RS00005	1	729
4772824	intergenic	C	T	-			#N/A	-	-	-	-	-	-	-	-	BPP_RS22320	1	1064	BPP_RS00005	1	728
4772917	intergenic	T	C	-			#N/A	-	-	-	-	-	-	-	-	BPP_RS22320	1	1157	BPP_RS00005	1	635
4773286	intergenic	C	G	-			#N/A	-	-	-	-	-	-	-	-	BPP_RS22320	1	1526	BPP_RS00005	1	266
