# Supplementary material for: No innocent bystanders: pertussis vaccination and evolutionary parallelisms between Bordetella parapertussis and Bordetella pertussis
Source: Microb Genom. 2025 Nov 14;11(11):001544. doi: 10.1099/mgen.0.001544 (PMC12617973; doi:10.1099/mgen.0.001544)
Supplement: Uncited Table S3. [file mgen-11-01544-s004.xlsx]

## Sheet: Feuil1
Table S3. SNP numbers and density according to functionnal categories and to Bvg regulation pattern
Functional categories	Number of Non synonymous SNPs	Size (bp)	Non Synonymous SNP density	Total Number of SNPs	Size (bp)	SNP density	pvalue (Exact Fisher-test vs average)	Number of CDS
metabolism	188	232661	0.0008	305	335838	0.0009	0.0397	37
virulence-associated genes	50	79047	0.0006	71	98331	0.0007	0.0023	232
LPS-structural genes	11	12990	0.0008	18	18291	0.0010	1	12
average	678	730460	0.0009	1115	1073550	0.0010	/	765
miscellaneous	78	80034	0.0010	119	111030	0.0011	0.7323	94
ribonucleotide biosynthesis	5	6591	0.0008	10	9183	0.0011	0.8697	6
transport/binding proteins	81	81042	0.0010	154	140115	0.0011	0.5097	112
cell surface	125	116043	0.0011	198	175503	0.0011	0.2834	150
ribosome/cell processes/division	22	19884	0.0011	40	31800	0.0013	0.1560	34
hypothetical protein	79	68553	0.0012	114	89304	0.0013	0.0414	92
regulation	50	46605	0.0011	86	64155	0.0013	0.0282	66
Bvg regulation	Number of Non synonymous SNPs	Size (bp)	Non Synonymous SNP density	Total Number of SNPs	Size(bp)	SNP density	pvalue (Exact Fisher-test vs average)
repressed	62	62817	0.0010	99	91590	0.0011	0.7086
activated	85	109968	0.0008	133	142875	0.0009	0.2526
https://biostatgv.sentiweb.fr/?module=tests/fisher
FHA-related genes	Number of Non synonymous SNPs	Size (bp)	Non Synonymous SNP density	Total Number of SNPs	Size (bp)	SNP density	pvalue (Exact Fisher-test vs average)
intergenic pfhaB-pbvgA*	/	/	/	6	321	0.0187	1.55 E-6
fhaB	6	10779	0.0006	11	10779	0.0010	1
* intergenic region between genes encoding FHA and BvgA
