# Supplementary material for: No innocent bystanders: pertussis vaccination and evolutionary parallelisms between Bordetella parapertussis and Bordetella pertussis
Source: Microb Genom. 2025 Nov 14;11(11):001544. doi: 10.1099/mgen.0.001544 (PMC12617973; doi:10.1099/mgen.0.001544)
Supplement: Uncited Table S4. [file mgen-11-01544-s005.xlsx]

## Sheet: Hoja1
Table S4: Insertions and deletions detected in each Bordetella parapertussis genome, against reference strain BPP12822
Strain	Reference	Position	TYPE	REF	ALT	EVIDENCE	FTYPE	STRAND	NT_POS	AA_POS	EFFECT	LOCUS_TAG	GENE	PRODUCT
A005	NC_002928	437665	del	ACCGCCGCCGCCT	A	A:38 ACCGCCGCCGCCT:0
A005	NC_002928	747110	del	ACGGTGCCGTTTCGCGTGGCGCGCGCCACTCCGGTGCCGTTTCGCGTGGCGCGCGCCACTC	A	A:14 ACGGTGCCGTTTCGCGTGGCGCGCGCCACTCCGGTGCCGTTTCGCGTGGCGCGCGCCACTC:0	CDS	+	1072/2394	358/797	conservative_inframe_deletion c.1072_1131delTTTCGCGTGGCGCGCGCCACTCCGGTGCCGTTTCGCGTGGCGCGCGCCACTCCGGTGCCG p.Phe358_Pro377del	BPP_RS03500		type VI secretion system tip protein VgrG
A005	NC_002928	1024954	ins	A	AC	AC:25 A:0	CDS	+	614/1232	205/409	frameshift_variant c.613_614insC p.Ser205fs	BPP_RS04735		MFS transporter
A005	NC_002928	1035325	del	CGGCA	C	C:34 CGGCA:0	CDS	-	412/1019	137/338	frameshift_variant c.409_412delTGCC p.Cys137fs	BPP_RS04790		zinc-binding dehydrogenase
A005	NC_002928	1792993	del	CGG	C	C:37 CGG:0
A005	NC_002928	1976780	ins	G	GC	GC:27 G:0	CDS	+	748/1097	250/364	frameshift_variant c.747dupC p.Trp250fs	BPP_RS09325		cobalamin biosynthesis protein CobW
A005	NC_002928	1983071	del	AT	A	A:24 AT:0
A005	NC_002928	2161178	del	TGGG	T	T:25 TGGG:0
A005	NC_002928	2388534	del	AGGGCGAGCG	A	A:34 AGGGCGAGCG:0	CDS	-	1/1161	1/386	frameshift_variant&start_lost c.-8_1delCGCTCGCCC p.Met1fs	BPP_RS11290		hypothetical protein
A005	NC_002928	3497307	del	GT	G	G:55 GT:0
A005	NC_002928	4498680	del	GC	G	G:52 GC:0	CDS	+	28/1419	10/472	frameshift_variant c.28delC p.Leu10fs	BPP_RS21005		DUF1254 domain-containing protein
A747	NC_002928	437665	del	ACCGCCGCCGCCT	A	A:32 ACCGCCGCCGCCT:0
A747	NC_002928	1024954	ins	A	AC	AC:34 A:0	CDS	+	614/1232	205/409	frameshift_variant c.613_614insC p.Ser205fs	BPP_RS04735		MFS transporter
A747	NC_002928	1269862	del	GAACA	G	G:60 GAACA:0	CDS	+	256/543	86/180	frameshift_variant c.256_259delAACA p.Asn86fs	BPP_RS05945		molybdenum cofactor biosysynthesis protein
A747	NC_002928	1792993	del	CG	C	C:64 CG:0
A747	NC_002928	1976780	ins	G	GC	GC:50 G:0	CDS	+	748/1097	250/364	frameshift_variant c.747dupC p.Trp250fs	BPP_RS09325		cobalamin biosynthesis protein CobW
A747	NC_002928	1983071	del	AT	A	A:33 AT:2
A747	NC_002928	2161178	del	TG	T	T:18 TG:1
A747	NC_002928	2388534	del	AGGGCGAGCG	A	A:26 AGGGCGAGCG:0	CDS	-	1/1161	1/386	frameshift_variant&start_lost c.-8_1delCGCTCGCCC p.Met1fs	BPP_RS11290		hypothetical protein
A747	NC_002928	3497307	del	GT	G	G:40 GT:0
B144	NC_002928	1024954	ins	A	AC	AC:21 A:0	CDS	+	614/1232	205/409	frameshift_variant c.613_614insC p.Ser205fs	BPP_RS04735		MFS transporter
B144	NC_002928	1976780	ins	G	GC	GC:36 G:0	CDS	+	748/1097	250/364	frameshift_variant c.747dupC p.Trp250fs	BPP_RS09325		cobalamin biosynthesis protein CobW
B144	NC_002928	1983071	del	AT	A	A:32 AT:0
B144	NC_002928	2161178	del	TGG	T	T:10 TGG:0
B149	NC_002928	437665	del	ACCGCCGCCGCCT	A	A:48 ACCGCCGCCGCCT:0
B149	NC_002928	747110	del	ACGGTGCCGTTTCGCGTGGCGCGCGCCACTCCGGTGCCGTTTCGCGTGGCGCGCGCCACTC	A	A:10 ACGGTGCCGTTTCGCGTGGCGCGCGCCACTCCGGTGCCGTTTCGCGTGGCGCGCGCCACTC:0	CDS	+	1072/2394	358/797	conservative_inframe_deletion c.1072_1131delTTTCGCGTGGCGCGCGCCACTCCGGTGCCGTTTCGCGTGGCGCGCGCCACTCCGGTGCCG p.Phe358_Pro377del	BPP_RS03500		type VI secretion system tip protein VgrG
B149	NC_002928	1024954	ins	A	AC	AC:33 A:0	CDS	+	614/1232	205/409	frameshift_variant c.613_614insC p.Ser205fs	BPP_RS04735		MFS transporter
B149	NC_002928	1035325	del	CGGCA	C	C:66 CGGCA:0	CDS	-	412/1019	137/338	frameshift_variant c.409_412delTGCC p.Cys137fs	BPP_RS04790		zinc-binding dehydrogenase
B149	NC_002928	1792993	del	CGG	C	C:48 CGG:0
B149	NC_002928	1976780	ins	G	GC	GC:66 G:0	CDS	+	748/1097	250/364	frameshift_variant c.747dupC p.Trp250fs	BPP_RS09325		cobalamin biosynthesis protein CobW
B149	NC_002928	1983071	del	AT	A	A:41 AT:2
B149	NC_002928	2161178	del	TGGG	T	T:45 TGGG:0
B149	NC_002928	2388534	del	AGGGCGAGCG	A	A:36 AGGGCGAGCG:0	CDS	-	1/1161	1/386	frameshift_variant&start_lost c.-8_1delCGCTCGCCC p.Met1fs	BPP_RS11290		hypothetical protein
B149	NC_002928	3497307	del	GT	G	G:61 GT:1
B149	NC_002928	4498680	del	GC	G	G:49 GC:0	CDS	+	28/1419	10/472	frameshift_variant c.28delC p.Leu10fs	BPP_RS21005		DUF1254 domain-containing protein
B160	NC_002928	1024954	ins	A	AC	AC:32 A:0	CDS	+	614/1232	205/409	frameshift_variant c.613_614insC p.Ser205fs	BPP_RS04735		MFS transporter
B160	NC_002928	1687920	del	AAGCGGG	A	A:30 AAGCGGG:0
B160	NC_002928	1792993	del	CG	C	C:50 CG:0
B160	NC_002928	1976780	ins	G	GC	GC:69 G:0	CDS	+	748/1097	250/364	frameshift_variant c.747dupC p.Trp250fs	BPP_RS09325		cobalamin biosynthesis protein CobW
B160	NC_002928	1983071	del	AT	A	A:45 AT:1
B160	NC_002928	2161178	del	TGGG	T	T:35 TGGG:0
B271	NC_002928	41600	ins	C	CG	CG:47 C:3
B271	NC_002928	437665	del	ACCGCCGCCGCCT	A	A:26 ACCGCCGCCGCCT:0
B271	NC_002928	505122	del	CG	C	C:10 CG:1
B271	NC_002928	1024954	ins	A	AC	AC:22 A:0	CDS	+	614/1232	205/409	frameshift_variant c.613_614insC p.Ser205fs	BPP_RS04735		MFS transporter
B271	NC_002928	1139639	ins	G	GT	GT:31 G:0
B271	NC_002928	1792993	del	CGG	C	C:46 CGG:0
B271	NC_002928	1976780	ins	G	GC	GC:45 G:0	CDS	+	748/1097	250/364	frameshift_variant c.747dupC p.Trp250fs	BPP_RS09325		cobalamin biosynthesis protein CobW
B271	NC_002928	1983071	del	AT	A	A:37 AT:2
B271	NC_002928	2161178	del	TGG	T	T:22 TGG:0
B271	NC_002928	2388534	del	AGGGCGAGCG	A	A:38 AGGGCGAGCG:0	CDS	-	1/1161	1/386	frameshift_variant&start_lost c.-8_1delCGCTCGCCC p.Met1fs	BPP_RS11290		hypothetical protein
B271	NC_002928	3497307	del	GT	G	G:47 GT:0
B271	NC_002928	3501684	del	GC	G	G:80 GC:0	CDS	+	481/915	161/304	frameshift_variant c.481delC p.Leu161fs	BPP_RS16355		redox-regulated molecular chaperone Hsp33
B337	NC_002928	1024954	ins	A	AC	AC:17 A:0	CDS	+	614/1232	205/409	frameshift_variant c.613_614insC p.Ser205fs	BPP_RS04735		MFS transporter
B337	NC_002928	1792993	del	CG	C	C:47 CG:0
B337	NC_002928	1976780	ins	G	GC	GC:39 G:0	CDS	+	748/1097	250/364	frameshift_variant c.747dupC p.Trp250fs	BPP_RS09325		cobalamin biosynthesis protein CobW
B337	NC_002928	1983071	del	AT	A	A:39 AT:0
Bpp001	NC_002928	1139494	del	AG	A	A:21 AG:0
Bpp001	NC_002928	1792993	del	CG	C	C:37 CG:3
Bpp001	NC_002928	1976780	ins	G	GC	GC:115 G:0	CDS	+	748/1097	250/364	frameshift_variant c.747dupC p.Trp250fs	BPP_RS09325		cobalamin biosynthesis protein CobW
Bpp001	NC_002928	1983071	del	ATT	A	A:86 ATT:0
Bpp003	NC_002928	1024954	ins	A	AC	AC:111 A:0	CDS	+	614/1232	205/409	frameshift_variant c.613_614insC p.Ser205fs	BPP_RS04735		MFS transporter
Bpp003	NC_002928	1714396	del	CG	C	C:75 CG:6	CDS	+	209/966	70/321	frameshift_variant c.209delG p.Gly70fs	BPP_RS08040		tripartite tricarboxylate transporter substrate binding protein
Bpp003	NC_002928	1792993	del	CGGG	C	C:80 CGGG:0
Bpp003	NC_002928	1976780	ins	G	GC	GC:95 G:0	CDS	+	748/1097	250/364	frameshift_variant c.747dupC p.Trp250fs	BPP_RS09325		cobalamin biosynthesis protein CobW
Bpp003	NC_002928	1983071	del	AT	A	A:90 AT:2
Bpp003	NC_002928	2408580	ins	A	AG	AG:24 A:0
Bpp003	NC_002928	2531124	del	CGCCGCCCGA	C	C:29 CGCCGCCCGA:0	CDS	-	1374/1686	456/561	conservative_inframe_deletion c.1366_1374delTCGGGCGGC p.Ser456_Gly458del	BPP_RS11935		hypothetical protein
Bpp003	NC_002928	2561553	del	GCGGGCGCGCCCCAATGTCACGCTGGCTGGCGATGCCGCCAAGGTGC	G	G:45 GCGGGCGCGCCCCAATGTCACGCTGGCTGGCGATGCCGCCAAGGTGC:0	CDS	+	822/2205	274/734	frameshift_variant c.822_867delCAATGTCACGCTGGCTGGCGATGCCGCCAAGGTGCCGGGCGCGCCC p.Asn275fs	BPP_RS12075		TonB-dependent siderophore receptor
Bpp003	NC_002928	2704974	del	CCGTAAGG	C	C:79 CCGTAAGG:0
Bpp003	NC_002928	2709314	del	AG	A	A:127 AG:0
Bpp003	NC_002928	2712087	ins	C	CGCGCG	CGCGCG:92 C:0	CDS	-	1070/1326	357/441	frameshift_variant c.1066_1070dupCGCGC p.Ala359fs	BPP_RS12725		hypothetical protein
Bpp003	NC_002928	3123371	del	ACGTCGC	A	A:149 ACGTCGC:0	CDS	-	460/1038	152/345	disruptive_inframe_deletion c.455_460delGCGACG p.Gly152_Asp153del	BPP_RS14710		M4 family peptidase
Bpp003	NC_002928	3497307	del	GT	G	G:124 GT:0
Bpp003	NC_002928	3521862	del	CG	C	C:126 CG:0	CDS	-	512/885	171/294	frameshift_variant c.512delC p.Pro171fs	BPP_RS16450		MurR/RpiR family transcriptional regulator
Bpp003	NC_002928	4329076	del	GGGCGCCGCGGCAGCGACC	G	G:84 GGGCGCCGCGGCAGCGACC:0	CDS	-	587/1023	190/340	disruptive_inframe_deletion c.570_587delGGTCGCTGCCGCGGCGCC p.Val191_Pro196del	BPP_RS20165		Tim44 domain-containing protein
Bpp003	NC_002928	4378315	ins	G	GC	GC:129 G:0	CDS	+	95/603	32/200	frameshift_variant c.94dupC p.Leu32fs	BPP_RS20410		phosphoheptose isomerase
Bpp006	NC_002928	1024954	ins	A	AC	AC:111 A:0	CDS	+	614/1232	205/409	frameshift_variant c.613_614insC p.Ser205fs	BPP_RS04735		MFS transporter
Bpp006	NC_002928	1139639	ins	G	GT	GT:77 G:4
Bpp006	NC_002928	1714396	del	CG	C	C:79 CG:4	CDS	+	209/966	70/321	frameshift_variant c.209delG p.Gly70fs	BPP_RS08040		tripartite tricarboxylate transporter substrate binding protein
Bpp006	NC_002928	1792993	del	CGGG	C	C:57 CGGG:0
Bpp006	NC_002928	1976780	ins	G	GC	GC:104 G:1	CDS	+	748/1097	250/364	frameshift_variant c.747dupC p.Trp250fs	BPP_RS09325		cobalamin biosynthesis protein CobW
Bpp006	NC_002928	1983071	del	AT	A	A:72 AT:2
Bpp006	NC_002928	2704974	del	CCGTAAGG	C	C:45 CCGTAAGG:0
Bpp006	NC_002928	2709314	del	AG	A	A:86 AG:0
Bpp006	NC_002928	2712087	ins	C	CGCGCG	CGCGCG:78 C:0	CDS	-	1070/1326	357/441	frameshift_variant c.1066_1070dupCGCGC p.Ala359fs	BPP_RS12725		hypothetical protein
Bpp006	NC_002928	2753228	del	GCGGCGCCGAACT	G	G:53 GCGGCGCCGAACT:0	CDS	-	430/1605	140/534	disruptive_inframe_deletion c.419_430delAGTTCGGCGCCG p.Glu140_Ala143del	BPP_RS12925		murein biosynthesis integral membrane protein MurJ
Bpp006	NC_002928	2904020	ins	A	ATTCTCTTTCGCAACCG	ATTCTCTTTCGCAACCG:62 A:0
Bpp006	NC_002928	3521862	del	CG	C	C:119 CG:0	CDS	-	512/885	171/294	frameshift_variant c.512delC p.Pro171fs	BPP_RS16450		MurR/RpiR family transcriptional regulator
Bpp006	NC_002928	4329076	del	GGGCGCCGCGGCAGCGACC	G	G:77 GGGCGCCGCGGCAGCGACC:0	CDS	-	587/1023	190/340	disruptive_inframe_deletion c.570_587delGGTCGCTGCCGCGGCGCC p.Val191_Pro196del	BPP_RS20165		Tim44 domain-containing protein
Bpp006	NC_002928	4646089	ins	C	CCCCGCGCAGGGCTCG	CCCCGCGCAGGGCTCG:45 C:4	CDS	+	299/822	100/273	disruptive_inframe_insertion c.284_298dupGCTCGCCCGCGCAGG p.Gly95_Gln99dup	BPP_RS21760		type IV secretion protein F
Bpp006	NC_002928	4667491	ins	C	CCAGGCA	CCAGGCA:87 C:8	CDS	-	438/930	146/309	conservative_inframe_insertion c.433_438dupTGCCTG p.Leu146_Gly147insCysLeu	BPP_RS21860		EamA/RhaT family transporter
Bpp008	NC_002928	1024954	ins	A	AC	AC:84 A:0	CDS	+	614/1232	205/409	frameshift_variant c.613_614insC p.Ser205fs	BPP_RS04735		MFS transporter
Bpp008	NC_002928	1224028	ins	C	CG	CG:12 C:1
Bpp008	NC_002928	1714396	del	CG	C	C:83 CG:5	CDS	+	209/966	70/321	frameshift_variant c.209delG p.Gly70fs	BPP_RS08040		tripartite tricarboxylate transporter substrate binding protein
Bpp008	NC_002928	1792993	del	CGGG	C	C:82 CGGG:0
Bpp008	NC_002928	1976780	ins	G	GC	GC:101 G:0	CDS	+	748/1097	250/364	frameshift_variant c.747dupC p.Trp250fs	BPP_RS09325		cobalamin biosynthesis protein CobW
Bpp008	NC_002928	1983071	del	AT	A	A:93 AT:3
Bpp008	NC_002928	2384875	del	TC	T	T:148 TC:0	CDS	-	64/600	22/199	frameshift_variant c.64delG p.Asp22fs	BPP_RS11275		RNA polymerase sigma factor
Bpp008	NC_002928	2408580	ins	A	AG	AG:16 A:0
Bpp008	NC_002928	2605674	del	TTG	T	T:123 TTG:0	CDS	-	277/1275	92/424	frameshift_variant c.276_277delCA p.Asn93fs	BPP_RS12275		4-aminobutyrate--2-oxoglutarate transaminase
Bpp008	NC_002928	2704974	del	CCGTAAGG	C	C:81 CCGTAAGG:0
Bpp008	NC_002928	2709314	del	AG	A	A:100 AG:0
Bpp008	NC_002928	2712087	ins	C	CGCGCG	CGCGCG:75 C:0	CDS	-	1070/1326	357/441	frameshift_variant c.1066_1070dupCGCGC p.Ala359fs	BPP_RS12725		hypothetical protein
Bpp008	NC_002928	3123371	del	ACGTCGC	A	A:105 ACGTCGC:0	CDS	-	460/1038	152/345	disruptive_inframe_deletion c.455_460delGCGACG p.Gly152_Asp153del	BPP_RS14710		M4 family peptidase
Bpp008	NC_002928	3521862	del	CG	C	C:107 CG:0	CDS	-	512/885	171/294	frameshift_variant c.512delC p.Pro171fs	BPP_RS16450		MurR/RpiR family transcriptional regulator
Bpp008	NC_002928	4329076	del	GGGCGCCGCGGCAGCGACC	G	G:73 GGGCGCCGCGGCAGCGACC:0	CDS	-	587/1023	190/340	disruptive_inframe_deletion c.570_587delGGTCGCTGCCGCGGCGCC p.Val191_Pro196del	BPP_RS20165		Tim44 domain-containing protein
Bpp008	NC_002928	4378315	ins	G	GC	GC:116 G:0	CDS	+	95/603	32/200	frameshift_variant c.94dupC p.Leu32fs	BPP_RS20410		phosphoheptose isomerase
Bpp009	NC_002928	1792993	del	CG	C	C:57 CG:1
Bpp009	NC_002928	1976780	ins	G	GC	GC:118 G:0	CDS	+	748/1097	250/364	frameshift_variant c.747dupC p.Trp250fs	BPP_RS09325		cobalamin biosynthesis protein CobW
Bpp009	NC_002928	1983071	del	AT	A	A:70 AT:2
Bpp009	NC_002928	2474786	ins	C	CG	CG:10 C:0
Bpp009	NC_002928	3404970	del	AGAACGCGCCCAGGAAGCATACGGTGATGATGGTCCGGTCGCCCTGGCC	A	A:30 AGAACGCGCCCAGGAAGCATACGGTGATGATGGTCCGGTCGCCCTGGCC:0	CDS	-	483/873	146/290	conservative_inframe_deletion c.436_483delGGCCAGGGCGACCGGACCATCATCACCGTATGCTTCCTGGGCGCGTTC p.Gly146_Phe161del	BPP_RS15950		ABC transporter permease
Bpp01_NCBI	NC_002928	516523	del	CGG	C	C:17 CGG:0
Bpp01_NCBI	NC_002928	1024954	ins	A	AC	AC:19 A:0	CDS	+	614/1232	205/409	frameshift_variant c.613_614insC p.Ser205fs	BPP_RS04735		MFS transporter
Bpp01_NCBI	NC_002928	1139639	ins	G	GT	GT:18 G:0
Bpp01_NCBI	NC_002928	1395375	ins	C	CTGGCCGAGGGCGTGT	CTGGCCGAGGGCGTGT:15 C:0	CDS	+	341/612	114/203	disruptive_inframe_insertion c.326_340dupCCGAGGGCGTGTTGG p.Ala109_Leu113dup	BPP_RS06445		LysE family translocator
Bpp01_NCBI	NC_002928	1792993	del	CG	C	C:18 CG:0
Bpp01_NCBI	NC_002928	1976780	ins	G	GC	GC:19 G:0	CDS	+	748/1097	250/364	frameshift_variant c.747dupC p.Trp250fs	BPP_RS09325		cobalamin biosynthesis protein CobW
Bpp01_NCBI	NC_002928	1983071	del	AT	A	A:17 AT:0
Bpp01_NCBI	NC_002928	2161178	del	TGG	T	T:19 TGG:0
Bpp01_NCBI	NC_002928	2388534	del	AGGGCGAGCG	A	A:14 AGGGCGAGCG:0	CDS	-	1/1161	1/386	frameshift_variant&start_lost c.-8_1delCGCTCGCCC p.Met1fs	BPP_RS11290		hypothetical protein
Bpp01_NCBI	NC_002928	3477369	ins	G	GCCCC	GCCCC:18 G:0
Bpp01_NCBI	NC_002928	4272634	del	GCCAGCATCGCGC	G	G:17 GCCAGCATCGCGC:0	CDS	-	607/917	199/304	disruptive_inframe_deletion c.596_607delGCGCGATGCTGG p.Gly199_Leu202del	BPP_RS19935		branched-chain amino acid ABC transporter permease
Bpp01_NCBI	NC_002928	4627819	ins	A	AGG	AGG:18 A:0
Bpp010	NC_002928	806606	del	CCAAGGACAAGGG	C	C:38 CCAAGGACAAGGG:0	CDS	+	763/3639	255/1212	conservative_inframe_deletion c.763_774delAAGGGCAAGGAC p.Lys255_Asp258del	BPP_RS03760		DUF490 domain-containing protein
Bpp010	NC_002928	1024954	ins	A	AC	AC:130 A:0	CDS	+	614/1232	205/409	frameshift_variant c.613_614insC p.Ser205fs	BPP_RS04735		MFS transporter
Bpp010	NC_002928	1792993	del	CG	C	C:40 CG:2
Bpp010	NC_002928	1976780	ins	G	GC	GC:130 G:0	CDS	+	748/1097	250/364	frameshift_variant c.747dupC p.Trp250fs	BPP_RS09325		cobalamin biosynthesis protein CobW
Bpp010	NC_002928	1983071	del	AT	A	A:89 AT:2
Bpp010	NC_002928	2026868	del	GA	G	G:164 GA:0
Bpp010	NC_002928	2379631	del	GC	G	G:181 GC:1	CDS	+	310/672	104/223	frameshift_variant c.310delC p.Arg104fs	BPP_RS11245		EscR/YscR/HrcR family type III secretion system export apparatus protein
Bpp011	NC_002928	1024954	ins	A	AC	AC:113 A:0	CDS	+	614/1232	205/409	frameshift_variant c.613_614insC p.Ser205fs	BPP_RS04735		MFS transporter
Bpp011	NC_002928	1714396	del	CG	C	C:93 CG:7	CDS	+	209/966	70/321	frameshift_variant c.209delG p.Gly70fs	BPP_RS08040		tripartite tricarboxylate transporter substrate binding protein
Bpp011	NC_002928	1792993	del	CGGG	C	C:98 CGGG:0
Bpp011	NC_002928	1976780	ins	G	GC	GC:135 G:0	CDS	+	748/1097	250/364	frameshift_variant c.747dupC p.Trp250fs	BPP_RS09325		cobalamin biosynthesis protein CobW
Bpp011	NC_002928	1983071	del	AT	A	A:95 AT:7
Bpp011	NC_002928	2408580	ins	A	AG	AG:16 A:0
Bpp011	NC_002928	2704974	del	CCGTAAGG	C	C:115 CCGTAAGG:0
Bpp011	NC_002928	2709314	del	AG	A	A:132 AG:0
Bpp011	NC_002928	2712087	ins	C	CGCGCG	CGCGCG:100 C:1	CDS	-	1070/1326	357/441	frameshift_variant c.1066_1070dupCGCGC p.Ala359fs	BPP_RS12725		hypothetical protein
Bpp011	NC_002928	3255884	del	GC	G	G:139 GC:0
Bpp011	NC_002928	3521862	del	CG	C	C:139 CG:0	CDS	-	512/885	171/294	frameshift_variant c.512delC p.Pro171fs	BPP_RS16450		MurR/RpiR family transcriptional regulator
Bpp011	NC_002928	3810716	del	TCG	T	T:58 TCG:0	CDS	+	672/906	224/301	frameshift_variant c.672_673delGC p.Pro225fs	BPP_RS17770		SDR family NAD-dependent epimerase/dehydratase
Bpp011	NC_002928	4329076	del	GGGCGCCGCGGCAGCGACC	G	G:64 GGGCGCCGCGGCAGCGACC:0	CDS	-	587/1023	190/340	disruptive_inframe_deletion c.570_587delGGTCGCTGCCGCGGCGCC p.Val191_Pro196del	BPP_RS20165		Tim44 domain-containing protein
Bpp011	NC_002928	4646089	ins	C	CCCCGCGCAGGGCTCG	CCCCGCGCAGGGCTCG:85 C:5	CDS	+	299/822	100/273	disruptive_inframe_insertion c.284_298dupGCTCGCCCGCGCAGG p.Gly95_Gln99dup	BPP_RS21760		type IV secretion protein F
Bpp012	NC_002928	921930	del	GCGA	G	G:100 GCGA:0	CDS	-	778/822	259/273	disruptive_inframe_deletion c.776_778delTCG p.Val259del	BPP_RS04230		phosphonate ABC transporter, permease protein PhnE
Bpp012	NC_002928	1792993	del	CG	C	C:56 CG:1
Bpp012	NC_002928	1976780	ins	G	GC	GC:131 G:0	CDS	+	748/1097	250/364	frameshift_variant c.747dupC p.Trp250fs	BPP_RS09325		cobalamin biosynthesis protein CobW
Bpp012	NC_002928	1983071	del	AT	A	A:89 AT:7
Bpp014	NC_002928	486511	ins	A	AT	AT:182 A:0	CDS	+	1215/1575	405/524	frameshift_variant c.1214_1215insT p.Lys405fs	BPP_RS02300		long-chain fatty acid--CoA ligase
Bpp014	NC_002928	1792993	del	CGG	C	C:82 CGG:0
Bpp014	NC_002928	1976780	ins	G	GC	GC:109 G:0	CDS	+	748/1097	250/364	frameshift_variant c.747dupC p.Trp250fs	BPP_RS09325		cobalamin biosynthesis protein CobW
Bpp014	NC_002928	1983071	ins	A	AT	AT:45 A:3
BPP1-17	NC_002928	806606	del	CCAAGGACAAGGG	C	C:52 CCAAGGACAAGGG:0	CDS	+	763/3639	255/1212	conservative_inframe_deletion c.763_774delAAGGGCAAGGAC p.Lys255_Asp258del	BPP_RS03760		DUF490 domain-containing protein
BPP1-17	NC_002928	1024954	ins	A	AC	AC:15 A:0	CDS	+	614/1232	205/409	frameshift_variant c.613_614insC p.Ser205fs	BPP_RS04735		MFS transporter
BPP1-17	NC_002928	1212242	ins	A	AG	AG:31 A:3
BPP1-17	NC_002928	1230960	del	TG	T	T:24 TG:0	CDS	+	1895/2769	632/922	frameshift_variant c.1895delG p.Gly632fs	BPP_RS05740		pertactin autotransporter
BPP1-17	NC_002928	1290469	del	GGC	G	G:81 GGC:0
BPP1-17	NC_002928	1364449	del	CT	C	C:87 CT:0	CDS	+	658/1197	220/398	frameshift_variant c.658delT p.Ser220fs	BPP_RS06305		hypothetical protein
BPP1-17	NC_002928	1792993	del	CG	C	C:52 CG:0
BPP1-17	NC_002928	1976780	ins	G	GC	GC:70 G:0	CDS	+	748/1097	250/364	frameshift_variant c.747dupC p.Trp250fs	BPP_RS09325		cobalamin biosynthesis protein CobW
BPP1-17	NC_002928	1983071	del	AT	A	A:50 AT:0
BPP1-17	NC_002928	2026868	del	GA	G	G:76 GA:0
BPP1-17	NC_002928	2161178	del	TG	T	T:23 TG:2
BPP1-17	NC_002928	2209140	ins	G	GGC	GGC:75 G:0
BPP1-17	NC_002928	2379631	del	GC	G	G:80 GC:0	CDS	+	310/672	104/223	frameshift_variant c.310delC p.Arg104fs	BPP_RS11245		EscR/YscR/HrcR family type III secretion system export apparatus protein
BPP1-17	NC_002928	2388534	del	AGGGCGAGCGGGGCGAGCG	A	A:59 AGGGCGAGCGGGGCGAGCG:0	CDS	-			bidirectional_gene_fusion n.2388552_2388535delCGCTCGCCCCGCTCGCCC	BPP_RS11290		hypothetical protein
BPP1-17	NC_002928	3037246	ins	G	GGC	GGC:69 G:0
BPP1-17	NC_002928	3506443	ins	C	CCGGCTCAG	CCGGCTCAG:45 C:1
BPP1-17	NC_002928	4263400	ins	C	CG	CG:62 C:0	CDS	-	1089/1650	363/549	frameshift_variant c.1089dupC p.Glu364fs	BPP_RS19895		2-aminobenzoate-CoA ligase
BPP1-17	NC_002928	4668945	ins	A	AGGCGAC	AGGCGAC:61 A:0	CDS	-	300/303	100/100	conservative_inframe_insertion c.295_300dupGTCGCC p.Ala100_Ter101insValAla	BPP_RS21870		bacterioferritin-associated ferredoxin
BPP1-18	NC_002928	42194	ins	A	AGCGACAGGCAG	AGCGACAGGCAG:37 A:0
BPP1-18	NC_002928	806606	del	CCAAGGACAAGGG	C	C:42 CCAAGGACAAGGG:0	CDS	+	763/3639	255/1212	conservative_inframe_deletion c.763_774delAAGGGCAAGGAC p.Lys255_Asp258del	BPP_RS03760		DUF490 domain-containing protein
BPP1-18	NC_002928	927905	ins	G	GA	GA:77 G:0	CDS	+	612/1176	204/391	frameshift_variant c.611dupA p.Ile205fs	BPP_RS04260		bifunctional 3,4-dihydroxy-2-butanone-4-phosphate synthase/GTP cyclohydrolase II
BPP1-18	NC_002928	1024954	ins	A	AC	AC:26 A:0	CDS	+	614/1232	205/409	frameshift_variant c.613_614insC p.Ser205fs	BPP_RS04735		MFS transporter
BPP1-18	NC_002928	1230960	del	TG	T	T:15 TG:0	CDS	+	1895/2769	632/922	frameshift_variant c.1895delG p.Gly632fs	BPP_RS05740		pertactin autotransporter
BPP1-18	NC_002928	1792993	del	CGG	C	C:50 CGG:0
BPP1-18	NC_002928	1976780	ins	G	GC	GC:78 G:0	CDS	+	748/1097	250/364	frameshift_variant c.747dupC p.Trp250fs	BPP_RS09325		cobalamin biosynthesis protein CobW
BPP1-18	NC_002928	1983071	del	AT	A	A:52 AT:1
BPP1-18	NC_002928	2026868	del	GA	G	G:69 GA:0
BPP1-18	NC_002928	2161178	del	TG	T	T:14 TG:1
BPP1-18	NC_002928	2283089	del	CG	C	C:72 CG:0	CDS	-	126/798	42/265	frameshift_variant c.126delC p.Asp43fs	BPP_RS10735		decarboxylase
BPP1-18	NC_002928	2379631	del	GC	G	G:68 GC:0	CDS	+	310/672	104/223	frameshift_variant c.310delC p.Arg104fs	BPP_RS11245		EscR/YscR/HrcR family type III secretion system export apparatus protein
BPP1-18	NC_002928	2388534	del	AGGGCGAGCG	A	A:41 AGGGCGAGCG:0	CDS	-	1/1161	1/386	frameshift_variant&start_lost c.-8_1delCGCTCGCCC p.Met1fs	BPP_RS11290		hypothetical protein
BPP1-18	NC_002928	2394540	del	AG	A	A:39 AG:0	CDS	-	290/430	97/142	frameshift_variant c.290delC p.Pro97fs	BPP_RS11310		ATP-binding protein
BPP1-18	NC_002928	3037246	ins	G	GGC	GGC:78 G:0
BPP1-18	NC_002928	3506443	ins	C	CCGGCTCAG	CCGGCTCAG:21 C:0
BPP2-17	NC_002928	806606	del	CCAAGGACAAGGG	C	C:17 CCAAGGACAAGGG:0	CDS	+	763/3639	255/1212	conservative_inframe_deletion c.763_774delAAGGGCAAGGAC p.Lys255_Asp258del	BPP_RS03760		DUF490 domain-containing protein
BPP2-17	NC_002928	1230960	del	TG	T	T:10 TG:0	CDS	+	1895/2769	632/922	frameshift_variant c.1895delG p.Gly632fs	BPP_RS05740		pertactin autotransporter
BPP2-17	NC_002928	1290469	del	GGC	G	G:39 GGC:0
BPP2-17	NC_002928	1364449	del	CT	C	C:37 CT:0	CDS	+	658/1197	220/398	frameshift_variant c.658delT p.Ser220fs	BPP_RS06305		hypothetical protein
BPP2-17	NC_002928	1792993	del	CG	C	C:31 CG:0
BPP2-17	NC_002928	1976780	ins	G	GC	GC:32 G:0	CDS	+	748/1097	250/364	frameshift_variant c.747dupC p.Trp250fs	BPP_RS09325		cobalamin biosynthesis protein CobW
BPP2-17	NC_002928	1983071	del	AT	A	A:18 AT:2
BPP2-17	NC_002928	2026868	del	GA	G	G:46 GA:0
BPP2-17	NC_002928	2209140	ins	G	GGC	GGC:48 G:0
BPP2-17	NC_002928	2379631	del	GC	G	G:44 GC:0	CDS	+	310/672	104/223	frameshift_variant c.310delC p.Arg104fs	BPP_RS11245		EscR/YscR/HrcR family type III secretion system export apparatus protein
BPP2-17	NC_002928	2388534	del	AGGGCGAGCGGGGCGAGCG	A	A:25 AGGGCGAGCGGGGCGAGCG:0	CDS	-			bidirectional_gene_fusion n.2388552_2388535delCGCTCGCCCCGCTCGCCC	BPP_RS11290		hypothetical protein
BPP2-17	NC_002928	3037246	ins	G	GGC	GGC:41 G:0
BPP2-17	NC_002928	3506443	ins	C	CCGGCTCAG	CCGGCTCAG:17 C:1
BPP2-17	NC_002928	4263400	ins	C	CG	CG:22 C:0	CDS	-	1089/1650	363/549	frameshift_variant c.1089dupC p.Glu364fs	BPP_RS19895		2-aminobenzoate-CoA ligase
BPP2-17	NC_002928	4668945	ins	A	AGGCGAC	AGGCGAC:20 A:0	CDS	-	300/303	100/100	conservative_inframe_insertion c.295_300dupGTCGCC p.Ala100_Ter101insValAla	BPP_RS21870		bacterioferritin-associated ferredoxin
BPP2-18	NC_002928	806606	del	CCAAGGACAAGGG	C	C:44 CCAAGGACAAGGG:0	CDS	+	763/3639	255/1212	conservative_inframe_deletion c.763_774delAAGGGCAAGGAC p.Lys255_Asp258del	BPP_RS03760		DUF490 domain-containing protein
BPP2-18	NC_002928	1024954	ins	A	AC	AC:15 A:0	CDS	+	614/1232	205/409	frameshift_variant c.613_614insC p.Ser205fs	BPP_RS04735		MFS transporter
BPP2-18	NC_002928	1230960	del	TG	T	T:18 TG:0	CDS	+	1895/2769	632/922	frameshift_variant c.1895delG p.Gly632fs	BPP_RS05740		pertactin autotransporter
BPP2-18	NC_002928	1792993	del	CG	C	C:59 CG:3
BPP2-18	NC_002928	1976780	ins	G	GC	GC:73 G:0	CDS	+	748/1097	250/364	frameshift_variant c.747dupC p.Trp250fs	BPP_RS09325		cobalamin biosynthesis protein CobW
BPP2-18	NC_002928	1983071	del	ATT	A	A:51 ATT:0
BPP2-18	NC_002928	2026868	del	GA	G	G:60 GA:0
BPP2-18	NC_002928	2161178	del	TG	T	T:17 TG:3
BPP2-18	NC_002928	2379631	del	GC	G	G:81 GC:0	CDS	+	310/672	104/223	frameshift_variant c.310delC p.Arg104fs	BPP_RS11245		EscR/YscR/HrcR family type III secretion system export apparatus protein
BPP2-18	NC_002928	2388534	del	AGGGCGAGCG	A	A:67 AGGGCGAGCG:0	CDS	-	1/1161	1/386	frameshift_variant&start_lost c.-8_1delCGCTCGCCC p.Met1fs	BPP_RS11290		hypothetical protein
BPP2-18	NC_002928	3037246	ins	G	GGC	GGC:76 G:0
BPP2-18	NC_002928	3477369	del	GC	G	G:23 GC:0
BPP2-18	NC_002928	3506443	ins	C	CCGGCTCAG	CCGGCTCAG:22 C:2
BPP300	NC_002928	301833	ins	A	AGCGCGCCGGCGCGCTC	AGCGCGCCGGCGCGCTC:43 A:0	CDS	-	481/996	161/331	frameshift_variant c.466_481dupGAGCGCGCCGGCGCGC p.Leu161fs	BPP_RS01475		tripartite tricarboxylate transporter substrate binding protein
BPP300	NC_002928	437665	del	ACCGCCGCCGCCT	A	A:25 ACCGCCGCCGCCT:0
BPP300	NC_002928	505122	del	CG	C	C:11 CG:0
BPP300	NC_002928	1024954	ins	A	AC	AC:16 A:0	CDS	+	614/1232	205/409	frameshift_variant c.613_614insC p.Ser205fs	BPP_RS04735		MFS transporter
BPP300	NC_002928	1230055	del	CA	C	C:72 CA:0	CDS	+	988/2769	330/922	frameshift_variant c.988delA p.Ser330fs	BPP_RS05740		pertactin autotransporter
BPP300	NC_002928	1792993	del	CGG	C	C:63 CGG:0
BPP300	NC_002928	1976780	ins	G	GC	GC:61 G:0	CDS	+	748/1097	250/364	frameshift_variant c.747dupC p.Trp250fs	BPP_RS09325		cobalamin biosynthesis protein CobW
BPP300	NC_002928	1983071	del	AT	A	A:63 AT:0
BPP300	NC_002928	2161178	del	TGG	T	T:33 TGG:0
BPP300	NC_002928	2388534	del	AGGGCGAGCG	A	A:62 AGGGCGAGCG:0	CDS	-	1/1161	1/386	frameshift_variant&start_lost c.-8_1delCGCTCGCCC p.Met1fs	BPP_RS11290		hypothetical protein
BPP300	NC_002928	3355820	ins	G	GA	GA:88 G:1
BPP300	NC_002928	3497307	del	GT	G	G:91 GT:0
BPP300	NC_002928	4385787	del	GC	G	G:57 GC:0	CDS	+	600/1056	200/351	frameshift_variant c.600delC p.Asp201fs	BPP_RS20450		lactate dehydrogenase
BPP300	NC_002928	4673369	ins	T	TCGGCAC	TCGGCAC:60 T:0	CDS	+	1535/1707	512/568	disruptive_inframe_insertion c.1529_1534dupGCACCG p.Gly510_Thr511dup	BPP_RS21885		2-isopropylmalate synthase
BPP301	NC_002928	806606	del	CCAAGGACAAGGG	C	C:35 CCAAGGACAAGGG:0	CDS	+	763/3639	255/1212	conservative_inframe_deletion c.763_774delAAGGGCAAGGAC p.Lys255_Asp258del	BPP_RS03760		DUF490 domain-containing protein
BPP301	NC_002928	1024954	ins	A	AC	AC:24 A:0	CDS	+	614/1232	205/409	frameshift_variant c.613_614insC p.Ser205fs	BPP_RS04735		MFS transporter
BPP301	NC_002928	1230960	del	TG	T	T:40 TG:0	CDS	+	1895/2769	632/922	frameshift_variant c.1895delG p.Gly632fs	BPP_RS05740		pertactin autotransporter
BPP301	NC_002928	1792993	del	CG	C	C:44 CG:0
BPP301	NC_002928	1976780	ins	G	GC	GC:68 G:0	CDS	+	748/1097	250/364	frameshift_variant c.747dupC p.Trp250fs	BPP_RS09325		cobalamin biosynthesis protein CobW
BPP301	NC_002928	1983071	del	AT	A	A:64 AT:1
BPP301	NC_002928	2026868	del	GA	G	G:73 GA:0
BPP301	NC_002928	2161178	del	TGG	T	T:35 TGG:0
BPP301	NC_002928	2379631	del	GC	G	G:77 GC:0	CDS	+	310/672	104/223	frameshift_variant c.310delC p.Arg104fs	BPP_RS11245		EscR/YscR/HrcR family type III secretion system export apparatus protein
BPP301	NC_002928	2388534	del	AGGGCGAGCG	A	A:51 AGGGCGAGCG:0	CDS	-	1/1161	1/386	frameshift_variant&start_lost c.-8_1delCGCTCGCCC p.Met1fs	BPP_RS11290		hypothetical protein
BPP301	NC_002928	3037246	ins	G	GGC	GGC:96 G:0
BPP301	NC_002928	3477369	ins	G	GC	GC:13 G:5
BPP301	NC_002928	3506443	ins	C	CCGGCTCAG	CCGGCTCAG:34 C:2
BPP305	NC_002928	297574	del	TA	T	T:57 TA:0
BPP305	NC_002928	806606	del	CCAAGGACAAGGG	C	C:33 CCAAGGACAAGGG:0	CDS	+	763/3639	255/1212	conservative_inframe_deletion c.763_774delAAGGGCAAGGAC p.Lys255_Asp258del	BPP_RS03760		DUF490 domain-containing protein
BPP305	NC_002928	1226474	ins	G	GGGCGCCGCC	GGGCGCCGCC:34 G:0	CDS	+	78/1437	26/478	disruptive_inframe_insertion c.69_77dupCGCCGGCGC p.Ala26_Ala27insAlaGlyAla	BPP_RS05730		D-alanyl-D-alanine carboxypeptidase/D-alanyl-D-alanine-endopeptidase
BPP305	NC_002928	1689063	del	TGGCGCCCAGGCCGAG	T	T:37 TGGCGCCCAGGCCGAG:0	CDS	-	996/1854	328/617	conservative_inframe_deletion c.982_996delCTCGGCCTGGGCGCC p.Leu328_Ala332del	BPP_RS07915		MFS transporter
BPP305	NC_002928	1792993	del	CG	C	C:35 CG:2
BPP305	NC_002928	1976780	ins	G	GC	GC:44 G:0	CDS	+	748/1097	250/364	frameshift_variant c.747dupC p.Trp250fs	BPP_RS09325		cobalamin biosynthesis protein CobW
BPP305	NC_002928	1983071	del	AT	A	A:37 AT:1
BPP305	NC_002928	2026868	del	GA	G	G:56 GA:0
BPP305	NC_002928	2161178	del	TGG	T	T:17 TGG:0
BPP305	NC_002928	2379631	del	GC	G	G:50 GC:0	CDS	+	310/672	104/223	frameshift_variant c.310delC p.Arg104fs	BPP_RS11245		EscR/YscR/HrcR family type III secretion system export apparatus protein
BPP305	NC_002928	2388534	ins	A	AGGGCGAGCG	AGGGCGAGCG:21 A:0	CDS	-	1/1161	1/386	start_lost&conservative_inframe_insertion c.1_2insCGCTCGCCC	BPP_RS11290		hypothetical protein
BPP308	NC_002928	301833	ins	A	AGCGCGCCGGCGCGCTC	AGCGCGCCGGCGCGCTC:34 A:1	CDS	-	481/996	161/331	frameshift_variant c.466_481dupGAGCGCGCCGGCGCGC p.Leu161fs	BPP_RS01475		tripartite tricarboxylate transporter substrate binding protein
BPP308	NC_002928	437665	del	ACCGCCGCCGCCT	A	A:67 ACCGCCGCCGCCT:0
BPP308	NC_002928	1024954	ins	A	AC	AC:27 A:0	CDS	+	614/1232	205/409	frameshift_variant c.613_614insC p.Ser205fs	BPP_RS04735		MFS transporter
BPP308	NC_002928	1230055	del	CA	C	C:68 CA:0	CDS	+	988/2769	330/922	frameshift_variant c.988delA p.Ser330fs	BPP_RS05740		pertactin autotransporter
BPP308	NC_002928	1792993	del	CGG	C	C:52 CGG:0
BPP308	NC_002928	1976780	ins	G	GC	GC:66 G:0	CDS	+	748/1097	250/364	frameshift_variant c.747dupC p.Trp250fs	BPP_RS09325		cobalamin biosynthesis protein CobW
BPP308	NC_002928	1983071	del	AT	A	A:70 AT:2
BPP308	NC_002928	2161178	del	TGG	T	T:32 TGG:0
BPP308	NC_002928	2388534	del	AGGGCGAGCG	A	A:49 AGGGCGAGCG:0	CDS	-	1/1161	1/386	frameshift_variant&start_lost c.-8_1delCGCTCGCCC p.Met1fs	BPP_RS11290		hypothetical protein
BPP308	NC_002928	3355820	ins	G	GA	GA:63 G:1
BPP308	NC_002928	3497307	del	GT	G	G:81 GT:0
BPP308	NC_002928	4385787	del	GC	G	G:69 GC:0	CDS	+	600/1056	200/351	frameshift_variant c.600delC p.Asp201fs	BPP_RS20450		lactate dehydrogenase
BPP308	NC_002928	4673369	ins	T	TCGGCAC	TCGGCAC:50 T:0	CDS	+	1535/1707	512/568	disruptive_inframe_insertion c.1529_1534dupGCACCG p.Gly510_Thr511dup	BPP_RS21885		2-isopropylmalate synthase
BPP3-17	NC_002928	806606	del	CCAAGGACAAGGG	C	C:44 CCAAGGACAAGGG:0	CDS	+	763/3639	255/1212	conservative_inframe_deletion c.763_774delAAGGGCAAGGAC p.Lys255_Asp258del	BPP_RS03760		DUF490 domain-containing protein
BPP3-17	NC_002928	1024954	ins	A	AC	AC:26 A:0	CDS	+	614/1232	205/409	frameshift_variant c.613_614insC p.Ser205fs	BPP_RS04735		MFS transporter
BPP3-17	NC_002928	1230960	del	TG	T	T:44 TG:0	CDS	+	1895/2769	632/922	frameshift_variant c.1895delG p.Gly632fs	BPP_RS05740		pertactin autotransporter
BPP3-17	NC_002928	1306727	del	TCGGCGTGGGCGCCGGCGC	T	T:76 TCGGCGTGGGCGCCGGCGC:0	CDS	+	518/1038	173/345	disruptive_inframe_deletion c.518_535delTGGGCGCCGGCGCCGGCG p.Val173_Gly178del	BPP_RS06115		ABC transporter substrate-binding protein
BPP3-17	NC_002928	1792993	del	CGG	C	C:84 CGG:0
BPP3-17	NC_002928	1976780	ins	G	GC	GC:92 G:0	CDS	+	748/1097	250/364	frameshift_variant c.747dupC p.Trp250fs	BPP_RS09325		cobalamin biosynthesis protein CobW
BPP3-17	NC_002928	1983071	del	AT	A	A:90 AT:0
BPP3-17	NC_002928	2026868	del	GA	G	G:112 GA:0
BPP3-17	NC_002928	2161178	del	TGGG	T	T:68 TGGG:0
BPP3-17	NC_002928	2379631	del	GC	G	G:104 GC:0	CDS	+	310/672	104/223	frameshift_variant c.310delC p.Arg104fs	BPP_RS11245		EscR/YscR/HrcR family type III secretion system export apparatus protein
BPP3-17	NC_002928	2388534	del	AGGGCGAGCG	A	A:78 AGGGCGAGCG:0	CDS	-	1/1161	1/386	frameshift_variant&start_lost c.-8_1delCGCTCGCCC p.Met1fs	BPP_RS11290		hypothetical protein
BPP3-17	NC_002928	2811978	ins	T	TTCGCAG	TTCGCAG:106 T:2
BPP3-17	NC_002928	3037246	ins	G	GGC	GGC:118 G:0
BPP3-17	NC_002928	3506443	ins	C	CCGGCTCAG	CCGGCTCAG:50 C:4
BPP3-18	NC_002928	42194	ins	A	AGCGACAGGCAG	AGCGACAGGCAG:41 A:0
BPP3-18	NC_002928	806606	del	CCAAGGACAAGGG	C	C:34 CCAAGGACAAGGG:0	CDS	+	763/3639	255/1212	conservative_inframe_deletion c.763_774delAAGGGCAAGGAC p.Lys255_Asp258del	BPP_RS03760		DUF490 domain-containing protein
BPP3-18	NC_002928	927905	ins	G	GA	GA:64 G:0	CDS	+	612/1176	204/391	frameshift_variant c.611dupA p.Ile205fs	BPP_RS04260		bifunctional 3,4-dihydroxy-2-butanone-4-phosphate synthase/GTP cyclohydrolase II
BPP3-18	NC_002928	1024954	ins	A	AC	AC:15 A:0	CDS	+	614/1232	205/409	frameshift_variant c.613_614insC p.Ser205fs	BPP_RS04735		MFS transporter
BPP3-18	NC_002928	1230960	del	TG	T	T:32 TG:0	CDS	+	1895/2769	632/922	frameshift_variant c.1895delG p.Gly632fs	BPP_RS05740		pertactin autotransporter
BPP3-18	NC_002928	1792993	del	CGG	C	C:38 CGG:0
BPP3-18	NC_002928	1976780	ins	G	GC	GC:56 G:0	CDS	+	748/1097	250/364	frameshift_variant c.747dupC p.Trp250fs	BPP_RS09325		cobalamin biosynthesis protein CobW
BPP3-18	NC_002928	1983071	del	AT	A	A:39 AT:2
BPP3-18	NC_002928	2026868	del	GA	G	G:47 GA:0
BPP3-18	NC_002928	2161178	del	TGG	T	T:26 TGG:0
BPP3-18	NC_002928	2283089	del	CG	C	C:63 CG:0	CDS	-	126/798	42/265	frameshift_variant c.126delC p.Asp43fs	BPP_RS10735		decarboxylase
BPP3-18	NC_002928	2379631	del	GC	G	G:65 GC:0	CDS	+	310/672	104/223	frameshift_variant c.310delC p.Arg104fs	BPP_RS11245		EscR/YscR/HrcR family type III secretion system export apparatus protein
BPP3-18	NC_002928	2388534	del	AGGGCGAGCG	A	A:37 AGGGCGAGCG:0	CDS	-	1/1161	1/386	frameshift_variant&start_lost c.-8_1delCGCTCGCCC p.Met1fs	BPP_RS11290		hypothetical protein
BPP3-18	NC_002928	2394540	del	AG	A	A:36 AG:2	CDS	-	290/430	97/142	frameshift_variant c.290delC p.Pro97fs	BPP_RS11310		ATP-binding protein
BPP3-18	NC_002928	3037246	ins	G	GGC	GGC:55 G:0
BPP3-18	NC_002928	3506443	ins	C	CCGGCTCAG	CCGGCTCAG:16 C:1
BPP330	NC_002928	301833	ins	A	AGCGCGCCGGCGCGCTC	AGCGCGCCGGCGCGCTC:51 A:0	CDS	-	481/996	161/331	frameshift_variant c.466_481dupGAGCGCGCCGGCGCGC p.Leu161fs	BPP_RS01475		tripartite tricarboxylate transporter substrate binding protein
BPP330	NC_002928	437665	del	ACCGCCGCCGCCT	A	A:50 ACCGCCGCCGCCT:0
BPP330	NC_002928	1024954	ins	A	AC	AC:19 A:0	CDS	+	614/1232	205/409	frameshift_variant c.613_614insC p.Ser205fs	BPP_RS04735		MFS transporter
BPP330	NC_002928	1230055	del	CA	C	C:64 CA:0	CDS	+	988/2769	330/922	frameshift_variant c.988delA p.Ser330fs	BPP_RS05740		pertactin autotransporter
BPP330	NC_002928	1792993	del	CGG	C	C:74 CGG:0
BPP330	NC_002928	1976780	ins	G	GC	GC:79 G:0	CDS	+	748/1097	250/364	frameshift_variant c.747dupC p.Trp250fs	BPP_RS09325		cobalamin biosynthesis protein CobW
BPP330	NC_002928	1983071	del	AT	A	A:57 AT:0
BPP330	NC_002928	2161178	del	TGG	T	T:27 TGG:0
BPP330	NC_002928	2388534	del	AGGGCGAGCG	A	A:51 AGGGCGAGCG:1	CDS	-	1/1161	1/386	frameshift_variant&start_lost c.-8_1delCGCTCGCCC p.Met1fs	BPP_RS11290		hypothetical protein
BPP330	NC_002928	3355820	ins	G	GA	GA:46 G:0
BPP330	NC_002928	3497307	del	GT	G	G:92 GT:0
BPP330	NC_002928	4041037	del	GTGCCAGCCA	G	G:53 GTGCCAGCCA:0	CDS	-	309/1296	101/431	conservative_inframe_deletion c.301_309delTGGCTGGCA p.Trp101_Ala103del	BPP_RS18850		D-amino acid dehydrogenase
BPP330	NC_002928	4385787	del	GC	G	G:63 GC:0	CDS	+	600/1056	200/351	frameshift_variant c.600delC p.Asp201fs	BPP_RS20450		lactate dehydrogenase
BPP330	NC_002928	4673369	ins	T	TCGGCAC	TCGGCAC:58 T:0	CDS	+	1535/1707	512/568	disruptive_inframe_insertion c.1529_1534dupGCACCG p.Gly510_Thr511dup	BPP_RS21885		2-isopropylmalate synthase
BPP378	NC_002928	806606	del	CCAAGGACAAGGG	C	C:37 CCAAGGACAAGGG:0	CDS	+	763/3639	255/1212	conservative_inframe_deletion c.763_774delAAGGGCAAGGAC p.Lys255_Asp258del	BPP_RS03760		DUF490 domain-containing protein
BPP378	NC_002928	1230960	del	TG	T	T:23 TG:0	CDS	+	1895/2769	632/922	frameshift_variant c.1895delG p.Gly632fs	BPP_RS05740		pertactin autotransporter
BPP378	NC_002928	1792993	del	CG	C	C:46 CG:0
BPP378	NC_002928	1976780	ins	G	GC	GC:56 G:0	CDS	+	748/1097	250/364	frameshift_variant c.747dupC p.Trp250fs	BPP_RS09325		cobalamin biosynthesis protein CobW
BPP378	NC_002928	1983071	del	AT	A	A:49 AT:0
BPP378	NC_002928	2026868	del	GA	G	G:64 GA:0
BPP378	NC_002928	2161178	del	TGG	T	T:25 TGG:0
BPP378	NC_002928	2379631	del	GC	G	G:63 GC:0	CDS	+	310/672	104/223	frameshift_variant c.310delC p.Arg104fs	BPP_RS11245		EscR/YscR/HrcR family type III secretion system export apparatus protein
BPP378	NC_002928	2388534	del	AGGGCGAGCG	A	A:46 AGGGCGAGCG:0	CDS	-	1/1161	1/386	frameshift_variant&start_lost c.-8_1delCGCTCGCCC p.Met1fs	BPP_RS11290		hypothetical protein
BPP378	NC_002928	3037246	ins	G	GGC	GGC:86 G:0
BPP378	NC_002928	3506443	ins	C	CCGGCTCAG	CCGGCTCAG:29 C:3
BPP378	NC_002928	4214328	del	GCGCCGGCCTGCCCGGCCCGGCGC	G	G:30 GCGCCGGCCTGCCCGGCCCGGCGC:0
BPP386	NC_002928	1229350	del	CG	C	C:48 CG:0	CDS	+	283/2769	95/922	frameshift_variant c.283delG p.Val95fs	BPP_RS05740		pertactin autotransporter
BPP386	NC_002928	1792993	del	CG	C	C:41 CG:0
BPP386	NC_002928	1976780	ins	G	GC	GC:38 G:0	CDS	+	748/1097	250/364	frameshift_variant c.747dupC p.Trp250fs	BPP_RS09325		cobalamin biosynthesis protein CobW
BPP386	NC_002928	1983071	del	AT	A	A:27 AT:0
BPP386	NC_002928	2026868	del	GA	G	G:49 GA:0
BPP386	NC_002928	2161178	del	TG	T	T:15 TG:1
BPP386	NC_002928	2379631	del	GC	G	G:32 GC:0	CDS	+	310/672	104/223	frameshift_variant c.310delC p.Arg104fs	BPP_RS11245		EscR/YscR/HrcR family type III secretion system export apparatus protein
BPP386	NC_002928	2388534	del	AGGGCGAGCG	A	A:44 AGGGCGAGCG:0	CDS	-	1/1161	1/386	frameshift_variant&start_lost c.-8_1delCGCTCGCCC p.Met1fs	BPP_RS11290		hypothetical protein
BPP393	NC_002928	806606	del	CCAAGGACAAGGG	C	C:24 CCAAGGACAAGGG:0	CDS	+	763/3639	255/1212	conservative_inframe_deletion c.763_774delAAGGGCAAGGAC p.Lys255_Asp258del	BPP_RS03760		DUF490 domain-containing protein
BPP393	NC_002928	1024954	ins	A	AC	AC:31 A:0	CDS	+	614/1232	205/409	frameshift_variant c.613_614insC p.Ser205fs	BPP_RS04735		MFS transporter
BPP393	NC_002928	1230960	del	TG	T	T:22 TG:0	CDS	+	1895/2769	632/922	frameshift_variant c.1895delG p.Gly632fs	BPP_RS05740		pertactin autotransporter
BPP393	NC_002928	1792993	del	CG	C	C:36 CG:0
BPP393	NC_002928	1976780	ins	G	GC	GC:41 G:0	CDS	+	748/1097	250/364	frameshift_variant c.747dupC p.Trp250fs	BPP_RS09325		cobalamin biosynthesis protein CobW
BPP393	NC_002928	1983071	del	AT	A	A:40 AT:2
BPP393	NC_002928	2026868	del	GA	G	G:63 GA:0
BPP393	NC_002928	2041544	ins	G	GTCGGCC	GTCGGCC:41 G:0	CDS	+	50/669	17/222	disruptive_inframe_insertion c.44_49dupCGGCCT p.Ser15_Ala16dup	BPP_RS09590		hypothetical protein
BPP393	NC_002928	2161178	del	TGG	T	T:27 TGG:0
BPP393	NC_002928	2379631	del	GC	G	G:69 GC:0	CDS	+	310/672	104/223	frameshift_variant c.310delC p.Arg104fs	BPP_RS11245		EscR/YscR/HrcR family type III secretion system export apparatus protein
BPP393	NC_002928	2388534	del	AGGGCGAGCG	A	A:55 AGGGCGAGCG:0	CDS	-	1/1161	1/386	frameshift_variant&start_lost c.-8_1delCGCTCGCCC p.Met1fs	BPP_RS11290		hypothetical protein
BPP393	NC_002928	3037246	ins	G	GGC	GGC:54 G:0
BPP393	NC_002928	3506443	ins	C	CCGGCTCAG	CCGGCTCAG:23 C:0
BPP396	NC_002928	151786	ins	C	CGG	CGG:25 C:5
BPP396	NC_002928	467380	ins	A	AG	AG:79 A:5
BPP396	NC_002928	701623	del	GC	G	G:104 GC:0	CDS	-	18/957	6/318	frameshift_variant c.18delG p.Leu7fs	BPP_RS03270		LysR family transcriptional regulator
BPP396	NC_002928	1229846	del	CG	C	C:40 CG:0	CDS	+	784/2769	262/922	frameshift_variant c.784delG p.Asp262fs	BPP_RS05740		pertactin autotransporter
BPP396	NC_002928	1976780	ins	G	GC	GC:61 G:0	CDS	+	748/1097	250/364	frameshift_variant c.747dupC p.Trp250fs	BPP_RS09325		cobalamin biosynthesis protein CobW
BPP396	NC_002928	1983071	del	AT	A	A:59 AT:0
BPP396	NC_002928	2161178	del	TGG	T	T:34 TGG:0
BPP396	NC_002928	4214328	del	GCGCCGGCCTGCCCGGCCCGGCGC	G	G:42 GCGCCGGCCTGCCCGGCCCGGCGC:0
BPP397	NC_002928	505122	del	CG	C	C:7 CG:0
BPP397	NC_002928	806606	del	CCAAGGACAAGGG	C	C:45 CCAAGGACAAGGG:0	CDS	+	763/3639	255/1212	conservative_inframe_deletion c.763_774delAAGGGCAAGGAC p.Lys255_Asp258del	BPP_RS03760		DUF490 domain-containing protein
BPP397	NC_002928	1024954	ins	A	AC	AC:14 A:0	CDS	+	614/1232	205/409	frameshift_variant c.613_614insC p.Ser205fs	BPP_RS04735		MFS transporter
BPP397	NC_002928	1224028	del	CG	C	C:56 CG:1
BPP397	NC_002928	1230960	del	TG	T	T:22 TG:0	CDS	+	1895/2769	632/922	frameshift_variant c.1895delG p.Gly632fs	BPP_RS05740		pertactin autotransporter
BPP397	NC_002928	1976780	ins	G	GC	GC:28 G:0	CDS	+	748/1097	250/364	frameshift_variant c.747dupC p.Trp250fs	BPP_RS09325		cobalamin biosynthesis protein CobW
BPP397	NC_002928	1983071	del	AT	A	A:69 AT:0
BPP397	NC_002928	2026868	del	GA	G	G:70 GA:0
BPP397	NC_002928	2161178	del	TGG	T	T:38 TGG:0
BPP397	NC_002928	2379631	del	GC	G	G:104 GC:0	CDS	+	310/672	104/223	frameshift_variant c.310delC p.Arg104fs	BPP_RS11245		EscR/YscR/HrcR family type III secretion system export apparatus protein
BPP397	NC_002928	2388534	del	AGGGCGAGCG	A	A:56 AGGGCGAGCG:0	CDS	-	1/1161	1/386	frameshift_variant&start_lost c.-8_1delCGCTCGCCC p.Met1fs	BPP_RS11290		hypothetical protein
BPP397	NC_002928	3037246	ins	G	GGC	GGC:90 G:0
BPP397	NC_002928	3506443	ins	C	CCGGCTCAG	CCGGCTCAG:39 C:3
BPP397	NC_002928	4041037	del	GTGCCAGCCA	G	G:60 GTGCCAGCCA:0	CDS	-	309/1296	101/431	conservative_inframe_deletion c.301_309delTGGCTGGCA p.Trp101_Ala103del	BPP_RS18850		D-amino acid dehydrogenase
BPP470	NC_002928	806606	del	CCAAGGACAAGGG	C	C:37 CCAAGGACAAGGG:0	CDS	+	763/3639	255/1212	conservative_inframe_deletion c.763_774delAAGGGCAAGGAC p.Lys255_Asp258del	BPP_RS03760		DUF490 domain-containing protein
BPP470	NC_002928	1024954	ins	A	AC	AC:22 A:0	CDS	+	614/1232	205/409	frameshift_variant c.613_614insC p.Ser205fs	BPP_RS04735		MFS transporter
BPP470	NC_002928	1230960	del	TG	T	T:20 TG:0	CDS	+	1895/2769	632/922	frameshift_variant c.1895delG p.Gly632fs	BPP_RS05740		pertactin autotransporter
BPP470	NC_002928	1792993	del	CG	C	C:58 CG:0
BPP470	NC_002928	1976780	ins	G	GC	GC:57 G:0	CDS	+	748/1097	250/364	frameshift_variant c.747dupC p.Trp250fs	BPP_RS09325		cobalamin biosynthesis protein CobW
BPP470	NC_002928	1983071	del	AT	A	A:61 AT:0
BPP470	NC_002928	2026868	del	GA	G	G:75 GA:0
BPP470	NC_002928	2379631	del	GC	G	G:81 GC:0	CDS	+	310/672	104/223	frameshift_variant c.310delC p.Arg104fs	BPP_RS11245		EscR/YscR/HrcR family type III secretion system export apparatus protein
BPP470	NC_002928	2388534	del	AGGGCGAGCG	A	A:54 AGGGCGAGCG:0	CDS	-	1/1161	1/386	frameshift_variant&start_lost c.-8_1delCGCTCGCCC p.Met1fs	BPP_RS11290		hypothetical protein
BPP470	NC_002928	3037246	ins	G	GGC	GGC:87 G:0
BPP470	NC_002928	3506443	ins	C	CCGGCTCAG	CCGGCTCAG:38 C:5
BPP470	NC_002928	4214328	del	GCGCCGGCCTGCCCGGCCCGGCGC	G	G:30 GCGCCGGCCTGCCCGGCCCGGCGC:0
BPP487	NC_002928	806606	del	CCAAGGACAAGGG	C	C:50 CCAAGGACAAGGG:0	CDS	+	763/3639	255/1212	conservative_inframe_deletion c.763_774delAAGGGCAAGGAC p.Lys255_Asp258del	BPP_RS03760		DUF490 domain-containing protein
BPP487	NC_002928	1024954	ins	A	AC	AC:17 A:0	CDS	+	614/1232	205/409	frameshift_variant c.613_614insC p.Ser205fs	BPP_RS04735		MFS transporter
BPP487	NC_002928	1230960	del	TG	T	T:29 TG:0	CDS	+	1895/2769	632/922	frameshift_variant c.1895delG p.Gly632fs	BPP_RS05740		pertactin autotransporter
BPP487	NC_002928	1792993	del	CG	C	C:30 CG:0
BPP487	NC_002928	1976780	ins	G	GC	GC:46 G:0	CDS	+	748/1097	250/364	frameshift_variant c.747dupC p.Trp250fs	BPP_RS09325		cobalamin biosynthesis protein CobW
BPP487	NC_002928	1983071	del	AT	A	A:85 AT:3
BPP487	NC_002928	2026868	del	GA	G	G:71 GA:0
BPP487	NC_002928	2161178	del	TG	T	T:20 TG:2
BPP487	NC_002928	2209140	ins	G	GGC	GGC:93 G:0
BPP487	NC_002928	2379631	del	GC	G	G:100 GC:0	CDS	+	310/672	104/223	frameshift_variant c.310delC p.Arg104fs	BPP_RS11245		EscR/YscR/HrcR family type III secretion system export apparatus protein
BPP487	NC_002928	2388534	del	AGGGCGAGCG	A	A:69 AGGGCGAGCG:0	CDS	-	1/1161	1/386	frameshift_variant&start_lost c.-8_1delCGCTCGCCC p.Met1fs	BPP_RS11290		hypothetical protein
BPP487	NC_002928	3037246	ins	G	GGC	GGC:110 G:0
BPP487	NC_002928	3506443	ins	C	CCGGCTCAG	CCGGCTCAG:50 C:5
BPP487	NC_002928	4263400	ins	C	CG	CG:63 C:0	CDS	-	1089/1650	363/549	frameshift_variant c.1089dupC p.Glu364fs	BPP_RS19895		2-aminobenzoate-CoA ligase
BPP5-18	NC_002928	806606	del	CCAAGGACAAGGG	C	C:54 CCAAGGACAAGGG:0	CDS	+	763/3639	255/1212	conservative_inframe_deletion c.763_774delAAGGGCAAGGAC p.Lys255_Asp258del	BPP_RS03760		DUF490 domain-containing protein
BPP5-18	NC_002928	1024954	ins	A	AC	AC:26 A:0	CDS	+	614/1232	205/409	frameshift_variant c.613_614insC p.Ser205fs	BPP_RS04735		MFS transporter
BPP5-18	NC_002928	1392415	del	CGCACCTGCACCTGACGA	C	C:40 CGCACCTGCACCTGACGA:0	CDS	+	699/1071	233/356	frameshift_variant c.699_715delGCACCTGCACCTGACGA p.His234fs	BPP_RS06430		FUSC family protein
BPP5-18	NC_002928	1792993	del	CG	C	C:58 CG:0
BPP5-18	NC_002928	1976780	ins	G	GC	GC:122 G:0	CDS	+	748/1097	250/364	frameshift_variant c.747dupC p.Trp250fs	BPP_RS09325		cobalamin biosynthesis protein CobW
BPP5-18	NC_002928	1983071	del	AT	A	A:68 AT:4
BPP5-18	NC_002928	2026868	del	GA	G	G:104 GA:0
BPP5-18	NC_002928	2161178	del	TG	T	T:28 TG:0
BPP5-18	NC_002928	2379631	del	GC	G	G:114 GC:0	CDS	+	310/672	104/223	frameshift_variant c.310delC p.Arg104fs	BPP_RS11245		EscR/YscR/HrcR family type III secretion system export apparatus protein
BPP5-18	NC_002928	2388534	ins	A	AGGGCGAGCG	AGGGCGAGCG:80 A:0	CDS	-	1/1161	1/386	start_lost&conservative_inframe_insertion c.1_2insCGCTCGCCC	BPP_RS11290		hypothetical protein
BPP5-18	NC_002928	3477369	ins	G	GCCCC	GCCCC:24 G:0
BPP5-18	NC_002928	4627819	del	AG	A	A:10 AG:0
BPP529	NC_002928	806606	del	CCAAGGACAAGGG	C	C:24 CCAAGGACAAGGG:0	CDS	+	763/3639	255/1212	conservative_inframe_deletion c.763_774delAAGGGCAAGGAC p.Lys255_Asp258del	BPP_RS03760		DUF490 domain-containing protein
BPP529	NC_002928	1024954	ins	A	AC	AC:14 A:0	CDS	+	614/1232	205/409	frameshift_variant c.613_614insC p.Ser205fs	BPP_RS04735		MFS transporter
BPP529	NC_002928	1230960	del	TG	T	T:23 TG:0	CDS	+	1895/2769	632/922	frameshift_variant c.1895delG p.Gly632fs	BPP_RS05740		pertactin autotransporter
BPP529	NC_002928	1792993	del	CG	C	C:39 CG:1
BPP529	NC_002928	1976780	ins	G	GC	GC:46 G:0	CDS	+	748/1097	250/364	frameshift_variant c.747dupC p.Trp250fs	BPP_RS09325		cobalamin biosynthesis protein CobW
BPP529	NC_002928	1983071	del	AT	A	A:41 AT:0
BPP529	NC_002928	2026868	del	GA	G	G:63 GA:0
BPP529	NC_002928	2379631	del	GC	G	G:61 GC:0	CDS	+	310/672	104/223	frameshift_variant c.310delC p.Arg104fs	BPP_RS11245		EscR/YscR/HrcR family type III secretion system export apparatus protein
BPP529	NC_002928	2388534	del	AGGGCGAGCG	A	A:27 AGGGCGAGCG:0	CDS	-	1/1161	1/386	frameshift_variant&start_lost c.-8_1delCGCTCGCCC p.Met1fs	BPP_RS11290		hypothetical protein
BPP529	NC_002928	2456788	del	GGC	G	G:48 GGC:0	CDS	-	184/489	61/162	frameshift_variant c.183_184delGC p.Pro62fs	BPP_RS11635		hypothetical protein
BPP529	NC_002928	3037246	ins	G	GGC	GGC:60 G:0
BPP529	NC_002928	3506443	ins	C	CCGGCTCAG	CCGGCTCAG:36 C:1
BPP529	NC_002928	4041037	del	GTGCCAGCCATGCCAGCCA	G	G:32 GTGCCAGCCATGCCAGCCA:0	CDS	-	309/1296	98/431	conservative_inframe_deletion c.292_309delTGGCTGGCATGGCTGGCA p.Trp98_Ala103del	BPP_RS18850		D-amino acid dehydrogenase
BPP529	NC_002928	4463002	del	GC	G	G:53 GC:0
BPP572	NC_002928	806606	del	CCAAGGACAAGGG	C	C:50 CCAAGGACAAGGG:0	CDS	+	763/3639	255/1212	conservative_inframe_deletion c.763_774delAAGGGCAAGGAC p.Lys255_Asp258del	BPP_RS03760		DUF490 domain-containing protein
BPP572	NC_002928	1024954	ins	A	AC	AC:10 A:0	CDS	+	614/1232	205/409	frameshift_variant c.613_614insC p.Ser205fs	BPP_RS04735		MFS transporter
BPP572	NC_002928	1230960	del	TG	T	T:25 TG:0	CDS	+	1895/2769	632/922	frameshift_variant c.1895delG p.Gly632fs	BPP_RS05740		pertactin autotransporter
BPP572	NC_002928	1306727	del	TCGGCGTGGGCGCCGGCGC	T	T:55 TCGGCGTGGGCGCCGGCGC:0	CDS	+	518/1038	173/345	disruptive_inframe_deletion c.518_535delTGGGCGCCGGCGCCGGCG p.Val173_Gly178del	BPP_RS06115		ABC transporter substrate-binding protein
BPP572	NC_002928	1792993	del	CGG	C	C:74 CGG:0
BPP572	NC_002928	1976780	ins	G	GC	GC:42 G:0	CDS	+	748/1097	250/364	frameshift_variant c.747dupC p.Trp250fs	BPP_RS09325		cobalamin biosynthesis protein CobW
BPP572	NC_002928	1983071	del	AT	A	A:65 AT:0
BPP572	NC_002928	2026868	del	GA	G	G:74 GA:0
BPP572	NC_002928	2161178	del	TGGG	T	T:55 TGGG:0
BPP572	NC_002928	2379631	del	GC	G	G:73 GC:0	CDS	+	310/672	104/223	frameshift_variant c.310delC p.Arg104fs	BPP_RS11245		EscR/YscR/HrcR family type III secretion system export apparatus protein
BPP572	NC_002928	2388534	del	AGGGCGAGCG	A	A:43 AGGGCGAGCG:0	CDS	-	1/1161	1/386	frameshift_variant&start_lost c.-8_1delCGCTCGCCC p.Met1fs	BPP_RS11290		hypothetical protein
BPP572	NC_002928	2811978	ins	T	TTCGCAG	TTCGCAG:71 T:0
BPP572	NC_002928	3037246	ins	G	GGC	GGC:69 G:0
BPP572	NC_002928	3506443	ins	C	CCGGCTCAG	CCGGCTCAG:22 C:2
BPP60	NC_002928	437665	del	ACCGCCGCCGCCT	A	A:66 ACCGCCGCCGCCT:0
BPP60	NC_002928	1024954	ins	A	AC	AC:26 A:0	CDS	+	614/1232	205/409	frameshift_variant c.613_614insC p.Ser205fs	BPP_RS04735		MFS transporter
BPP60	NC_002928	1139639	ins	G	GT	GT:70 G:0
BPP60	NC_002928	1224028	ins	C	CG	CG:50 C:2
BPP60	NC_002928	1792993	del	CG	C	C:80 CG:0
BPP60	NC_002928	1976780	ins	G	GC	GC:62 G:0	CDS	+	748/1097	250/364	frameshift_variant c.747dupC p.Trp250fs	BPP_RS09325		cobalamin biosynthesis protein CobW
BPP60	NC_002928	1983071	del	AT	A	A:70 AT:0
BPP60	NC_002928	2161178	del	TGGGG	T	T:56 TGGGG:0
BPP60	NC_002928	2388534	del	AGGGCGAGCG	A	A:66 AGGGCGAGCG:0	CDS	-	1/1161	1/386	frameshift_variant&start_lost c.-8_1delCGCTCGCCC p.Met1fs	BPP_RS11290		hypothetical protein
BPP60	NC_002928	2394540	ins	A	AG	AG:20 A:10	CDS	-	290/430	97/142	frameshift_variant c.290dupC p.Gly98fs	BPP_RS11310		ATP-binding protein
BPP60	NC_002928	3497307	del	GT	G	G:100 GT:2
BPP60	NC_002928	4679361	del	GGCGCTGGCGCGC	G	G:94 GGCGCTGGCGCGC:0	CDS	+	450/984	150/327	disruptive_inframe_deletion c.450_461delGCGCGCGCTGGC p.Arg151_Ala154del	BPP_RS21915		ABC transporter ATP-binding protein
Bpp63-2	NC_002928	1024954	ins	A	AC	AC:105 A:0	CDS	+	614/1232	205/409	frameshift_variant c.613_614insC p.Ser205fs	BPP_RS04735		MFS transporter
Bpp63-2	NC_002928	1792993	del	CGGG	C	C:83 CGGG:0
Bpp63-2	NC_002928	1976780	ins	G	GC	GC:125 G:0	CDS	+	748/1097	250/364	frameshift_variant c.747dupC p.Trp250fs	BPP_RS09325		cobalamin biosynthesis protein CobW
Bpp63-2	NC_002928	1983071	del	AT	A	A:79 AT:4
Bpp63-2	NC_002928	2408580	ins	A	AG	AG:13 A:0
Bpp63-2	NC_002928	2704974	del	CCGTAAGG	C	C:79 CCGTAAGG:0
Bpp63-2	NC_002928	2709314	del	AG	A	A:123 AG:0
Bpp63-2	NC_002928	4041037	del	GTGCCAGCCA	G	G:102 GTGCCAGCCA:0	CDS	-	309/1296	101/431	conservative_inframe_deletion c.301_309delTGGCTGGCA p.Trp101_Ala103del	BPP_RS18850		D-amino acid dehydrogenase
Bpp63-34	NC_002928	411430	del	GCCGCGC	G	G:84 GCCGCGC:0	CDS	+	541/783	181/260	conservative_inframe_deletion c.541_546delCCCGCG p.Pro181_Ala182del	BPP_RS01990		hypothetical protein
Bpp63-34	NC_002928	921832	del	CGGGGACAGGCACACTTGCCGGTGCCAGTCCCCCTTT	C	C:31 CGGGGACAGGCACACTTGCCGGTGCCAGTCCCCCTTT:0
Bpp63-34	NC_002928	935952	del	GC	G	G:70 GC:0	CDS	+	298/3043	100/1013	frameshift_variant c.298delC p.His100fs	BPP_RS04310		BrkA translocator
Bpp63-34	NC_002928	1024954	ins	A	AC	AC:119 A:0	CDS	+	614/1232	205/409	frameshift_variant c.613_614insC p.Ser205fs	BPP_RS04735		MFS transporter
Bpp63-34	NC_002928	1035325	del	CGGCA	C	C:138 CGGCA:0	CDS	-	412/1019	137/338	frameshift_variant c.409_412delTGCC p.Cys137fs	BPP_RS04790		zinc-binding dehydrogenase
Bpp63-34	NC_002928	1069630	ins	G	GC	GC:110 G:0	CDS	-	471/528	157/175	frameshift_variant c.471dupG p.Pro158fs	BPP_RS04925		hypothetical protein
Bpp63-34	NC_002928	1076266	del	ACGG	A	A:93 ACGG:0	CDS	-	166/1434	55/477	disruptive_inframe_deletion c.164_166delCCG p.Ala55del	BPP_RS04955		hypothetical protein
Bpp63-34	NC_002928	1212242	del	AGG	A	A:39 AGG:0
Bpp63-34	NC_002928	1230817	del	CCAGCCGCCG	C	C:15 CCAGCCGCCG:0	CDS	+	1794/2769	598/922	disruptive_inframe_deletion c.1794_1802delGCAGCCGCC p.Gln599_Pro601del	BPP_RS05740		pertactin autotransporter
Bpp63-34	NC_002928	1621697	del	AGGGC	A	A:70 AGGGC:0	CDS	-	22/1272	7/423	frameshift_variant c.19_22delGCCC p.Ala7fs	BPP_RS07575		flagellar hook-length control protein FliK
Bpp63-34	NC_002928	1792260	del	CG	C	C:86 CG:0
Bpp63-34	NC_002928	1792993	del	CGGGG	C	C:89 CGGGG:0
Bpp63-34	NC_002928	1953467	ins	T	TCG	TCG:104 T:2	CDS	+	429/784	143/260	frameshift_variant c.427_428dupGC p.Asp144fs	BPP_RS09185		nodulation protein NodJ
Bpp63-34	NC_002928	1976780	ins	G	GC	GC:103 G:0	CDS	+	748/1097	250/364	frameshift_variant c.747dupC p.Trp250fs	BPP_RS09325		cobalamin biosynthesis protein CobW
Bpp63-34	NC_002928	1983071	del	AT	A	A:78 AT:3
Bpp63-34	NC_002928	2161178	del	TGGG	T	T:12 TGGG:0
Bpp63-34	NC_002928	2408580	ins	A	AG	AG:18 A:0
Bpp63-34	NC_002928	2502803	ins	A	AC	AC:106 A:0	CDS	-	174/665	58/220	frameshift_variant c.174_175insG p.Cys59fs	BPP_RS11820		TetR family transcriptional regulator
Bpp63-34	NC_002928	2531124	ins	C	CGCCGCCCGAGCCGCCCGA	CGCCGCCCGAGCCGCCCGA:21 C:0	CDS	-	1374/1686	458/561	conservative_inframe_insertion c.1357_1374dupTCGGGCGGCTCGGGCGGC p.Gly458_Ala459insSerGlyGlySerGlyGly	BPP_RS11935		hypothetical protein
Bpp63-34	NC_002928	2704974	del	CCGTAAGG	C	C:73 CCGTAAGG:0
Bpp63-34	NC_002928	2709314	del	AG	A	A:132 AG:0
Bpp63-34	NC_002928	2729315	del	TCGAGCC	T	T:46 TCGAGCC:0	CDS	+	318/837	106/278	disruptive_inframe_deletion c.318_323delGCCCGA p.Pro107_Glu108del	BPP_RS12810		energy transducer TonB
Bpp63-34	NC_002928	2905190	del	CCGGCTAGACCCTGTACAGCGCGTAAGCCAGGAAACCCG	C	C:19 CCGGCTAGACCCTGTACAGCGCGTAAGCCAGGAAACCCG:0
Bpp63-34	NC_002928	3602891	ins	A	AGCAGCGCCAGCG	AGCAGCGCCAGCG:88 A:6	CDS	-	316/1038	106/345	conservative_inframe_insertion c.305_316dupCGCTGGCGCTGC p.Pro102_Leu105dup	BPP_RS16850		branched-chain amino acid ABC transporter permease
Bpp63-34	NC_002928	4041037	del	GTGCCAGCCA	G	G:88 GTGCCAGCCA:0	CDS	-	309/1296	101/431	conservative_inframe_deletion c.301_309delTGGCTGGCA p.Trp101_Ala103del	BPP_RS18850		D-amino acid dehydrogenase
Bpp63-34	NC_002928	4111538	ins	G	GC	GC:23 G:0	CDS	+	14/1603	5/533	frameshift_variant c.13dupC p.Leu5fs	BPP_RS19175		gamma-glutamyltransferase
Bpp63-34	NC_002928	4119951	del	CCGGCGCGCCA	C	C:115 CCGGCGCGCCA:0	CDS	-	645/1194	212/397	frameshift_variant c.636_645delTGGCGCGCCG p.Gly213fs	BPP_RS19210		acetyl-CoA C-acyltransferase
Bpp63-34	NC_002928	4143131	ins	C	CT	CT:101 C:0	CDS	+	225/1206	75/401	frameshift_variant c.224dupT p.Gly76fs	BPP_RS19320		sodium/glutamate symporter
Bpp63-34	NC_002928	4214328	del	GCGCCGGCCTGCCCGGCCCGGCGC	G	G:29 GCGCCGGCCTGCCCGGCCCGGCGC:0
Bpp63-34	NC_002928	4540626	del	CGCGCGCCGCCGACCGCGTCGCGCT	C	C:71 CGCGCGCCGCCGACCGCGTCGCGCT:0	CDS	+	827/1209	276/402	disruptive_inframe_deletion c.827_850delCCGACCGCGTCGCGCTGCGCGCCG p.Ala276_Ala283del	BPP_RS21225		CoA transferase
BPP636	NC_002928	520627	ins	A	AT	AT:73 A:0
BPP636	NC_002928	806606	del	CCAAGGACAAGGG	C	C:52 CCAAGGACAAGGG:0	CDS	+	763/3639	255/1212	conservative_inframe_deletion c.763_774delAAGGGCAAGGAC p.Lys255_Asp258del	BPP_RS03760		DUF490 domain-containing protein
BPP636	NC_002928	1024954	ins	A	AC	AC:30 A:0	CDS	+	614/1232	205/409	frameshift_variant c.613_614insC p.Ser205fs	BPP_RS04735		MFS transporter
BPP636	NC_002928	1088463	del	GGCGCGGGGCGGGCACGGCGTGCCAGTC	G	G:39 GGCGCGGGGCGGGCACGGCGTGCCAGTC:0	CDS	-	759/1446	245/481	conservative_inframe_deletion c.733_759delGACTGGCACGCCGTGCCCGCCCCGCGC p.Asp245_Arg253del	BPP_RS05015		amidase
BPP636	NC_002928	1230960	del	TG	T	T:50 TG:0	CDS	+	1895/2769	632/922	frameshift_variant c.1895delG p.Gly632fs	BPP_RS05740		pertactin autotransporter
BPP636	NC_002928	1792993	del	CG	C	C:50 CG:0
BPP636	NC_002928	1857792	del	TCTTGGCAGGAGC	T	T:55 TCTTGGCAGGAGC:0
BPP636	NC_002928	1976780	ins	G	GC	GC:70 G:0	CDS	+	748/1097	250/364	frameshift_variant c.747dupC p.Trp250fs	BPP_RS09325		cobalamin biosynthesis protein CobW
BPP636	NC_002928	1983071	del	AT	A	A:50 AT:2
BPP636	NC_002928	2026868	del	GA	G	G:76 GA:0
BPP636	NC_002928	2161178	del	TGGG	T	T:55 TGGG:0
BPP636	NC_002928	2379631	del	GC	G	G:78 GC:0	CDS	+	310/672	104/223	frameshift_variant c.310delC p.Arg104fs	BPP_RS11245		EscR/YscR/HrcR family type III secretion system export apparatus protein
BPP636	NC_002928	2388534	del	AGGGCGAGCG	A	A:59 AGGGCGAGCG:0	CDS	-	1/1161	1/386	frameshift_variant&start_lost c.-8_1delCGCTCGCCC p.Met1fs	BPP_RS11290		hypothetical protein
BPP636	NC_002928	3037246	ins	G	GGC	GGC:100 G:0
BPP636	NC_002928	3506443	ins	C	CCGGCTCAG	CCGGCTCAG:31 C:4
Bpp64-11	NC_002928	354969	ins	T	TGCGCGGCAGGGCCG	TGCGCGGCAGGGCCG:14 T:0	CDS	-	561/1746	187/581	frameshift_variant c.548_561dupCGGCCCTGCCGCGC p.Asn188fs	BPP_RS01705		acetolactate synthase
Bpp64-11	NC_002928	1024954	ins	A	AC	AC:132 A:0	CDS	+	614/1232	205/409	frameshift_variant c.613_614insC p.Ser205fs	BPP_RS04735		MFS transporter
Bpp64-11	NC_002928	1035325	del	CGGCA	C	C:159 CGGCA:0	CDS	-	412/1019	137/338	frameshift_variant c.409_412delTGCC p.Cys137fs	BPP_RS04790		zinc-binding dehydrogenase
Bpp64-11	NC_002928	1792993	del	CGGG	C	C:96 CGGG:0
Bpp64-11	NC_002928	1976780	ins	G	GC	GC:128 G:0	CDS	+	748/1097	250/364	frameshift_variant c.747dupC p.Trp250fs	BPP_RS09325		cobalamin biosynthesis protein CobW
Bpp64-11	NC_002928	1983071	del	AT	A	A:90 AT:3
Bpp64-11	NC_002928	2408580	ins	A	AGG	AGG:12 A:0
Bpp64-11	NC_002928	2704974	del	CCGTAAGG	C	C:100 CCGTAAGG:0
Bpp64-11	NC_002928	2709314	del	AG	A	A:124 AG:0
Bpp64-11	NC_002928	3884655	ins	G	GT	GT:94 G:1
BPPCM1	NC_002928	806606	del	CCAAGGACAAGGG	C	C:16 CCAAGGACAAGGG:0	CDS	+	763/3639	255/1212	conservative_inframe_deletion c.763_774delAAGGGCAAGGAC p.Lys255_Asp258del	BPP_RS03760		DUF490 domain-containing protein
BPPCM1	NC_002928	1024954	ins	A	AC	AC:87 A:0	CDS	+	614/1232	205/409	frameshift_variant c.613_614insC p.Ser205fs	BPP_RS04735		MFS transporter
BPPCM1	NC_002928	1230960	del	TG	T	T:29 TG:0	CDS	+	1895/2769	632/922	frameshift_variant c.1895delG p.Gly632fs	BPP_RS05740		pertactin autotransporter
BPPCM1	NC_002928	1792993	del	CG	C	C:25 CG:0
BPPCM1	NC_002928	1976780	ins	G	GC	GC:73 G:0	CDS	+	748/1097	250/364	frameshift_variant c.747dupC p.Trp250fs	BPP_RS09325		cobalamin biosynthesis protein CobW
BPPCM1	NC_002928	1983071	del	AT	A	A:51 AT:1
BPPCM1	NC_002928	2026868	del	GA	G	G:86 GA:0
BPPCM1	NC_002928	2209140	ins	G	GGC	GGC:75 G:0
BPPCM1	NC_002928	2379631	del	GC	G	G:108 GC:0	CDS	+	310/672	104/223	frameshift_variant c.310delC p.Arg104fs	BPP_RS11245		EscR/YscR/HrcR family type III secretion system export apparatus protein
BPPCM1	NC_002928	3037246	ins	G	GGC	GGC:77 G:0
BPPCM1	NC_002928	3506443	ins	C	CCGGCTCAG	CCGGCTCAG:32 C:0
BPPCM1	NC_002928	4263400	ins	C	CG	CG:45 C:1	CDS	-	1089/1650	363/549	frameshift_variant c.1089dupC p.Glu364fs	BPP_RS19895		2-aminobenzoate-CoA ligase
BPPCM2	NC_002928	806606	del	CCAAGGACAAGGG	C	C:38 CCAAGGACAAGGG:0	CDS	+	763/3639	255/1212	conservative_inframe_deletion c.763_774delAAGGGCAAGGAC p.Lys255_Asp258del	BPP_RS03760		DUF490 domain-containing protein
BPPCM2	NC_002928	1024954	ins	A	AC	AC:178 A:0	CDS	+	614/1232	205/409	frameshift_variant c.613_614insC p.Ser205fs	BPP_RS04735		MFS transporter
BPPCM2	NC_002928	1230960	del	TG	T	T:72 TG:0	CDS	+	1895/2769	632/922	frameshift_variant c.1895delG p.Gly632fs	BPP_RS05740		pertactin autotransporter
BPPCM2	NC_002928	1792993	del	CG	C	C:42 CG:0
BPPCM2	NC_002928	1924530	del	AG	A	A:149 AG:0	CDS	-	21/690	7/229	frameshift_variant c.21delC p.Tyr8fs	BPP_RS09025		amino acid ABC transporter permease
BPPCM2	NC_002928	1976780	ins	G	GC	GC:147 G:0	CDS	+	748/1097	250/364	frameshift_variant c.747dupC p.Trp250fs	BPP_RS09325		cobalamin biosynthesis protein CobW
BPPCM2	NC_002928	1983071	del	AT	A	A:92 AT:0
BPPCM2	NC_002928	2026868	del	GA	G	G:136 GA:0
BPPCM2	NC_002928	2209140	ins	G	GGC	GGC:135 G:0
BPPCM2	NC_002928	2379631	del	GC	G	G:125 GC:0	CDS	+	310/672	104/223	frameshift_variant c.310delC p.Arg104fs	BPP_RS11245		EscR/YscR/HrcR family type III secretion system export apparatus protein
BPPCM2	NC_002928	3037246	ins	G	GGC	GGC:154 G:0
BPPCM2	NC_002928	4263400	ins	C	CG	CG:86 C:0	CDS	-	1089/1650	363/549	frameshift_variant c.1089dupC p.Glu364fs	BPP_RS19895		2-aminobenzoate-CoA ligase
BPPCM2	NC_002928	4334991	del	CTG	C	C:126 CTG:0
BPPG17	NC_002928	806606	del	CCAAGGACAAGGG	C	C:45 CCAAGGACAAGGG:0	CDS	+	763/3639	255/1212	conservative_inframe_deletion c.763_774delAAGGGCAAGGAC p.Lys255_Asp258del	BPP_RS03760		DUF490 domain-containing protein
BPPG17	NC_002928	1024954	ins	A	AC	AC:25 A:0	CDS	+	614/1232	205/409	frameshift_variant c.613_614insC p.Ser205fs	BPP_RS04735		MFS transporter
BPPG17	NC_002928	1392415	del	CGCACCTGCACCTGACGA	C	C:39 CGCACCTGCACCTGACGA:0	CDS	+	699/1071	233/356	frameshift_variant c.699_715delGCACCTGCACCTGACGA p.His234fs	BPP_RS06430		FUSC family protein
BPPG17	NC_002928	1792993	del	CG	C	C:76 CG:1
BPPG17	NC_002928	1976780	ins	G	GC	GC:75 G:0	CDS	+	748/1097	250/364	frameshift_variant c.747dupC p.Trp250fs	BPP_RS09325		cobalamin biosynthesis protein CobW
BPPG17	NC_002928	1983071	del	AT	A	A:73 AT:3
BPPG17	NC_002928	2026868	del	GA	G	G:115 GA:0
BPPG17	NC_002928	2379631	del	GC	G	G:112 GC:0	CDS	+	310/672	104/223	frameshift_variant c.310delC p.Arg104fs	BPP_RS11245		EscR/YscR/HrcR family type III secretion system export apparatus protein
BPPG17	NC_002928	2388534	ins	A	AGGGCGAGCG	AGGGCGAGCG:46 A:0	CDS	-	1/1161	1/386	start_lost&conservative_inframe_insertion c.1_2insCGCTCGCCC	BPP_RS11290		hypothetical protein
BPPG17	NC_002928	3477369	ins	G	GC	GC:25 G:0
BPPG20	NC_002928	806606	del	CCAAGGACAAGGG	C	C:62 CCAAGGACAAGGG:0	CDS	+	763/3639	255/1212	conservative_inframe_deletion c.763_774delAAGGGCAAGGAC p.Lys255_Asp258del	BPP_RS03760		DUF490 domain-containing protein
BPPG20	NC_002928	936955	ins	C	CGG	CGG:89 C:0	CDS	+	1297/3043	433/1013	frameshift_variant c.1295_1296dupGG p.His433fs	BPP_RS04310		BrkA translocator
BPPG20	NC_002928	1024954	ins	A	AC	AC:20 A:0	CDS	+	614/1232	205/409	frameshift_variant c.613_614insC p.Ser205fs	BPP_RS04735		MFS transporter
BPPG20	NC_002928	1976780	ins	G	GC	GC:92 G:0	CDS	+	748/1097	250/364	frameshift_variant c.747dupC p.Trp250fs	BPP_RS09325		cobalamin biosynthesis protein CobW
BPPG20	NC_002928	1983071	del	AT	A	A:93 AT:0
BPPG20	NC_002928	2026868	del	GA	G	G:109 GA:0
BPPG20	NC_002928	2161178	del	TGGG	T	T:68 TGGG:0
BPPG20	NC_002928	2379631	del	GC	G	G:139 GC:0	CDS	+	310/672	104/223	frameshift_variant c.310delC p.Arg104fs	BPP_RS11245		EscR/YscR/HrcR family type III secretion system export apparatus protein
BPPG20	NC_002928	3223631	del	CCGGA	C	C:152 CCGGA:0	CDS	-	48/753	15/250	frameshift_variant c.45_48delTCCG p.Gly18fs	BPP_RS15135		ribonuclease PH
BPPG20	NC_002928	3377873	ins	T	TC	TC:84 T:2
BPPG20	NC_002928	3893995	ins	A	AGGGAGGCCGAAGTGC	AGGGAGGCCGAAGTGC:103 A:0	CDS	-	601/1005	201/334	conservative_inframe_insertion c.587_601dupGCACTTCGGCCTCCC p.Ser200_Leu201insArgThrSerAlaSer	BPP_RS18160		tripartite tricarboxylate transporter substrate binding protein
BPPH12O10	NC_002928	806606	del	CCAAGGACAAGGG	C	C:27 CCAAGGACAAGGG:2	CDS	+	763/3639	255/1212	conservative_inframe_deletion c.763_774delAAGGGCAAGGAC p.Lys255_Asp258del	BPP_RS03760		DUF490 domain-containing protein
BPPH12O10	NC_002928	1024954	ins	A	AC	AC:17 A:0	CDS	+	614/1232	205/409	frameshift_variant c.613_614insC p.Ser205fs	BPP_RS04735		MFS transporter
BPPH12O10	NC_002928	1472009	del	GGACAGGCACCCTGCGGA	G	G:22 GGACAGGCACCCTGCGGA:0
BPPH12O10	NC_002928	1792993	del	CG	C	C:35 CG:0
BPPH12O10	NC_002928	1976780	ins	G	GC	GC:46 G:0	CDS	+	748/1097	250/364	frameshift_variant c.747dupC p.Trp250fs	BPP_RS09325		cobalamin biosynthesis protein CobW
BPPH12O10	NC_002928	1983071	del	AT	A	A:41 AT:0
BPPH12O10	NC_002928	2026868	del	GA	G	G:56 GA:0
BPPH12O10	NC_002928	2161178	del	TGG	T	T:25 TGG:0
BPPH12O10	NC_002928	2379631	del	GC	G	G:66 GC:0	CDS	+	310/672	104/223	frameshift_variant c.310delC p.Arg104fs	BPP_RS11245		EscR/YscR/HrcR family type III secretion system export apparatus protein
BPPH12O10	NC_002928	2388534	del	AGGGCGAGCG	A	A:46 AGGGCGAGCG:0	CDS	-	1/1161	1/386	frameshift_variant&start_lost c.-8_1delCGCTCGCCC p.Met1fs	BPP_RS11290		hypothetical protein
BPPH12O16	NC_002928	806606	del	CCAAGGACAAGGG	C	C:39 CCAAGGACAAGGG:0	CDS	+	763/3639	255/1212	conservative_inframe_deletion c.763_774delAAGGGCAAGGAC p.Lys255_Asp258del	BPP_RS03760		DUF490 domain-containing protein
BPPH12O16	NC_002928	1024954	ins	A	AC	AC:25 A:0	CDS	+	614/1232	205/409	frameshift_variant c.613_614insC p.Ser205fs	BPP_RS04735		MFS transporter
BPPH12O16	NC_002928	1230960	del	TG	T	T:29 TG:0	CDS	+	1895/2769	632/922	frameshift_variant c.1895delG p.Gly632fs	BPP_RS05740		pertactin autotransporter
BPPH12O16	NC_002928	1792993	del	CG	C	C:52 CG:0
BPPH12O16	NC_002928	1857792	del	TCTTGGCAGGAGC	T	T:51 TCTTGGCAGGAGC:0
BPPH12O16	NC_002928	1976780	ins	G	GC	GC:62 G:0	CDS	+	748/1097	250/364	frameshift_variant c.747dupC p.Trp250fs	BPP_RS09325		cobalamin biosynthesis protein CobW
BPPH12O16	NC_002928	1983071	del	AT	A	A:52 AT:0
BPPH12O16	NC_002928	2026868	del	GA	G	G:67 GA:0
BPPH12O16	NC_002928	2161178	del	TGG	T	T:24 TGG:0
BPPH12O16	NC_002928	2379631	del	GC	G	G:74 GC:0	CDS	+	310/672	104/223	frameshift_variant c.310delC p.Arg104fs	BPP_RS11245		EscR/YscR/HrcR family type III secretion system export apparatus protein
BPPH12O16	NC_002928	2388534	del	AGGGCGAGCG	A	A:39 AGGGCGAGCG:0	CDS	-	1/1161	1/386	frameshift_variant&start_lost c.-8_1delCGCTCGCCC p.Met1fs	BPP_RS11290		hypothetical protein
BPPH12O16	NC_002928	3037246	ins	G	GGC	GGC:68 G:0
BPPH12O16	NC_002928	3506443	ins	C	CCGGCTCAG	CCGGCTCAG:32 C:0
BPPH12O18	NC_002928	467380	del	AG	A	A:64 AG:1
BPPH12O18	NC_002928	789336	ins	C	CG	CG:54 C:1
BPPH12O18	NC_002928	806606	del	CCAAGGACAAGGG	C	C:28 CCAAGGACAAGGG:0	CDS	+	763/3639	255/1212	conservative_inframe_deletion c.763_774delAAGGGCAAGGAC p.Lys255_Asp258del	BPP_RS03760		DUF490 domain-containing protein
BPPH12O18	NC_002928	1024954	ins	A	AC	AC:24 A:0	CDS	+	614/1232	205/409	frameshift_variant c.613_614insC p.Ser205fs	BPP_RS04735		MFS transporter
BPPH12O18	NC_002928	1230960	del	TG	T	T:21 TG:0	CDS	+	1895/2769	632/922	frameshift_variant c.1895delG p.Gly632fs	BPP_RS05740		pertactin autotransporter
BPPH12O18	NC_002928	1792993	del	CG	C	C:44 CG:0
BPPH12O18	NC_002928	1976780	ins	G	GC	GC:34 G:0	CDS	+	748/1097	250/364	frameshift_variant c.747dupC p.Trp250fs	BPP_RS09325		cobalamin biosynthesis protein CobW
BPPH12O18	NC_002928	1983071	del	AT	A	A:41 AT:0
BPPH12O18	NC_002928	2026868	del	GA	G	G:50 GA:0
BPPH12O18	NC_002928	2161178	del	TGG	T	T:23 TGG:0
BPPH12O18	NC_002928	2379631	del	GC	G	G:55 GC:0	CDS	+	310/672	104/223	frameshift_variant c.310delC p.Arg104fs	BPP_RS11245		EscR/YscR/HrcR family type III secretion system export apparatus protein
BPPH12O18	NC_002928	2388534	del	AGGGCGAGCG	A	A:29 AGGGCGAGCG:0	CDS	-	1/1161	1/386	frameshift_variant&start_lost c.-8_1delCGCTCGCCC p.Met1fs	BPP_RS11290		hypothetical protein
BPPH12O18	NC_002928	3037246	ins	G	GGC	GGC:64 G:0
BPPH12O18	NC_002928	3506443	ins	C	CCGGCTCAG	CCGGCTCAG:40 C:1
BPPH12O32	NC_002928	112033	del	GGC	G	G:48 GGC:0	CDS	+	1162/1914	388/637	frameshift_variant c.1162_1163delGC p.Ala388fs	BPP_RS00560		hypothetical protein
BPPH12O32	NC_002928	806606	del	CCAAGGACAAGGG	C	C:15 CCAAGGACAAGGG:0	CDS	+	763/3639	255/1212	conservative_inframe_deletion c.763_774delAAGGGCAAGGAC p.Lys255_Asp258del	BPP_RS03760		DUF490 domain-containing protein
BPPH12O32	NC_002928	1024954	ins	A	AC	AC:22 A:0	CDS	+	614/1232	205/409	frameshift_variant c.613_614insC p.Ser205fs	BPP_RS04735		MFS transporter
BPPH12O32	NC_002928	1036784	ins	G	GT	GT:42 G:0
BPPH12O32	NC_002928	1230960	del	TG	T	T:32 TG:0	CDS	+	1895/2769	632/922	frameshift_variant c.1895delG p.Gly632fs	BPP_RS05740		pertactin autotransporter
BPPH12O32	NC_002928	1792993	del	CG	C	C:38 CG:2
BPPH12O32	NC_002928	1976780	ins	G	GC	GC:53 G:0	CDS	+	748/1097	250/364	frameshift_variant c.747dupC p.Trp250fs	BPP_RS09325		cobalamin biosynthesis protein CobW
BPPH12O32	NC_002928	1983071	del	AT	A	A:31 AT:1
BPPH12O32	NC_002928	2026868	del	GA	G	G:83 GA:0
BPPH12O32	NC_002928	2161178	del	TGGG	T	T:26 TGGG:0
BPPH12O32	NC_002928	2379631	del	GC	G	G:52 GC:0	CDS	+	310/672	104/223	frameshift_variant c.310delC p.Arg104fs	BPP_RS11245		EscR/YscR/HrcR family type III secretion system export apparatus protein
BPPH12O32	NC_002928	2388534	del	AGGGCGAGCG	A	A:59 AGGGCGAGCG:0	CDS	-	1/1161	1/386	frameshift_variant&start_lost c.-8_1delCGCTCGCCC p.Met1fs	BPP_RS11290		hypothetical protein
BPPH12O32	NC_002928	3037246	ins	G	GGC	GGC:54 G:0
BPPH12O32	NC_002928	3477369	ins	G	GC	GC:14 G:1
BPPH12O32	NC_002928	3506443	ins	C	CCGGCTCAG	CCGGCTCAG:27 C:0
BPPH12O32	NC_002928	4411618	ins	G	GCGCGAC	GCGCGAC:50 G:0	CDS	+	577/687	193/228	conservative_inframe_insertion c.571_576dupCGCGAC p.Arg191_Asp192dup	BPP_RS20570		glutamate/aspartate transporter permease GltK
BPPHdlP1	NC_002928	806606	del	CCAAGGACAAGGG	C	C:31 CCAAGGACAAGGG:0	CDS	+	763/3639	255/1212	conservative_inframe_deletion c.763_774delAAGGGCAAGGAC p.Lys255_Asp258del	BPP_RS03760		DUF490 domain-containing protein
BPPHdlP1	NC_002928	1024954	ins	A	AC	AC:18 A:0	CDS	+	614/1232	205/409	frameshift_variant c.613_614insC p.Ser205fs	BPP_RS04735		MFS transporter
BPPHdlP1	NC_002928	1392415	del	CGCACCTGCACCTGACGA	C	C:33 CGCACCTGCACCTGACGA:0	CDS	+	699/1071	233/356	frameshift_variant c.699_715delGCACCTGCACCTGACGA p.His234fs	BPP_RS06430		FUSC family protein
BPPHdlP1	NC_002928	1792993	del	CG	C	C:43 CG:0
BPPHdlP1	NC_002928	1976780	ins	G	GC	GC:43 G:0	CDS	+	748/1097	250/364	frameshift_variant c.747dupC p.Trp250fs	BPP_RS09325		cobalamin biosynthesis protein CobW
BPPHdlP1	NC_002928	1983071	del	AT	A	A:58 AT:0
BPPHdlP1	NC_002928	2026868	del	GA	G	G:39 GA:0
BPPHdlP1	NC_002928	2379631	del	GC	G	G:65 GC:0	CDS	+	310/672	104/223	frameshift_variant c.310delC p.Arg104fs	BPP_RS11245		EscR/YscR/HrcR family type III secretion system export apparatus protein
BPPHdlP1	NC_002928	2388534	ins	A	AGGGCGAGCG	AGGGCGAGCG:29 A:0	CDS	-	1/1161	1/386	start_lost&conservative_inframe_insertion c.1_2insCGCTCGCCC	BPP_RS11290		hypothetical protein
BPPHdlP1	NC_002928	3477369	ins	G	GC	GC:15 G:1
BPPHdlP15	NC_002928	806606	del	CCAAGGACAAGGG	C	C:35 CCAAGGACAAGGG:0	CDS	+	763/3639	255/1212	conservative_inframe_deletion c.763_774delAAGGGCAAGGAC p.Lys255_Asp258del	BPP_RS03760		DUF490 domain-containing protein
BPPHdlP15	NC_002928	1024954	ins	A	AC	AC:22 A:0	CDS	+	614/1232	205/409	frameshift_variant c.613_614insC p.Ser205fs	BPP_RS04735		MFS transporter
BPPHdlP15	NC_002928	1230960	del	TG	T	T:41 TG:0	CDS	+	1895/2769	632/922	frameshift_variant c.1895delG p.Gly632fs	BPP_RS05740		pertactin autotransporter
BPPHdlP15	NC_002928	1792993	del	CG	C	C:45 CG:0
BPPHdlP15	NC_002928	1857792	del	TCTTGGCAGGAGC	T	T:25 TCTTGGCAGGAGC:0
BPPHdlP15	NC_002928	1976780	ins	G	GC	GC:42 G:0	CDS	+	748/1097	250/364	frameshift_variant c.747dupC p.Trp250fs	BPP_RS09325		cobalamin biosynthesis protein CobW
BPPHdlP15	NC_002928	1983071	del	AT	A	A:74 AT:2
BPPHdlP15	NC_002928	2026868	del	GA	G	G:58 GA:0
BPPHdlP15	NC_002928	2161178	del	TGG	T	T:20 TGG:0
BPPHdlP15	NC_002928	2379631	del	GC	G	G:65 GC:0	CDS	+	310/672	104/223	frameshift_variant c.310delC p.Arg104fs	BPP_RS11245		EscR/YscR/HrcR family type III secretion system export apparatus protein
BPPHdlP15	NC_002928	2388534	del	AGGGCGAGCG	A	A:31 AGGGCGAGCG:0	CDS	-	1/1161	1/386	frameshift_variant&start_lost c.-8_1delCGCTCGCCC p.Met1fs	BPP_RS11290		hypothetical protein
BPPHdlP15	NC_002928	3037246	ins	G	GGC	GGC:75 G:0
BPPHdlP15	NC_002928	3506443	ins	C	CCGGCTCAG	CCGGCTCAG:41 C:3
BPPHdlP16	NC_002928	806606	del	CCAAGGACAAGGG	C	C:33 CCAAGGACAAGGG:0	CDS	+	763/3639	255/1212	conservative_inframe_deletion c.763_774delAAGGGCAAGGAC p.Lys255_Asp258del	BPP_RS03760		DUF490 domain-containing protein
BPPHdlP16	NC_002928	1024954	ins	A	AC	AC:14 A:0	CDS	+	614/1232	205/409	frameshift_variant c.613_614insC p.Ser205fs	BPP_RS04735		MFS transporter
BPPHdlP16	NC_002928	1230960	del	TG	T	T:24 TG:0	CDS	+	1895/2769	632/922	frameshift_variant c.1895delG p.Gly632fs	BPP_RS05740		pertactin autotransporter
BPPHdlP16	NC_002928	1792993	del	CG	C	C:36 CG:0
BPPHdlP16	NC_002928	1857792	del	TCTTGGCAGGAGC	T	T:17 TCTTGGCAGGAGC:0
BPPHdlP16	NC_002928	1976780	ins	G	GC	GC:49 G:0	CDS	+	748/1097	250/364	frameshift_variant c.747dupC p.Trp250fs	BPP_RS09325		cobalamin biosynthesis protein CobW
BPPHdlP16	NC_002928	1983071	del	AT	A	A:31 AT:1
BPPHdlP16	NC_002928	2026868	del	GA	G	G:56 GA:0
BPPHdlP16	NC_002928	2161178	del	TGG	T	T:21 TGG:0
BPPHdlP16	NC_002928	2379631	del	GC	G	G:51 GC:0	CDS	+	310/672	104/223	frameshift_variant c.310delC p.Arg104fs	BPP_RS11245		EscR/YscR/HrcR family type III secretion system export apparatus protein
BPPHdlP16	NC_002928	2388534	del	AGGGCGAGCG	A	A:32 AGGGCGAGCG:0	CDS	-	1/1161	1/386	frameshift_variant&start_lost c.-8_1delCGCTCGCCC p.Met1fs	BPP_RS11290		hypothetical protein
BPPHdlP16	NC_002928	3037246	ins	G	GGC	GGC:60 G:0
BPPHdlP16	NC_002928	3506443	ins	C	CCGGCTCAG	CCGGCTCAG:20 C:1
BPPHdlP27	NC_002928	806606	del	CCAAGGACAAGGG	C	C:19 CCAAGGACAAGGG:0	CDS	+	763/3639	255/1212	conservative_inframe_deletion c.763_774delAAGGGCAAGGAC p.Lys255_Asp258del	BPP_RS03760		DUF490 domain-containing protein
BPPHdlP27	NC_002928	1472009	del	GGACAGGCACCCTGCGGA	G	G:13 GGACAGGCACCCTGCGGA:1
BPPHdlP27	NC_002928	1792993	del	CG	C	C:23 CG:0
BPPHdlP27	NC_002928	1976780	ins	G	GC	GC:30 G:0	CDS	+	748/1097	250/364	frameshift_variant c.747dupC p.Trp250fs	BPP_RS09325		cobalamin biosynthesis protein CobW
BPPHdlP27	NC_002928	1983071	del	AT	A	A:27 AT:0
BPPHdlP27	NC_002928	2026868	del	GA	G	G:33 GA:0
BPPHdlP27	NC_002928	2161178	del	TGG	T	T:15 TGG:0
BPPHdlP27	NC_002928	2379631	del	GC	G	G:20 GC:0	CDS	+	310/672	104/223	frameshift_variant c.310delC p.Arg104fs	BPP_RS11245		EscR/YscR/HrcR family type III secretion system export apparatus protein
BPPHdlP27	NC_002928	2388534	del	AGGGCGAGCG	A	A:23 AGGGCGAGCG:0	CDS	-	1/1161	1/386	frameshift_variant&start_lost c.-8_1delCGCTCGCCC p.Met1fs	BPP_RS11290		hypothetical protein
BPPHdlP32	NC_002928	806606	del	CCAAGGACAAGGG	C	C:25 CCAAGGACAAGGG:0	CDS	+	763/3639	255/1212	conservative_inframe_deletion c.763_774delAAGGGCAAGGAC p.Lys255_Asp258del	BPP_RS03760		DUF490 domain-containing protein
BPPHdlP32	NC_002928	1024954	ins	A	AC	AC:25 A:0	CDS	+	614/1232	205/409	frameshift_variant c.613_614insC p.Ser205fs	BPP_RS04735		MFS transporter
BPPHdlP32	NC_002928	1230960	del	TG	T	T:32 TG:0	CDS	+	1895/2769	632/922	frameshift_variant c.1895delG p.Gly632fs	BPP_RS05740		pertactin autotransporter
BPPHdlP32	NC_002928	1792993	del	CG	C	C:40 CG:0
BPPHdlP32	NC_002928	1976780	ins	G	GC	GC:47 G:0	CDS	+	748/1097	250/364	frameshift_variant c.747dupC p.Trp250fs	BPP_RS09325		cobalamin biosynthesis protein CobW
BPPHdlP32	NC_002928	1983071	del	AT	A	A:38 AT:0
BPPHdlP32	NC_002928	2026868	del	GA	G	G:64 GA:0
BPPHdlP32	NC_002928	2161178	del	TGGG	T	T:41 TGGG:0
BPPHdlP32	NC_002928	2379631	del	GC	G	G:50 GC:0	CDS	+	310/672	104/223	frameshift_variant c.310delC p.Arg104fs	BPP_RS11245		EscR/YscR/HrcR family type III secretion system export apparatus protein
BPPHdlP32	NC_002928	2388534	del	AGGGCGAGCG	A	A:30 AGGGCGAGCG:0	CDS	-	1/1161	1/386	frameshift_variant&start_lost c.-8_1delCGCTCGCCC p.Met1fs	BPP_RS11290		hypothetical protein
BPPHdlP32	NC_002928	3037246	ins	G	GGC	GGC:74 G:0
BPPHdlP32	NC_002928	3497677	del	TGC	T	T:51 TGC:0	CDS	+	327/531	109/176	frameshift_variant c.327_328delGC p.Leu111fs	BPP_RS16335		RDD family protein
BPPHSJD1	NC_002928	417101	del	TG	T	T:33 TG:1
BPPHSJD1	NC_002928	806606	del	CCAAGGACAAGGG	C	C:24 CCAAGGACAAGGG:0	CDS	+	763/3639	255/1212	conservative_inframe_deletion c.763_774delAAGGGCAAGGAC p.Lys255_Asp258del	BPP_RS03760		DUF490 domain-containing protein
BPPHSJD1	NC_002928	1024954	ins	A	AC	AC:32 A:0	CDS	+	614/1232	205/409	frameshift_variant c.613_614insC p.Ser205fs	BPP_RS04735		MFS transporter
BPPHSJD1	NC_002928	1230960	del	TG	T	T:27 TG:0	CDS	+	1895/2769	632/922	frameshift_variant c.1895delG p.Gly632fs	BPP_RS05740		pertactin autotransporter
BPPHSJD1	NC_002928	1792993	del	CGG	C	C:38 CGG:0
BPPHSJD1	NC_002928	1976780	ins	G	GC	GC:56 G:0	CDS	+	748/1097	250/364	frameshift_variant c.747dupC p.Trp250fs	BPP_RS09325		cobalamin biosynthesis protein CobW
BPPHSJD1	NC_002928	1983071	del	AT	A	A:59 AT:1
BPPHSJD1	NC_002928	2026868	del	GA	G	G:70 GA:0
BPPHSJD1	NC_002928	2161178	del	TGG	T	T:25 TGG:0
BPPHSJD1	NC_002928	2379631	del	GC	G	G:58 GC:0	CDS	+	310/672	104/223	frameshift_variant c.310delC p.Arg104fs	BPP_RS11245		EscR/YscR/HrcR family type III secretion system export apparatus protein
BPPHSJD1	NC_002928	2388534	del	AGGGCGAGCG	A	A:35 AGGGCGAGCG:0	CDS	-	1/1161	1/386	frameshift_variant&start_lost c.-8_1delCGCTCGCCC p.Met1fs	BPP_RS11290		hypothetical protein
BPPHSJD1	NC_002928	3037246	ins	G	GGC	GGC:92 G:0
BPPHSJD1	NC_002928	3506443	ins	C	CCGGCTCAG	CCGGCTCAG:34 C:3
BPPHSJD2	NC_002928	417101	del	TG	T	T:45 TG:0
BPPHSJD2	NC_002928	806606	del	CCAAGGACAAGGG	C	C:28 CCAAGGACAAGGG:0	CDS	+	763/3639	255/1212	conservative_inframe_deletion c.763_774delAAGGGCAAGGAC p.Lys255_Asp258del	BPP_RS03760		DUF490 domain-containing protein
BPPHSJD2	NC_002928	1024954	ins	A	AC	AC:14 A:0	CDS	+	614/1232	205/409	frameshift_variant c.613_614insC p.Ser205fs	BPP_RS04735		MFS transporter
BPPHSJD2	NC_002928	1230960	del	TG	T	T:38 TG:0	CDS	+	1895/2769	632/922	frameshift_variant c.1895delG p.Gly632fs	BPP_RS05740		pertactin autotransporter
BPPHSJD2	NC_002928	1792993	del	CGG	C	C:35 CGG:0
BPPHSJD2	NC_002928	1976780	ins	G	GC	GC:44 G:0	CDS	+	748/1097	250/364	frameshift_variant c.747dupC p.Trp250fs	BPP_RS09325		cobalamin biosynthesis protein CobW
BPPHSJD2	NC_002928	1983071	del	AT	A	A:52 AT:0
BPPHSJD2	NC_002928	2026868	del	GA	G	G:64 GA:0
BPPHSJD2	NC_002928	2161178	del	TGG	T	T:11 TGG:0
BPPHSJD2	NC_002928	2275996	del	TG	T	T:45 TG:0	CDS	+	719/1212	240/403	frameshift_variant c.719delG p.Gly240fs	BPP_RS10700		amino acid ABC transporter permease
BPPHSJD2	NC_002928	2379631	del	GC	G	G:49 GC:0	CDS	+	310/672	104/223	frameshift_variant c.310delC p.Arg104fs	BPP_RS11245		EscR/YscR/HrcR family type III secretion system export apparatus protein
BPPHSJD2	NC_002928	2388534	del	AGGGCGAGCG	A	A:43 AGGGCGAGCG:0	CDS	-	1/1161	1/386	frameshift_variant&start_lost c.-8_1delCGCTCGCCC p.Met1fs	BPP_RS11290		hypothetical protein
BPPHSJD2	NC_002928	3037246	ins	G	GGC	GGC:55 G:0
BPPHSJD2	NC_002928	3506443	ins	C	CCGGCTCAG	CCGGCTCAG:35 C:1
BPPHSJD2	NC_002928	4073095	del	TC	T	T:21 TC:0
CIP107610	NC_002928	1024954	ins	A	AC	AC:83 A:0	CDS	+	614/1232	205/409	frameshift_variant c.613_614insC p.Ser205fs	BPP_RS04735		MFS transporter
CIP107610	NC_002928	1792993	del	CGGG	C	C:81 CGGG:0
CIP107610	NC_002928	1976780	ins	G	GC	GC:74 G:0	CDS	+	748/1097	250/364	frameshift_variant c.747dupC p.Trp250fs	BPP_RS09325		cobalamin biosynthesis protein CobW
CIP107610	NC_002928	1983071	del	AT	A	A:55 AT:4
CIP107610	NC_002928	2704974	del	CCGTAAGG	C	C:64 CCGTAAGG:0
CIP107610	NC_002928	2709314	del	AG	A	A:98 AG:0
CIP107611	NC_002928	1024954	ins	A	AC	AC:144 A:0	CDS	+	614/1232	205/409	frameshift_variant c.613_614insC p.Ser205fs	BPP_RS04735		MFS transporter
CIP107611	NC_002928	1030775	ins	G	GTGC	GTGC:111 G:4	CDS	+	305/1095	102/364	disruptive_inframe_insertion c.302_304dupTGC p.Leu101dup	BPP_RS04765		DUF2817 domain-containing protein
CIP107611	NC_002928	1792993	del	CGGG	C	C:105 CGGG:0
CIP107611	NC_002928	1976780	ins	G	GC	GC:154 G:0	CDS	+	748/1097	250/364	frameshift_variant c.747dupC p.Trp250fs	BPP_RS09325		cobalamin biosynthesis protein CobW
CIP107611	NC_002928	1983071	del	AT	A	A:75 AT:4
CIP107611	NC_002928	2408580	ins	A	AGG	AGG:18 A:0
CIP107611	NC_002928	2704974	del	CCGTAAGG	C	C:114 CCGTAAGG:0
CIP107611	NC_002928	2709314	del	AG	A	A:127 AG:0
CIP107611	NC_002928	3819697	del	TGATGACGAC	T	T:46 TGATGACGAC:0	CDS	+	159/384	53/127	disruptive_inframe_deletion c.159_167delCGATGACGA p.Asp54_Asp56del	BPP_RS17825		membrane protein
CIP107612	NC_002928	411430	del	GCCGCGC	G	G:82 GCCGCGC:0	CDS	+	541/783	181/260	conservative_inframe_deletion c.541_546delCCCGCG p.Pro181_Ala182del	BPP_RS01990		hypothetical protein
CIP107612	NC_002928	799793	ins	A	ACGCTGCGG	ACGCTGCGG:99 A:5	CDS	+	363/720	121/239	frameshift_variant c.355_362dupCGGCGCTG p.Trp121fs	BPP_RS03735		sulfurtransferase
CIP107612	NC_002928	1024954	ins	A	AC	AC:109 A:0	CDS	+	614/1232	205/409	frameshift_variant c.613_614insC p.Ser205fs	BPP_RS04735		MFS transporter
CIP107612	NC_002928	1035325	del	CGGCA	C	C:155 CGGCA:0	CDS	-	412/1019	137/338	frameshift_variant c.409_412delTGCC p.Cys137fs	BPP_RS04790		zinc-binding dehydrogenase
CIP107612	NC_002928	1051710	del	GGCGGGC	G	G:129 GGCGGGC:0	CDS	-	521/6648	172/2215	disruptive_inframe_deletion c.516_521delGCCCGC p.Pro173_Ala174del	BPP_RS04835		type I secretion C-terminal target domain-containing protein
CIP107612	NC_002928	1069630	ins	G	GC	GC:134 G:0	CDS	-	471/528	157/175	frameshift_variant c.471dupG p.Pro158fs	BPP_RS04925		hypothetical protein
CIP107612	NC_002928	1181733	ins	C	CGGG	CGGG:63 C:0	CDS	+	668/1107	223/368	disruptive_inframe_insertion c.665_667dupGGG p.Gly222dup	BPP_RS05500		LysR family transcriptional regulator
CIP107612	NC_002928	1230817	del	CCAGCCGCCG	C	C:8 CCAGCCGCCG:0	CDS	+	1794/2769	598/922	disruptive_inframe_deletion c.1794_1802delGCAGCCGCC p.Gln599_Pro601del	BPP_RS05740		pertactin autotransporter
CIP107612	NC_002928	1637273	del	CGT	C	C:175 CGT:0	CDS	+	712/717	238/238	frameshift_variant c.712_713delGT p.Val238fs	BPP_RS07650		UMP kinase
CIP107612	NC_002928	1792260	del	CG	C	C:86 CG:0
CIP107612	NC_002928	1792993	del	CGG	C	C:89 CGG:0
CIP107612	NC_002928	1975289	ins	G	GA	GA:108 G:0
CIP107612	NC_002928	1976780	ins	G	GC	GC:115 G:1	CDS	+	748/1097	250/364	frameshift_variant c.747dupC p.Trp250fs	BPP_RS09325		cobalamin biosynthesis protein CobW
CIP107612	NC_002928	1983071	del	AT	A	A:77 AT:3
CIP107612	NC_002928	2161178	del	TGGG	T	T:9 TGGG:0
CIP107612	NC_002928	2408580	ins	A	AG	AG:18 A:0
CIP107612	NC_002928	2502803	ins	A	AC	AC:105 A:0	CDS	-	174/665	58/220	frameshift_variant c.174_175insG p.Cys59fs	BPP_RS11820		TetR family transcriptional regulator
CIP107612	NC_002928	2531124	ins	C	CGCCGCCCGA	CGCCGCCCGA:13 C:1	CDS	-	1374/1686	458/561	conservative_inframe_insertion c.1366_1374dupTCGGGCGGC p.Gly458_Ala459insSerGlyGly	BPP_RS11935		hypothetical protein
CIP107612	NC_002928	2704974	del	CCGTAAGG	C	C:109 CCGTAAGG:0
CIP107612	NC_002928	2709314	del	AG	A	A:147 AG:0
CIP107612	NC_002928	3139924	ins	C	CGCGCCG	CGCGCCG:88 C:4	CDS	-	77/522	26/173	disruptive_inframe_insertion c.72_77dupCGGCGC p.Ala26_Ala27insGlyAla	BPP_RS14805		RES domain-containing protein
CIP107612	NC_002928	3845403	del	GC	G	G:80 GC:0
CIP107612	NC_002928	4524111	del	ACG	A	A:146 ACG:0	CDS	+	18/588	6/195	frameshift_variant c.18_19delGC p.Pro7fs	BPP_RS21150		methylated-DNA--[protein]-cysteine S-methyltransferase
CIP107613	NC_002928	411430	del	GCCGCGC	G	G:62 GCCGCGC:0	CDS	+	541/783	181/260	conservative_inframe_deletion c.541_546delCCCGCG p.Pro181_Ala182del	BPP_RS01990		hypothetical protein
CIP107613	NC_002928	799793	ins	A	ACGCTGCGG	ACGCTGCGG:87 A:3	CDS	+	363/720	121/239	frameshift_variant c.355_362dupCGGCGCTG p.Trp121fs	BPP_RS03735		sulfurtransferase
CIP107613	NC_002928	1024954	ins	A	AC	AC:99 A:0	CDS	+	614/1232	205/409	frameshift_variant c.613_614insC p.Ser205fs	BPP_RS04735		MFS transporter
CIP107613	NC_002928	1035325	del	CGGCA	C	C:154 CGGCA:0	CDS	-	412/1019	137/338	frameshift_variant c.409_412delTGCC p.Cys137fs	BPP_RS04790		zinc-binding dehydrogenase
CIP107613	NC_002928	1051710	del	GGCGGGC	G	G:128 GGCGGGC:0	CDS	-	521/6648	172/2215	disruptive_inframe_deletion c.516_521delGCCCGC p.Pro173_Ala174del	BPP_RS04835		type I secretion C-terminal target domain-containing protein
CIP107613	NC_002928	1069630	ins	G	GC	GC:142 G:0	CDS	-	471/528	157/175	frameshift_variant c.471dupG p.Pro158fs	BPP_RS04925		hypothetical protein
CIP107613	NC_002928	1181733	ins	C	CGGG	CGGG:75 C:0	CDS	+	668/1107	223/368	disruptive_inframe_insertion c.665_667dupGGG p.Gly222dup	BPP_RS05500		LysR family transcriptional regulator
CIP107613	NC_002928	1230817	del	CCAGCCGCCG	C	C:19 CCAGCCGCCG:0	CDS	+	1794/2769	598/922	disruptive_inframe_deletion c.1794_1802delGCAGCCGCC p.Gln599_Pro601del	BPP_RS05740		pertactin autotransporter
CIP107613	NC_002928	1637273	del	CGT	C	C:190 CGT:0	CDS	+	712/717	238/238	frameshift_variant c.712_713delGT p.Val238fs	BPP_RS07650		UMP kinase
CIP107613	NC_002928	1792260	del	CG	C	C:113 CG:0
CIP107613	NC_002928	1792993	del	CGG	C	C:101 CGG:0
CIP107613	NC_002928	1975289	ins	G	GA	GA:103 G:0
CIP107613	NC_002928	1976780	ins	G	GC	GC:111 G:0	CDS	+	748/1097	250/364	frameshift_variant c.747dupC p.Trp250fs	BPP_RS09325		cobalamin biosynthesis protein CobW
CIP107613	NC_002928	1983071	del	AT	A	A:93 AT:0
CIP107613	NC_002928	2161178	del	TGGG	T	T:11 TGGG:0
CIP107613	NC_002928	2408580	ins	A	AG	AG:23 A:0
CIP107613	NC_002928	2502803	ins	A	AC	AC:108 A:0	CDS	-	174/665	58/220	frameshift_variant c.174_175insG p.Cys59fs	BPP_RS11820		TetR family transcriptional regulator
CIP107613	NC_002928	2531124	ins	C	CGCCGCCCGA	CGCCGCCCGA:19 C:1	CDS	-	1374/1686	458/561	conservative_inframe_insertion c.1366_1374dupTCGGGCGGC p.Gly458_Ala459insSerGlyGly	BPP_RS11935		hypothetical protein
CIP107613	NC_002928	2704974	del	CCGTAAGG	C	C:126 CCGTAAGG:0
CIP107613	NC_002928	2709314	del	AG	A	A:167 AG:0
CIP107613	NC_002928	3139924	ins	C	CGCGCCG	CGCGCCG:96 C:1	CDS	-	77/522	26/173	disruptive_inframe_insertion c.72_77dupCGGCGC p.Ala26_Ala27insGlyAla	BPP_RS14805		RES domain-containing protein
CIP107613	NC_002928	3845403	del	GC	G	G:92 GC:0
CIP107613	NC_002928	4524111	del	ACG	A	A:128 ACG:0	CDS	+	18/588	6/195	frameshift_variant c.18_19delGC p.Pro7fs	BPP_RS21150		methylated-DNA--[protein]-cysteine S-methyltransferase
D577	NC_002928	437665	del	ACCGCCGCCGCCT	A	A:53 ACCGCCGCCGCCT:0
D577	NC_002928	505122	del	CG	C	C:14 CG:0
D577	NC_002928	966964	del	GCGGC	G	G:59 GCGGC:0	CDS	-	1125/1530	374/509	frameshift_variant c.1122_1125delGCCG p.Pro375fs	BPP_RS04445		ABC transporter substrate-binding protein
D577	NC_002928	1024954	ins	A	AC	AC:22 A:0	CDS	+	614/1232	205/409	frameshift_variant c.613_614insC p.Ser205fs	BPP_RS04735		MFS transporter
D577	NC_002928	1139639	ins	G	GT	GT:26 G:1
D577	NC_002928	1545272	del	GGCCGC	G	G:41 GGCCGC:0	CDS	+	44/876	15/291	frameshift_variant c.44_48delGCGCC p.Arg15fs	BPP_RS07220		ABC transporter permease
D577	NC_002928	1976780	ins	G	GC	GC:33 G:0	CDS	+	748/1097	250/364	frameshift_variant c.747dupC p.Trp250fs	BPP_RS09325		cobalamin biosynthesis protein CobW
D577	NC_002928	1983071	del	AT	A	A:39 AT:0
D577	NC_002928	2161178	del	TGG	T	T:26 TGG:0
D577	NC_002928	2388534	del	AGGGCGAGCG	A	A:39 AGGGCGAGCG:0	CDS	-	1/1161	1/386	frameshift_variant&start_lost c.-8_1delCGCTCGCCC p.Met1fs	BPP_RS11290		hypothetical protein
D577	NC_002928	3497307	del	GT	G	G:48 GT:0
E738	NC_002928	806606	del	CCAAGGACAAGGG	C	C:40 CCAAGGACAAGGG:0	CDS	+	763/3639	255/1212	conservative_inframe_deletion c.763_774delAAGGGCAAGGAC p.Lys255_Asp258del	BPP_RS03760		DUF490 domain-containing protein
E738	NC_002928	1024954	ins	A	AC	AC:34 A:0	CDS	+	614/1232	205/409	frameshift_variant c.613_614insC p.Ser205fs	BPP_RS04735		MFS transporter
E738	NC_002928	1212242	ins	A	AG	AG:37 A:0
E738	NC_002928	1727443	ins	T	TG	TG:35 T:2
E738	NC_002928	1976780	ins	G	GC	GC:61 G:0	CDS	+	748/1097	250/364	frameshift_variant c.747dupC p.Trp250fs	BPP_RS09325		cobalamin biosynthesis protein CobW
E738	NC_002928	1983071	del	AT	A	A:51 AT:2
E738	NC_002928	2026868	del	GA	G	G:86 GA:0
E738	NC_002928	2161178	del	TGG	T	T:24 TGG:0
E738	NC_002928	2379631	del	GC	G	G:87 GC:0	CDS	+	310/672	104/223	frameshift_variant c.310delC p.Arg104fs	BPP_RS11245		EscR/YscR/HrcR family type III secretion system export apparatus protein
E738	NC_002928	2388534	del	AGGGCGAGCG	A	A:33 AGGGCGAGCG:0	CDS	-	1/1161	1/386	frameshift_variant&start_lost c.-8_1delCGCTCGCCC p.Met1fs	BPP_RS11290		hypothetical protein
E762	NC_002928	437665	del	ACCGCCGCCGCCT	A	A:29 ACCGCCGCCGCCT:0
E762	NC_002928	585487	ins	C	CG	CG:57 C:0
E762	NC_002928	966964	del	GCGGC	G	G:61 GCGGC:0	CDS	-	1125/1530	374/509	frameshift_variant c.1122_1125delGCCG p.Pro375fs	BPP_RS04445		ABC transporter substrate-binding protein
E762	NC_002928	1024954	ins	A	AC	AC:30 A:0	CDS	+	614/1232	205/409	frameshift_variant c.613_614insC p.Ser205fs	BPP_RS04735		MFS transporter
E762	NC_002928	1139639	ins	G	GT	GT:72 G:0
E762	NC_002928	1792993	del	CGG	C	C:81 CGG:0
E762	NC_002928	1976780	ins	G	GC	GC:60 G:0	CDS	+	748/1097	250/364	frameshift_variant c.747dupC p.Trp250fs	BPP_RS09325		cobalamin biosynthesis protein CobW
E762	NC_002928	1983071	del	AT	A	A:82 AT:8
E762	NC_002928	2161178	del	TGGG	T	T:59 TGGG:0
E762	NC_002928	2388534	del	AGGGCGAGCGGGGCGAGCG	A	A:38 AGGGCGAGCGGGGCGAGCG:0	CDS	-			bidirectional_gene_fusion n.2388552_2388535delCGCTCGCCCCGCTCGCCC	BPP_RS11290		hypothetical protein
E762	NC_002928	2408580	ins	A	AG	AG:68 A:0
E762	NC_002928	3497307	del	GT	G	G:67 GT:0
E765	NC_002928	806606	del	CCAAGGACAAGGG	C	C:12 CCAAGGACAAGGG:0	CDS	+	763/3639	255/1212	conservative_inframe_deletion c.763_774delAAGGGCAAGGAC p.Lys255_Asp258del	BPP_RS03760		DUF490 domain-containing protein
E765	NC_002928	1288827	ins	G	GCA	GCA:76 G:0	CDS	+	642/765	214/254	frameshift_variant c.640_641dupAC p.Leu215fs	BPP_RS06045		LysR family transcriptional regulator
E765	NC_002928	1792993	del	CG	C	C:45 CG:1
E765	NC_002928	1983071	del	AT	A	A:35 AT:1
E765	NC_002928	2026868	del	GA	G	G:68 GA:0
E765	NC_002928	2379631	del	GC	G	G:100 GC:1	CDS	+	310/672	104/223	frameshift_variant c.310delC p.Arg104fs	BPP_RS11245		EscR/YscR/HrcR family type III secretion system export apparatus protein
E765	NC_002928	2638021	del	CCAGGGCGGG	C	C:19 CCAGGGCGGG:0	CDS	-	831/1020	275/339	conservative_inframe_deletion c.823_831delCCCGCCCTG p.Pro275_Leu277del	BPP_RS12415		membrane protein
E765	NC_002928	3893995	ins	A	AGGGAGGCCGAAGTGC	AGGGAGGCCGAAGTGC:27 A:0	CDS	-	601/1005	201/334	conservative_inframe_insertion c.587_601dupGCACTTCGGCCTCCC p.Ser200_Leu201insArgThrSerAlaSer	BPP_RS18160		tripartite tricarboxylate transporter substrate binding protein
E843	NC_002928	437665	del	ACCGCCGCCGCCT	A	A:44 ACCGCCGCCGCCT:0
E843	NC_002928	1024954	ins	A	AC	AC:36 A:0	CDS	+	614/1232	205/409	frameshift_variant c.613_614insC p.Ser205fs	BPP_RS04735		MFS transporter
E843	NC_002928	1189802	del	ACG	A	A:79 ACG:0	CDS	+	3315/3444	1105/1147	frameshift_variant c.3315_3316delGC p.Gln1106fs	BPP_RS05535		DUF748 domain-containing protein
E843	NC_002928	1727443	ins	T	TG	TG:33 T:0
E843	NC_002928	1976780	ins	G	GC	GC:55 G:0	CDS	+	748/1097	250/364	frameshift_variant c.747dupC p.Trp250fs	BPP_RS09325		cobalamin biosynthesis protein CobW
E843	NC_002928	1983071	del	AT	A	A:61 AT:2
E843	NC_002928	2388534	del	AGGGCGAGCG	A	A:45 AGGGCGAGCG:0	CDS	-	1/1161	1/386	frameshift_variant&start_lost c.-8_1delCGCTCGCCC p.Met1fs	BPP_RS11290		hypothetical protein
E843	NC_002928	3124640	del	CGCCCTG	C	C:49 CGCCCTG:0	CDS	+	53/1193	18/396	disruptive_inframe_deletion c.53_58delCCCTGG p.Ala18_Leu19del	BPP_RS22580		hypothetical protein
E843	NC_002928	3497307	del	GT	G	G:67 GT:1
E867	NC_002928	1792993	del	CG	C	C:39 CG:1
E867	NC_002928	1983071	del	AT	A	A:41 AT:0
E867	NC_002928	2026868	del	GA	G	G:81 GA:0
E867	NC_002928	2161178	del	TGG	T	T:19 TGG:0
E867	NC_002928	2379631	del	GC	G	G:102 GC:0	CDS	+	310/672	104/223	frameshift_variant c.310delC p.Arg104fs	BPP_RS11245		EscR/YscR/HrcR family type III secretion system export apparatus protein
E867	NC_002928	2388534	del	AGGGCGAGCG	A	A:27 AGGGCGAGCG:0	CDS	-	1/1161	1/386	frameshift_variant&start_lost c.-8_1delCGCTCGCCC p.Met1fs	BPP_RS11290		hypothetical protein
E867	NC_002928	2408580	ins	A	AG	AG:27 A:0
FR3002	NC_002928	806606	del	CCAAGGACAAGGG	C	C:43 CCAAGGACAAGGG:0	CDS	+	763/3639	255/1212	conservative_inframe_deletion c.763_774delAAGGGCAAGGAC p.Lys255_Asp258del	BPP_RS03760		DUF490 domain-containing protein
FR3002	NC_002928	1024954	ins	A	AC	AC:89 A:0	CDS	+	614/1232	205/409	frameshift_variant c.613_614insC p.Ser205fs	BPP_RS04735		MFS transporter
FR3002	NC_002928	1792993	del	CG	C	C:48 CG:1
FR3002	NC_002928	1976780	ins	G	GC	GC:73 G:0	CDS	+	748/1097	250/364	frameshift_variant c.747dupC p.Trp250fs	BPP_RS09325		cobalamin biosynthesis protein CobW
FR3002	NC_002928	1983071	del	AT	A	A:69 AT:4
FR3002	NC_002928	2026868	del	GA	G	G:107 GA:0
FR3002	NC_002928	2379631	del	GC	G	G:139 GC:0	CDS	+	310/672	104/223	frameshift_variant c.310delC p.Arg104fs	BPP_RS11245		EscR/YscR/HrcR family type III secretion system export apparatus protein
FR3084	NC_002928	151786	del	CG	C	C:63 CG:3
FR3084	NC_002928	806606	del	CCAAGGACAAGGG	C	C:81 CCAAGGACAAGGG:0	CDS	+	763/3639	255/1212	conservative_inframe_deletion c.763_774delAAGGGCAAGGAC p.Lys255_Asp258del	BPP_RS03760		DUF490 domain-containing protein
FR3084	NC_002928	1024954	ins	A	AC	AC:166 A:0	CDS	+	614/1232	205/409	frameshift_variant c.613_614insC p.Ser205fs	BPP_RS04735		MFS transporter
FR3084	NC_002928	1792993	del	CG	C	C:65 CG:0
FR3084	NC_002928	1976780	ins	G	GC	GC:142 G:0	CDS	+	748/1097	250/364	frameshift_variant c.747dupC p.Trp250fs	BPP_RS09325		cobalamin biosynthesis protein CobW
FR3084	NC_002928	1983071	del	AT	A	A:109 AT:5
FR3084	NC_002928	2026868	del	GA	G	G:184 GA:0
FR3084	NC_002928	2379631	del	GC	G	G:208 GC:0	CDS	+	310/672	104/223	frameshift_variant c.310delC p.Arg104fs	BPP_RS11245		EscR/YscR/HrcR family type III secretion system export apparatus protein
FR3085	NC_002928	151786	del	CG	C	C:73 CG:3
FR3085	NC_002928	806606	del	CCAAGGACAAGGG	C	C:36 CCAAGGACAAGGG:0	CDS	+	763/3639	255/1212	conservative_inframe_deletion c.763_774delAAGGGCAAGGAC p.Lys255_Asp258del	BPP_RS03760		DUF490 domain-containing protein
FR3085	NC_002928	1024954	ins	A	AC	AC:91 A:0	CDS	+	614/1232	205/409	frameshift_variant c.613_614insC p.Ser205fs	BPP_RS04735		MFS transporter
FR3085	NC_002928	1792993	del	CG	C	C:48 CG:0
FR3085	NC_002928	1976780	ins	G	GC	GC:100 G:0	CDS	+	748/1097	250/364	frameshift_variant c.747dupC p.Trp250fs	BPP_RS09325		cobalamin biosynthesis protein CobW
FR3085	NC_002928	1983071	del	AT	A	A:83 AT:1
FR3085	NC_002928	2026868	del	GA	G	G:123 GA:0
FR3085	NC_002928	2379631	del	GC	G	G:149 GC:0	CDS	+	310/672	104/223	frameshift_variant c.310delC p.Arg104fs	BPP_RS11245		EscR/YscR/HrcR family type III secretion system export apparatus protein
FR3136	NC_002928	1792993	del	CGG	C	C:84 CGG:0
FR3136	NC_002928	1976780	ins	G	GC	GC:136 G:0	CDS	+	748/1097	250/364	frameshift_variant c.747dupC p.Trp250fs	BPP_RS09325		cobalamin biosynthesis protein CobW
FR3136	NC_002928	1983071	del	AT	A	A:98 AT:4
FR3136	NC_002928	2026868	del	GA	G	G:146 GA:0
FR3137	NC_002928	1792993	del	CGG	C	C:53 CGG:0
FR3137	NC_002928	1976780	ins	G	GC	GC:102 G:0	CDS	+	748/1097	250/364	frameshift_variant c.747dupC p.Trp250fs	BPP_RS09325		cobalamin biosynthesis protein CobW
FR3137	NC_002928	1983071	del	AT	A	A:63 AT:2
FR3137	NC_002928	2026868	del	GA	G	G:124 GA:0
FR3221	NC_002928	778348	del	GCTGGCCATCGGCCTGCTGAC	G	G:76 GCTGGCCATCGGCCTGCTGAC:0	CDS	+	983/1167	328/388	frameshift_variant c.983_1002delTGGCCATCGGCCTGCTGACC p.Leu328fs	BPP_RS03630		calcium:proton antiporter
FR3221	NC_002928	1024954	ins	A	AC	AC:95 A:0	CDS	+	614/1232	205/409	frameshift_variant c.613_614insC p.Ser205fs	BPP_RS04735		MFS transporter
FR3221	NC_002928	1714396	del	CG	C	C:55 CG:2	CDS	+	209/966	70/321	frameshift_variant c.209delG p.Gly70fs	BPP_RS08040		tripartite tricarboxylate transporter substrate binding protein
FR3221	NC_002928	1792993	del	CGGG	C	C:59 CGGG:0
FR3221	NC_002928	1976780	ins	G	GC	GC:101 G:0	CDS	+	748/1097	250/364	frameshift_variant c.747dupC p.Trp250fs	BPP_RS09325		cobalamin biosynthesis protein CobW
FR3221	NC_002928	1983071	del	AT	A	A:62 AT:1
FR3221	NC_002928	2704974	del	CCGTAAGG	C	C:75 CCGTAAGG:0
FR3221	NC_002928	2709314	del	AG	A	A:82 AG:0
FR3221	NC_002928	2712087	ins	C	CGCGCG	CGCGCG:75 C:0	CDS	-	1070/1326	357/441	frameshift_variant c.1066_1070dupCGCGC p.Ala359fs	BPP_RS12725		hypothetical protein
FR3221	NC_002928	3218751	del	GGCC	G	G:72 GGCC:0	CDS	-	1496/1692	498/563	disruptive_inframe_deletion c.1494_1496delGGC p.Ala499del	BPP_RS22595		methyl-accepting chemotaxis protein
FR3221	NC_002928	3521862	del	CG	C	C:101 CG:0	CDS	-	512/885	171/294	frameshift_variant c.512delC p.Pro171fs	BPP_RS16450		MurR/RpiR family transcriptional regulator
FR3221	NC_002928	3810716	del	TCG	T	T:38 TCG:0	CDS	+	672/906	224/301	frameshift_variant c.672_673delGC p.Pro225fs	BPP_RS17770		SDR family NAD-dependent epimerase/dehydratase
FR3221	NC_002928	4329076	del	GGGCGCCGCGGCAGCGACC	G	G:74 GGGCGCCGCGGCAGCGACC:0	CDS	-	587/1023	190/340	disruptive_inframe_deletion c.570_587delGGTCGCTGCCGCGGCGCC p.Val191_Pro196del	BPP_RS20165		Tim44 domain-containing protein
FR3222	NC_002928	763246	del	TGCGCCTGGGCGCGGCGGCGCCGCTGGGGCTGGCGTCCTGGCTGGGCCGGCGGCCGCC	T	T:16 TGCGCCTGGGCGCGGCGGCGCCGCTGGGGCTGGCGTCCTGGCTGGGCCGGCGGCCGCC:0	CDS	+	953/1101	318/366	disruptive_inframe_deletion c.953_1009delCGGCGGCGCCGCTGGGGCTGGCGTCCTGGCTGGGCCGGCGGCCGCCGCGCCTGGGCG p.Ala318_Gly336del	BPP_RS03570		type VI secretion system baseplate subunit TssG
FR3222	NC_002928	806606	del	CCAAGGACAAGGG	C	C:59 CCAAGGACAAGGG:0	CDS	+	763/3639	255/1212	conservative_inframe_deletion c.763_774delAAGGGCAAGGAC p.Lys255_Asp258del	BPP_RS03760		DUF490 domain-containing protein
FR3222	NC_002928	1024954	ins	A	AC	AC:150 A:0	CDS	+	614/1232	205/409	frameshift_variant c.613_614insC p.Ser205fs	BPP_RS04735		MFS transporter
FR3222	NC_002928	1792993	del	CG	C	C:39 CG:0
FR3222	NC_002928	1976780	ins	G	GC	GC:140 G:0	CDS	+	748/1097	250/364	frameshift_variant c.747dupC p.Trp250fs	BPP_RS09325		cobalamin biosynthesis protein CobW
FR3222	NC_002928	1983071	del	AT	A	A:83 AT:1
FR3222	NC_002928	2026868	del	GA	G	G:140 GA:0
FR3222	NC_002928	2363678	del	GGGCGGCGCGGCC	G	G:78 GGGCGGCGCGGCC:0	CDS	-	509/1315	166/437	disruptive_inframe_deletion c.498_509delGGCCGCGCCGCC p.Ala167_Pro170del	BPP_RS11140		EscD/YscD/HrpQ family type III secretion system inner membrane ring protein
FR3222	NC_002928	2379631	del	GC	G	G:190 GC:0	CDS	+	310/672	104/223	frameshift_variant c.310delC p.Arg104fs	BPP_RS11245		EscR/YscR/HrcR family type III secretion system export apparatus protein
FR3286	NC_002928	806606	del	CCAAGGACAAGGG	C	C:54 CCAAGGACAAGGG:0	CDS	+	763/3639	255/1212	conservative_inframe_deletion c.763_774delAAGGGCAAGGAC p.Lys255_Asp258del	BPP_RS03760		DUF490 domain-containing protein
FR3286	NC_002928	1024954	ins	A	AC	AC:128 A:0	CDS	+	614/1232	205/409	frameshift_variant c.613_614insC p.Ser205fs	BPP_RS04735		MFS transporter
FR3286	NC_002928	1212242	ins	A	AG	AG:10 A:1
FR3286	NC_002928	1792993	del	CG	C	C:59 CG:1
FR3286	NC_002928	1976780	ins	G	GC	GC:147 G:0	CDS	+	748/1097	250/364	frameshift_variant c.747dupC p.Trp250fs	BPP_RS09325		cobalamin biosynthesis protein CobW
FR3286	NC_002928	1983071	del	AT	A	A:81 AT:3
FR3286	NC_002928	2026868	del	GA	G	G:126 GA:0
FR3286	NC_002928	2379631	del	GC	G	G:168 GC:0	CDS	+	310/672	104/223	frameshift_variant c.310delC p.Arg104fs	BPP_RS11245		EscR/YscR/HrcR family type III secretion system export apparatus protein
FR3286	NC_002928	3506443	del	CCGGCTCAG	C	C:109 CCGGCTCAG:0
FR3405	NC_002928	806606	del	CCAAGGACAAGGG	C	C:50 CCAAGGACAAGGG:0	CDS	+	763/3639	255/1212	conservative_inframe_deletion c.763_774delAAGGGCAAGGAC p.Lys255_Asp258del	BPP_RS03760		DUF490 domain-containing protein
FR3405	NC_002928	1024954	ins	A	AC	AC:164 A:0	CDS	+	614/1232	205/409	frameshift_variant c.613_614insC p.Ser205fs	BPP_RS04735		MFS transporter
FR3405	NC_002928	1230960	del	TG	T	T:42 TG:0	CDS	+	1895/2769	632/922	frameshift_variant c.1895delG p.Gly632fs	BPP_RS05740		pertactin autotransporter
FR3405	NC_002928	1792993	del	CG	C	C:50 CG:0
FR3405	NC_002928	1976780	ins	G	GC	GC:107 G:0	CDS	+	748/1097	250/364	frameshift_variant c.747dupC p.Trp250fs	BPP_RS09325		cobalamin biosynthesis protein CobW
FR3405	NC_002928	1983071	del	AT	A	A:78 AT:3
FR3405	NC_002928	2026868	del	GA	G	G:131 GA:0
FR3405	NC_002928	2379631	del	GC	G	G:186 GC:0	CDS	+	310/672	104/223	frameshift_variant c.310delC p.Arg104fs	BPP_RS11245		EscR/YscR/HrcR family type III secretion system export apparatus protein
FR3405	NC_002928	3037246	ins	G	GGC	GGC:146 G:0
FR3638	NC_002928	1024954	ins	A	AC	AC:95 A:0	CDS	+	614/1232	205/409	frameshift_variant c.613_614insC p.Ser205fs	BPP_RS04735		MFS transporter
FR3638	NC_002928	1212242	ins	A	AG	AG:15 A:0
FR3638	NC_002928	1714396	del	CG	C	C:68 CG:1	CDS	+	209/966	70/321	frameshift_variant c.209delG p.Gly70fs	BPP_RS08040		tripartite tricarboxylate transporter substrate binding protein
FR3638	NC_002928	1792993	del	CGGG	C	C:60 CGGG:0
FR3638	NC_002928	1976780	ins	G	GC	GC:72 G:0	CDS	+	748/1097	250/364	frameshift_variant c.747dupC p.Trp250fs	BPP_RS09325		cobalamin biosynthesis protein CobW
FR3638	NC_002928	1983071	del	AT	A	A:58 AT:1
FR3638	NC_002928	2284402	ins	G	GC	GC:82 G:0	CDS	-	398/795	133/264	frameshift_variant c.398dupG p.Leu134fs	BPP_RS10745		creatininase
FR3638	NC_002928	2408580	ins	A	AG	AG:16 A:0
FR3638	NC_002928	2704974	del	CCGTAAGG	C	C:64 CCGTAAGG:0
FR3638	NC_002928	2709314	del	AG	A	A:95 AG:0
FR3638	NC_002928	2712087	ins	C	CGCGCG	CGCGCG:66 C:1	CDS	-	1070/1326	357/441	frameshift_variant c.1066_1070dupCGCGC p.Ala359fs	BPP_RS12725		hypothetical protein
FR3638	NC_002928	3355820	ins	G	GA	GA:30 G:2
FR3638	NC_002928	3521862	del	CG	C	C:131 CG:0	CDS	-	512/885	171/294	frameshift_variant c.512delC p.Pro171fs	BPP_RS16450		MurR/RpiR family transcriptional regulator
FR3638	NC_002928	3810716	del	TCG	T	T:55 TCG:0	CDS	+	672/906	224/301	frameshift_variant c.672_673delGC p.Pro225fs	BPP_RS17770		SDR family NAD-dependent epimerase/dehydratase
FR3638	NC_002928	4329076	del	GGGCGCCGCGGCAGCGACC	G	G:53 GGGCGCCGCGGCAGCGACC:0	CDS	-	587/1023	190/340	disruptive_inframe_deletion c.570_587delGGTCGCTGCCGCGGCGCC p.Val191_Pro196del	BPP_RS20165		Tim44 domain-containing protein
FR3638	NC_002928	4646089	ins	C	CCCCGCGCAGGGCTCG	CCCCGCGCAGGGCTCG:52 C:3	CDS	+	299/822	100/273	disruptive_inframe_insertion c.284_298dupGCTCGCCCGCGCAGG p.Gly95_Gln99dup	BPP_RS21760		type IV secretion protein F
FR3646	NC_002928	806606	del	CCAAGGACAAGGG	C	C:58 CCAAGGACAAGGG:0	CDS	+	763/3639	255/1212	conservative_inframe_deletion c.763_774delAAGGGCAAGGAC p.Lys255_Asp258del	BPP_RS03760		DUF490 domain-containing protein
FR3646	NC_002928	1024954	ins	A	AC	AC:140 A:0	CDS	+	614/1232	205/409	frameshift_variant c.613_614insC p.Ser205fs	BPP_RS04735		MFS transporter
FR3646	NC_002928	1230960	del	TG	T	T:73 TG:0	CDS	+	1895/2769	632/922	frameshift_variant c.1895delG p.Gly632fs	BPP_RS05740		pertactin autotransporter
FR3646	NC_002928	1976780	ins	G	GC	GC:146 G:0	CDS	+	748/1097	250/364	frameshift_variant c.747dupC p.Trp250fs	BPP_RS09325		cobalamin biosynthesis protein CobW
FR3646	NC_002928	1983071	del	AT	A	A:111 AT:2
FR3646	NC_002928	2026868	del	GA	G	G:168 GA:0
FR3646	NC_002928	2379631	del	GC	G	G:207 GC:0	CDS	+	310/672	104/223	frameshift_variant c.310delC p.Arg104fs	BPP_RS11245		EscR/YscR/HrcR family type III secretion system export apparatus protein
FR3646	NC_002928	3037246	ins	G	GGC	GGC:173 G:0
FR3676	NC_002928	806606	del	CCAAGGACAAGGG	C	C:43 CCAAGGACAAGGG:0	CDS	+	763/3639	255/1212	conservative_inframe_deletion c.763_774delAAGGGCAAGGAC p.Lys255_Asp258del	BPP_RS03760		DUF490 domain-containing protein
FR3676	NC_002928	1024954	ins	A	AC	AC:125 A:0	CDS	+	614/1232	205/409	frameshift_variant c.613_614insC p.Ser205fs	BPP_RS04735		MFS transporter
FR3676	NC_002928	1792993	del	CGG	C	C:72 CGG:0
FR3676	NC_002928	1976780	ins	G	GC	GC:125 G:0	CDS	+	748/1097	250/364	frameshift_variant c.747dupC p.Trp250fs	BPP_RS09325		cobalamin biosynthesis protein CobW
FR3676	NC_002928	1983071	del	AT	A	A:80 AT:4
FR3676	NC_002928	2026868	del	GA	G	G:140 GA:0
FR3676	NC_002928	2379631	del	GC	G	G:174 GC:0	CDS	+	310/672	104/223	frameshift_variant c.310delC p.Arg104fs	BPP_RS11245		EscR/YscR/HrcR family type III secretion system export apparatus protein
FR3717	NC_002928	612816	ins	C	CGGCGGTCGGCGCCGGACT	CGGCGGTCGGCGCCGGACT:26 C:3	CDS	+	365/807	122/268	disruptive_inframe_insertion c.347_364dupGCGCCGGACTGGCGGTCG p.Gly116_Val121dup	BPP_RS02860		enoyl-CoA hydratase
FR3717	NC_002928	806606	del	CCAAGGACAAGGG	C	C:56 CCAAGGACAAGGG:0	CDS	+	763/3639	255/1212	conservative_inframe_deletion c.763_774delAAGGGCAAGGAC p.Lys255_Asp258del	BPP_RS03760		DUF490 domain-containing protein
FR3717	NC_002928	1024954	ins	A	AC	AC:131 A:0	CDS	+	614/1232	205/409	frameshift_variant c.613_614insC p.Ser205fs	BPP_RS04735		MFS transporter
FR3717	NC_002928	1230960	del	TG	T	T:57 TG:0	CDS	+	1895/2769	632/922	frameshift_variant c.1895delG p.Gly632fs	BPP_RS05740		pertactin autotransporter
FR3717	NC_002928	1792993	del	CG	C	C:34 CG:1
FR3717	NC_002928	1976780	ins	G	GC	GC:120 G:0	CDS	+	748/1097	250/364	frameshift_variant c.747dupC p.Trp250fs	BPP_RS09325		cobalamin biosynthesis protein CobW
FR3717	NC_002928	1983071	del	AT	A	A:88 AT:2
FR3717	NC_002928	2026868	del	GA	G	G:135 GA:0
FR3717	NC_002928	2379631	del	GC	G	G:149 GC:0	CDS	+	310/672	104/223	frameshift_variant c.310delC p.Arg104fs	BPP_RS11245		EscR/YscR/HrcR family type III secretion system export apparatus protein
FR3717	NC_002928	3037246	ins	G	GGC	GGC:145 G:0
FR3717	NC_002928	3257188	ins	C	CCTTGGG	CCTTGGG:78 C:1	CDS	-	10449/10779	3483/3592	conservative_inframe_insertion c.10444_10449dupCCCAAG p.Lys3483_Ala3484insProLys	BPP_RS15295		filamentous hemagglutinin N-terminal domain-containing protein
FR3717	NC_002928	3506443	ins	C	CCGGCTCAG	CCGGCTCAG:70 C:3
FR3721	NC_002928	806606	del	CCAAGGACAAGGG	C	C:20 CCAAGGACAAGGG:0	CDS	+	763/3639	255/1212	conservative_inframe_deletion c.763_774delAAGGGCAAGGAC p.Lys255_Asp258del	BPP_RS03760		DUF490 domain-containing protein
FR3721	NC_002928	1024954	ins	A	AC	AC:75 A:0	CDS	+	614/1232	205/409	frameshift_variant c.613_614insC p.Ser205fs	BPP_RS04735		MFS transporter
FR3721	NC_002928	1230960	del	TG	T	T:33 TG:0	CDS	+	1895/2769	632/922	frameshift_variant c.1895delG p.Gly632fs	BPP_RS05740		pertactin autotransporter
FR3721	NC_002928	1792260	ins	C	CG	CG:23 C:2
FR3721	NC_002928	1792993	del	CG	C	C:38 CG:1
FR3721	NC_002928	1976780	ins	G	GC	GC:65 G:0	CDS	+	748/1097	250/364	frameshift_variant c.747dupC p.Trp250fs	BPP_RS09325		cobalamin biosynthesis protein CobW
FR3721	NC_002928	1983071	del	AT	A	A:62 AT:3
FR3721	NC_002928	2026868	del	GA	G	G:97 GA:0
FR3721	NC_002928	2379631	del	GC	G	G:119 GC:0	CDS	+	310/672	104/223	frameshift_variant c.310delC p.Arg104fs	BPP_RS11245		EscR/YscR/HrcR family type III secretion system export apparatus protein
FR3721	NC_002928	3037246	ins	G	GGC	GGC:100 G:0
FR3721	NC_002928	3642171	del	GA	G	G:77 GA:4
FR3726	NC_002928	806606	del	CCAAGGACAAGGG	C	C:62 CCAAGGACAAGGG:0	CDS	+	763/3639	255/1212	conservative_inframe_deletion c.763_774delAAGGGCAAGGAC p.Lys255_Asp258del	BPP_RS03760		DUF490 domain-containing protein
FR3726	NC_002928	1024954	ins	A	AC	AC:152 A:0	CDS	+	614/1232	205/409	frameshift_variant c.613_614insC p.Ser205fs	BPP_RS04735		MFS transporter
FR3726	NC_002928	1230960	del	TG	T	T:67 TG:0	CDS	+	1895/2769	632/922	frameshift_variant c.1895delG p.Gly632fs	BPP_RS05740		pertactin autotransporter
FR3726	NC_002928	1792993	del	CG	C	C:70 CG:0
FR3726	NC_002928	1976780	ins	G	GC	GC:143 G:0	CDS	+	748/1097	250/364	frameshift_variant c.747dupC p.Trp250fs	BPP_RS09325		cobalamin biosynthesis protein CobW
FR3726	NC_002928	1983071	del	AT	A	A:101 AT:7
FR3726	NC_002928	2026868	del	GA	G	G:162 GA:1
FR3726	NC_002928	2379631	del	GC	G	G:233 GC:0	CDS	+	310/672	104/223	frameshift_variant c.310delC p.Arg104fs	BPP_RS11245		EscR/YscR/HrcR family type III secretion system export apparatus protein
FR3726	NC_002928	3037246	ins	G	GGC	GGC:174 G:0
FR3726	NC_002928	3506443	ins	C	CCGGCTCAG	CCGGCTCAG:95 C:8
FR3726	NC_002928	3536798	del	GT	G	G:164 GT:0
FR3728	NC_002928	806606	del	CCAAGGACAAGGG	C	C:47 CCAAGGACAAGGG:0	CDS	+	763/3639	255/1212	conservative_inframe_deletion c.763_774delAAGGGCAAGGAC p.Lys255_Asp258del	BPP_RS03760		DUF490 domain-containing protein
FR3728	NC_002928	990335	del	GGCCTGC	G	G:99 GGCCTGC:0	CDS	-	1433/1794	476/597	disruptive_inframe_deletion c.1428_1433delGCAGGC p.Gln477_Ala478del	BPP_RS04550		acyl-CoA dehydrogenase
FR3728	NC_002928	1024954	ins	A	AC	AC:132 A:0	CDS	+	614/1232	205/409	frameshift_variant c.613_614insC p.Ser205fs	BPP_RS04735		MFS transporter
FR3728	NC_002928	1230960	del	TG	T	T:59 TG:0	CDS	+	1895/2769	632/922	frameshift_variant c.1895delG p.Gly632fs	BPP_RS05740		pertactin autotransporter
FR3728	NC_002928	1571508	del	GGC	G	G:159 GGC:0	CDS	+	1128/1776	376/591	frameshift_variant c.1128_1129delGC p.Pro377fs	BPP_RS07325		dihydrolipoyl dehydrogenase
FR3728	NC_002928	1792993	del	CG	C	C:44 CG:2
FR3728	NC_002928	1976780	ins	G	GC	GC:135 G:0	CDS	+	748/1097	250/364	frameshift_variant c.747dupC p.Trp250fs	BPP_RS09325		cobalamin biosynthesis protein CobW
FR3728	NC_002928	1983071	del	AT	A	A:83 AT:4
FR3728	NC_002928	2026868	del	GA	G	G:122 GA:0
FR3728	NC_002928	2379631	del	GC	G	G:175 GC:0	CDS	+	310/672	104/223	frameshift_variant c.310delC p.Arg104fs	BPP_RS11245		EscR/YscR/HrcR family type III secretion system export apparatus protein
FR3728	NC_002928	3037246	ins	G	GGC	GGC:181 G:0
FR3728	NC_002928	4585909	del	CA	C	C:82 CA:1
FR3743	NC_002928	806606	del	CCAAGGACAAGGG	C	C:37 CCAAGGACAAGGG:0	CDS	+	763/3639	255/1212	conservative_inframe_deletion c.763_774delAAGGGCAAGGAC p.Lys255_Asp258del	BPP_RS03760		DUF490 domain-containing protein
FR3743	NC_002928	1024954	ins	A	AC	AC:101 A:0	CDS	+	614/1232	205/409	frameshift_variant c.613_614insC p.Ser205fs	BPP_RS04735		MFS transporter
FR3743	NC_002928	1036784	ins	G	GT	GT:96 G:5
FR3743	NC_002928	1230960	del	TG	T	T:46 TG:0	CDS	+	1895/2769	632/922	frameshift_variant c.1895delG p.Gly632fs	BPP_RS05740		pertactin autotransporter
FR3743	NC_002928	1792993	del	CG	C	C:52 CG:1
FR3743	NC_002928	1858055	del	GCGATGCGCGCGCGCACCTCCGAACCCTTCGTGGA	G	G:54 GCGATGCGCGCGCGCACCTCCGAACCCTTCGTGGA:0
FR3743	NC_002928	1976780	ins	G	GC	GC:98 G:0	CDS	+	748/1097	250/364	frameshift_variant c.747dupC p.Trp250fs	BPP_RS09325		cobalamin biosynthesis protein CobW
FR3743	NC_002928	1983071	del	AT	A	A:66 AT:1
FR3743	NC_002928	2026868	del	GA	G	G:117 GA:0
FR3743	NC_002928	2379631	del	GC	G	G:136 GC:0	CDS	+	310/672	104/223	frameshift_variant c.310delC p.Arg104fs	BPP_RS11245		EscR/YscR/HrcR family type III secretion system export apparatus protein
FR3743	NC_002928	3037246	ins	G	GGC	GGC:121 G:0
FR3763	NC_002928	806606	del	CCAAGGACAAGGG	C	C:42 CCAAGGACAAGGG:0	CDS	+	763/3639	255/1212	conservative_inframe_deletion c.763_774delAAGGGCAAGGAC p.Lys255_Asp258del	BPP_RS03760		DUF490 domain-containing protein
FR3763	NC_002928	1024954	ins	A	AC	AC:141 A:0	CDS	+	614/1232	205/409	frameshift_variant c.613_614insC p.Ser205fs	BPP_RS04735		MFS transporter
FR3763	NC_002928	1230960	del	TG	T	T:41 TG:0	CDS	+	1895/2769	632/922	frameshift_variant c.1895delG p.Gly632fs	BPP_RS05740		pertactin autotransporter
FR3763	NC_002928	1792993	del	CG	C	C:36 CG:2
FR3763	NC_002928	1976780	ins	G	GC	GC:104 G:0	CDS	+	748/1097	250/364	frameshift_variant c.747dupC p.Trp250fs	BPP_RS09325		cobalamin biosynthesis protein CobW
FR3763	NC_002928	1983071	del	AT	A	A:69 AT:1
FR3763	NC_002928	2026868	del	GA	G	G:140 GA:0
FR3763	NC_002928	2379631	del	GC	G	G:164 GC:0	CDS	+	310/672	104/223	frameshift_variant c.310delC p.Arg104fs	BPP_RS11245		EscR/YscR/HrcR family type III secretion system export apparatus protein
FR3763	NC_002928	3037246	ins	G	GGC	GGC:149 G:0
FR3763	NC_002928	3536798	del	GT	G	G:122 GT:0
FR3768	NC_002928	612816	ins	C	CGGCGGTCGGCGCCGGACT	CGGCGGTCGGCGCCGGACT:29 C:3	CDS	+	365/807	122/268	disruptive_inframe_insertion c.347_364dupGCGCCGGACTGGCGGTCG p.Gly116_Val121dup	BPP_RS02860		enoyl-CoA hydratase
FR3768	NC_002928	806606	del	CCAAGGACAAGGG	C	C:35 CCAAGGACAAGGG:0	CDS	+	763/3639	255/1212	conservative_inframe_deletion c.763_774delAAGGGCAAGGAC p.Lys255_Asp258del	BPP_RS03760		DUF490 domain-containing protein
FR3768	NC_002928	1024954	ins	A	AC	AC:108 A:0	CDS	+	614/1232	205/409	frameshift_variant c.613_614insC p.Ser205fs	BPP_RS04735		MFS transporter
FR3768	NC_002928	1230960	del	TG	T	T:44 TG:0	CDS	+	1895/2769	632/922	frameshift_variant c.1895delG p.Gly632fs	BPP_RS05740		pertactin autotransporter
FR3768	NC_002928	1792993	del	CG	C	C:33 CG:2
FR3768	NC_002928	1976780	ins	G	GC	GC:95 G:1	CDS	+	748/1097	250/364	frameshift_variant c.747dupC p.Trp250fs	BPP_RS09325		cobalamin biosynthesis protein CobW
FR3768	NC_002928	1983071	del	AT	A	A:79 AT:1
FR3768	NC_002928	2026868	del	GA	G	G:89 GA:0
FR3768	NC_002928	2379631	del	GC	G	G:122 GC:0	CDS	+	310/672	104/223	frameshift_variant c.310delC p.Arg104fs	BPP_RS11245		EscR/YscR/HrcR family type III secretion system export apparatus protein
FR3768	NC_002928	3037246	ins	G	GGC	GGC:129 G:0
FR3768	NC_002928	3257188	ins	C	CCTTGGG	CCTTGGG:48 C:4	CDS	-	10449/10779	3483/3592	conservative_inframe_insertion c.10444_10449dupCCCAAG p.Lys3483_Ala3484insProLys	BPP_RS15295		filamentous hemagglutinin N-terminal domain-containing protein
FR3772	NC_002928	1024954	ins	A	AC	AC:76 A:0	CDS	+	614/1232	205/409	frameshift_variant c.613_614insC p.Ser205fs	BPP_RS04735		MFS transporter
FR3772	NC_002928	1230055	del	CA	C	C:31 CA:0	CDS	+	988/2769	330/922	frameshift_variant c.988delA p.Ser330fs	BPP_RS05740		pertactin autotransporter
FR3772	NC_002928	1792993	del	CGG	C	C:45 CGG:0
FR3772	NC_002928	1976780	ins	G	GC	GC:70 G:0	CDS	+	748/1097	250/364	frameshift_variant c.747dupC p.Trp250fs	BPP_RS09325		cobalamin biosynthesis protein CobW
FR3772	NC_002928	1983071	del	AT	A	A:59 AT:1
FR3772	NC_002928	3355820	ins	G	GA	GA:18 G:0
FR3772	NC_002928	3497307	del	GT	G	G:95 GT:2
FR3772	NC_002928	4385787	del	GC	G	G:69 GC:0	CDS	+	600/1056	200/351	frameshift_variant c.600delC p.Asp201fs	BPP_RS20450		lactate dehydrogenase
FR3772	NC_002928	4673369	ins	T	TCGGCAC	TCGGCAC:62 T:0	CDS	+	1535/1707	512/568	disruptive_inframe_insertion c.1529_1534dupGCACCG p.Gly510_Thr511dup	BPP_RS21885		2-isopropylmalate synthase
FR3796	NC_002928	612816	ins	C	CGGCGGTCGGCGCCGGACT	CGGCGGTCGGCGCCGGACT:31 C:3	CDS	+	365/807	122/268	disruptive_inframe_insertion c.347_364dupGCGCCGGACTGGCGGTCG p.Gly116_Val121dup	BPP_RS02860		enoyl-CoA hydratase
FR3796	NC_002928	806606	del	CCAAGGACAAGGG	C	C:61 CCAAGGACAAGGG:0	CDS	+	763/3639	255/1212	conservative_inframe_deletion c.763_774delAAGGGCAAGGAC p.Lys255_Asp258del	BPP_RS03760		DUF490 domain-containing protein
FR3796	NC_002928	1024954	ins	A	AC	AC:138 A:0	CDS	+	614/1232	205/409	frameshift_variant c.613_614insC p.Ser205fs	BPP_RS04735		MFS transporter
FR3796	NC_002928	1230960	del	TG	T	T:41 TG:0	CDS	+	1895/2769	632/922	frameshift_variant c.1895delG p.Gly632fs	BPP_RS05740		pertactin autotransporter
FR3796	NC_002928	1792993	del	CG	C	C:51 CG:1
FR3796	NC_002928	1976780	ins	G	GC	GC:126 G:0	CDS	+	748/1097	250/364	frameshift_variant c.747dupC p.Trp250fs	BPP_RS09325		cobalamin biosynthesis protein CobW
FR3796	NC_002928	1983071	del	AT	A	A:74 AT:4
FR3796	NC_002928	2026868	del	GA	G	G:127 GA:0
FR3796	NC_002928	2379631	del	GC	G	G:172 GC:0	CDS	+	310/672	104/223	frameshift_variant c.310delC p.Arg104fs	BPP_RS11245		EscR/YscR/HrcR family type III secretion system export apparatus protein
FR3796	NC_002928	3037246	ins	G	GGC	GGC:167 G:0
FR3796	NC_002928	3257188	ins	C	CCTTGGG	CCTTGGG:82 C:2	CDS	-	10449/10779	3483/3592	conservative_inframe_insertion c.10444_10449dupCCCAAG p.Lys3483_Ala3484insProLys	BPP_RS15295		filamentous hemagglutinin N-terminal domain-containing protein
FR3796	NC_002928	3506443	ins	C	CCGGCTCAG	CCGGCTCAG:68 C:6
FR4026	NC_002928	806606	del	CCAAGGACAAGGG	C	C:34 CCAAGGACAAGGG:0	CDS	+	763/3639	255/1212	conservative_inframe_deletion c.763_774delAAGGGCAAGGAC p.Lys255_Asp258del	BPP_RS03760		DUF490 domain-containing protein
FR4026	NC_002928	1024954	ins	A	AC	AC:76 A:0	CDS	+	614/1232	205/409	frameshift_variant c.613_614insC p.Ser205fs	BPP_RS04735		MFS transporter
FR4026	NC_002928	1230960	del	TG	T	T:31 TG:0	CDS	+	1895/2769	632/922	frameshift_variant c.1895delG p.Gly632fs	BPP_RS05740		pertactin autotransporter
FR4026	NC_002928	1792993	del	CG	C	C:43 CG:0
FR4026	NC_002928	1976780	ins	G	GC	GC:74 G:0	CDS	+	748/1097	250/364	frameshift_variant c.747dupC p.Trp250fs	BPP_RS09325		cobalamin biosynthesis protein CobW
FR4026	NC_002928	1983071	del	AT	A	A:61 AT:2
FR4026	NC_002928	2026868	del	GA	G	G:109 GA:0
FR4026	NC_002928	2379631	del	GC	G	G:126 GC:0	CDS	+	310/672	104/223	frameshift_variant c.310delC p.Arg104fs	BPP_RS11245		EscR/YscR/HrcR family type III secretion system export apparatus protein
FR4026	NC_002928	3037246	ins	G	GGC	GGC:105 G:0
FR4026	NC_002928	4214328	del	GCGCCGGCCTGCCCGGCCCGGCGC	G	G:18 GCGCCGGCCTGCCCGGCCCGGCGC:0
FR4052	NC_002928	806606	del	CCAAGGACAAGGG	C	C:33 CCAAGGACAAGGG:0	CDS	+	763/3639	255/1212	conservative_inframe_deletion c.763_774delAAGGGCAAGGAC p.Lys255_Asp258del	BPP_RS03760		DUF490 domain-containing protein
FR4052	NC_002928	1024954	ins	A	AC	AC:65 A:0	CDS	+	614/1232	205/409	frameshift_variant c.613_614insC p.Ser205fs	BPP_RS04735		MFS transporter
FR4052	NC_002928	1230960	del	TG	T	T:36 TG:0	CDS	+	1895/2769	632/922	frameshift_variant c.1895delG p.Gly632fs	BPP_RS05740		pertactin autotransporter
FR4052	NC_002928	1792993	del	CG	C	C:38 CG:0
FR4052	NC_002928	1976780	ins	G	GC	GC:70 G:0	CDS	+	748/1097	250/364	frameshift_variant c.747dupC p.Trp250fs	BPP_RS09325		cobalamin biosynthesis protein CobW
FR4052	NC_002928	1983071	del	AT	A	A:55 AT:1
FR4052	NC_002928	2026868	del	GA	G	G:85 GA:0
FR4052	NC_002928	2379631	del	GC	G	G:141 GC:0	CDS	+	310/672	104/223	frameshift_variant c.310delC p.Arg104fs	BPP_RS11245		EscR/YscR/HrcR family type III secretion system export apparatus protein
FR4052	NC_002928	3037246	ins	G	GGC	GGC:116 G:0
FR4057	NC_002928	806606	del	CCAAGGACAAGGG	C	C:58 CCAAGGACAAGGG:0	CDS	+	763/3639	255/1212	conservative_inframe_deletion c.763_774delAAGGGCAAGGAC p.Lys255_Asp258del	BPP_RS03760		DUF490 domain-containing protein
FR4057	NC_002928	1024954	ins	A	AC	AC:150 A:0	CDS	+	614/1232	205/409	frameshift_variant c.613_614insC p.Ser205fs	BPP_RS04735		MFS transporter
FR4057	NC_002928	1792993	del	CGG	C	C:88 CGG:0
FR4057	NC_002928	1939523	del	GCGCCGCCTGTCGTGC	G	G:52 GCGCCGCCTGTCGTGC:0	CDS	+	807/1818	269/605	disruptive_inframe_deletion c.807_821delTGTCGTGCCGCCGCC p.Val270_Pro274del	BPP_RS09115		autotransporter BapB
FR4057	NC_002928	1976780	ins	G	GC	GC:137 G:0	CDS	+	748/1097	250/364	frameshift_variant c.747dupC p.Trp250fs	BPP_RS09325		cobalamin biosynthesis protein CobW
FR4057	NC_002928	1983071	del	AT	A	A:90 AT:0
FR4057	NC_002928	2026868	del	GA	G	G:136 GA:0
FR4057	NC_002928	2379631	del	GC	G	G:190 GC:0	CDS	+	310/672	104/223	frameshift_variant c.310delC p.Arg104fs	BPP_RS11245		EscR/YscR/HrcR family type III secretion system export apparatus protein
FR4095	NC_002928	806606	del	CCAAGGACAAGGG	C	C:52 CCAAGGACAAGGG:0	CDS	+	763/3639	255/1212	conservative_inframe_deletion c.763_774delAAGGGCAAGGAC p.Lys255_Asp258del	BPP_RS03760		DUF490 domain-containing protein
FR4095	NC_002928	1024954	ins	A	AC	AC:122 A:0	CDS	+	614/1232	205/409	frameshift_variant c.613_614insC p.Ser205fs	BPP_RS04735		MFS transporter
FR4095	NC_002928	1230960	del	TG	T	T:45 TG:0	CDS	+	1895/2769	632/922	frameshift_variant c.1895delG p.Gly632fs	BPP_RS05740		pertactin autotransporter
FR4095	NC_002928	1792993	del	CGG	C	C:68 CGG:0
FR4095	NC_002928	1976780	ins	G	GC	GC:131 G:0	CDS	+	748/1097	250/364	frameshift_variant c.747dupC p.Trp250fs	BPP_RS09325		cobalamin biosynthesis protein CobW
FR4095	NC_002928	1983071	del	AT	A	A:78 AT:2
FR4095	NC_002928	2026868	del	GA	G	G:129 GA:0
FR4095	NC_002928	2379631	del	GC	G	G:195 GC:0	CDS	+	310/672	104/223	frameshift_variant c.310delC p.Arg104fs	BPP_RS11245		EscR/YscR/HrcR family type III secretion system export apparatus protein
FR4095	NC_002928	3035822	ins	A	ACG	ACG:146 A:0	CDS	+	263/363	88/120	frameshift_variant c.261_262dupCG p.Gly88fs	BPP_RS14335		RidA family protein
FR4095	NC_002928	3037246	ins	G	GGC	GGC:143 G:0
FR4095	NC_002928	3506443	ins	C	CCGGCTCAG	CCGGCTCAG:84 C:5
FR4103	NC_002928	806606	del	CCAAGGACAAGGG	C	C:31 CCAAGGACAAGGG:0	CDS	+	763/3639	255/1212	conservative_inframe_deletion c.763_774delAAGGGCAAGGAC p.Lys255_Asp258del	BPP_RS03760		DUF490 domain-containing protein
FR4103	NC_002928	1024954	ins	A	AC	AC:106 A:0	CDS	+	614/1232	205/409	frameshift_variant c.613_614insC p.Ser205fs	BPP_RS04735		MFS transporter
FR4103	NC_002928	1230960	del	TG	T	T:28 TG:0	CDS	+	1895/2769	632/922	frameshift_variant c.1895delG p.Gly632fs	BPP_RS05740		pertactin autotransporter
FR4103	NC_002928	1792993	del	CG	C	C:47 CG:5
FR4103	NC_002928	1976780	ins	G	GC	GC:84 G:0	CDS	+	748/1097	250/364	frameshift_variant c.747dupC p.Trp250fs	BPP_RS09325		cobalamin biosynthesis protein CobW
FR4103	NC_002928	1983071	del	AT	A	A:45 AT:2
FR4103	NC_002928	2026868	del	GA	G	G:107 GA:0
FR4103	NC_002928	2379631	del	GC	G	G:130 GC:0	CDS	+	310/672	104/223	frameshift_variant c.310delC p.Arg104fs	BPP_RS11245		EscR/YscR/HrcR family type III secretion system export apparatus protein
FR4103	NC_002928	3037246	ins	G	GGC	GGC:111 G:0
FR4103	NC_002928	4585909	del	CA	C	C:52 CA:1
FR4199	NC_002928	1024954	ins	A	AC	AC:104 A:0	CDS	+	614/1232	205/409	frameshift_variant c.613_614insC p.Ser205fs	BPP_RS04735		MFS transporter
FR4199	NC_002928	1230055	del	CA	C	C:69 CA:0	CDS	+	988/2769	330/922	frameshift_variant c.988delA p.Ser330fs	BPP_RS05740		pertactin autotransporter
FR4199	NC_002928	1792993	del	CG	C	C:57 CG:0
FR4199	NC_002928	1976780	ins	G	GC	GC:105 G:0	CDS	+	748/1097	250/364	frameshift_variant c.747dupC p.Trp250fs	BPP_RS09325		cobalamin biosynthesis protein CobW
FR4199	NC_002928	1983071	del	AT	A	A:74 AT:2
FR4199	NC_002928	3285191	del	TA	T	T:135 TA:0	CDS	-			intragenic_variant n.3285192delA	BPP_RS15365		peptidylprolyl isomerase
FR4199	NC_002928	3355820	ins	G	GA	GA:26 G:0
FR4199	NC_002928	3497307	del	GT	G	G:120 GT:0
FR4199	NC_002928	4385787	del	GC	G	G:161 GC:0	CDS	+	600/1056	200/351	frameshift_variant c.600delC p.Asp201fs	BPP_RS20450		lactate dehydrogenase
FR4199	NC_002928	4673369	ins	T	TCGGCAC	TCGGCAC:133 T:0	CDS	+	1535/1707	512/568	disruptive_inframe_insertion c.1529_1534dupGCACCG p.Gly510_Thr511dup	BPP_RS21885		2-isopropylmalate synthase
FR4203	NC_002928	806606	del	CCAAGGACAAGGG	C	C:39 CCAAGGACAAGGG:0	CDS	+	763/3639	255/1212	conservative_inframe_deletion c.763_774delAAGGGCAAGGAC p.Lys255_Asp258del	BPP_RS03760		DUF490 domain-containing protein
FR4203	NC_002928	1024954	ins	A	AC	AC:94 A:0	CDS	+	614/1232	205/409	frameshift_variant c.613_614insC p.Ser205fs	BPP_RS04735		MFS transporter
FR4203	NC_002928	1230960	del	TG	T	T:40 TG:0	CDS	+	1895/2769	632/922	frameshift_variant c.1895delG p.Gly632fs	BPP_RS05740		pertactin autotransporter
FR4203	NC_002928	1792993	del	CG	C	C:36 CG:0
FR4203	NC_002928	1976780	ins	G	GC	GC:108 G:0	CDS	+	748/1097	250/364	frameshift_variant c.747dupC p.Trp250fs	BPP_RS09325		cobalamin biosynthesis protein CobW
FR4203	NC_002928	1983071	del	AT	A	A:77 AT:4
FR4203	NC_002928	2026868	del	GA	G	G:125 GA:0
FR4203	NC_002928	2209140	ins	G	GGC	GGC:123 G:0
FR4203	NC_002928	2379631	del	GC	G	G:154 GC:0	CDS	+	310/672	104/223	frameshift_variant c.310delC p.Arg104fs	BPP_RS11245		EscR/YscR/HrcR family type III secretion system export apparatus protein
FR4203	NC_002928	3037246	ins	G	GGC	GGC:121 G:0
FR4203	NC_002928	4263400	ins	C	CG	CG:92 C:1	CDS	-	1089/1650	363/549	frameshift_variant c.1089dupC p.Glu364fs	BPP_RS19895		2-aminobenzoate-CoA ligase
FR4210	NC_002928	1024954	ins	A	AC	AC:157 A:0	CDS	+	614/1232	205/409	frameshift_variant c.613_614insC p.Ser205fs	BPP_RS04735		MFS transporter
FR4210	NC_002928	1230055	del	CA	C	C:86 CA:0	CDS	+	988/2769	330/922	frameshift_variant c.988delA p.Ser330fs	BPP_RS05740		pertactin autotransporter
FR4210	NC_002928	1792993	del	CG	C	C:79 CG:1
FR4210	NC_002928	1976780	ins	G	GC	GC:123 G:0	CDS	+	748/1097	250/364	frameshift_variant c.747dupC p.Trp250fs	BPP_RS09325		cobalamin biosynthesis protein CobW
FR4210	NC_002928	1983071	del	AT	A	A:92 AT:2
FR4210	NC_002928	3285191	del	TA	T	T:176 TA:0	CDS	-			intragenic_variant n.3285192delA	BPP_RS15365		peptidylprolyl isomerase
FR4210	NC_002928	3355820	ins	G	GA	GA:29 G:0
FR4210	NC_002928	3497307	del	GT	G	G:145 GT:2
FR4210	NC_002928	4385787	del	GC	G	G:167 GC:0	CDS	+	600/1056	200/351	frameshift_variant c.600delC p.Asp201fs	BPP_RS20450		lactate dehydrogenase
FR4210	NC_002928	4673369	ins	T	TCGGCAC	TCGGCAC:164 T:0	CDS	+	1535/1707	512/568	disruptive_inframe_insertion c.1529_1534dupGCACCG p.Gly510_Thr511dup	BPP_RS21885		2-isopropylmalate synthase
FR4222	NC_002928	212998	ins	C	CCTTCTCGGCCTGCTCGG	CCTTCTCGGCCTGCTCGG:124 C:3	CDS	-	705/1374	235/457	frameshift_variant c.689_705dupCCGAGCAGGCCGAGAAG p.Ala236fs	BPP_RS01025		MFS transporter
FR4222	NC_002928	806606	del	CCAAGGACAAGGG	C	C:50 CCAAGGACAAGGG:0	CDS	+	763/3639	255/1212	conservative_inframe_deletion c.763_774delAAGGGCAAGGAC p.Lys255_Asp258del	BPP_RS03760		DUF490 domain-containing protein
FR4222	NC_002928	1024954	ins	A	AC	AC:154 A:0	CDS	+	614/1232	205/409	frameshift_variant c.613_614insC p.Ser205fs	BPP_RS04735		MFS transporter
FR4222	NC_002928	1230960	del	TG	T	T:55 TG:0	CDS	+	1895/2769	632/922	frameshift_variant c.1895delG p.Gly632fs	BPP_RS05740		pertactin autotransporter
FR4222	NC_002928	1792993	del	CGG	C	C:71 CGG:0
FR4222	NC_002928	1976780	ins	G	GC	GC:105 G:0	CDS	+	748/1097	250/364	frameshift_variant c.747dupC p.Trp250fs	BPP_RS09325		cobalamin biosynthesis protein CobW
FR4222	NC_002928	1983071	del	AT	A	A:106 AT:1
FR4222	NC_002928	2026868	del	GA	G	G:161 GA:0
FR4222	NC_002928	2379631	del	GC	G	G:212 GC:0	CDS	+	310/672	104/223	frameshift_variant c.310delC p.Arg104fs	BPP_RS11245		EscR/YscR/HrcR family type III secretion system export apparatus protein
FR4222	NC_002928	3037246	ins	G	GGC	GGC:153 G:0
FR4222	NC_002928	4041037	del	GTGCCAGCCA	G	G:130 GTGCCAGCCA:0	CDS	-	309/1296	101/431	conservative_inframe_deletion c.301_309delTGGCTGGCA p.Trp101_Ala103del	BPP_RS18850		D-amino acid dehydrogenase
FR4579	NC_002928	806606	del	CCAAGGACAAGGG	C	C:28 CCAAGGACAAGGG:0	CDS	+	763/3639	255/1212	conservative_inframe_deletion c.763_774delAAGGGCAAGGAC p.Lys255_Asp258del	BPP_RS03760		DUF490 domain-containing protein
FR4579	NC_002928	1024954	ins	A	AC	AC:83 A:0	CDS	+	614/1232	205/409	frameshift_variant c.613_614insC p.Ser205fs	BPP_RS04735		MFS transporter
FR4579	NC_002928	1230960	del	TG	T	T:48 TG:0	CDS	+	1895/2769	632/922	frameshift_variant c.1895delG p.Gly632fs	BPP_RS05740		pertactin autotransporter
FR4579	NC_002928	1792993	del	CG	C	C:32 CG:0
FR4579	NC_002928	1976780	ins	G	GC	GC:95 G:0	CDS	+	748/1097	250/364	frameshift_variant c.747dupC p.Trp250fs	BPP_RS09325		cobalamin biosynthesis protein CobW
FR4579	NC_002928	1983071	del	AT	A	A:64 AT:2
FR4579	NC_002928	2026868	del	GA	G	G:103 GA:0
FR4579	NC_002928	2379631	del	GC	G	G:101 GC:0	CDS	+	310/672	104/223	frameshift_variant c.310delC p.Arg104fs	BPP_RS11245		EscR/YscR/HrcR family type III secretion system export apparatus protein
FR4579	NC_002928	3037246	ins	G	GGC	GGC:102 G:0
FR4579	NC_002928	4041037	del	GTGCCAGCCA	G	G:73 GTGCCAGCCA:0	CDS	-	309/1296	101/431	conservative_inframe_deletion c.301_309delTGGCTGGCA p.Trp101_Ala103del	BPP_RS18850		D-amino acid dehydrogenase
FR4594	NC_002928	806606	del	CCAAGGACAAGGG	C	C:41 CCAAGGACAAGGG:0	CDS	+	763/3639	255/1212	conservative_inframe_deletion c.763_774delAAGGGCAAGGAC p.Lys255_Asp258del	BPP_RS03760		DUF490 domain-containing protein
FR4594	NC_002928	1024954	ins	A	AC	AC:117 A:0	CDS	+	614/1232	205/409	frameshift_variant c.613_614insC p.Ser205fs	BPP_RS04735		MFS transporter
FR4594	NC_002928	1230960	del	TG	T	T:57 TG:0	CDS	+	1895/2769	632/922	frameshift_variant c.1895delG p.Gly632fs	BPP_RS05740		pertactin autotransporter
FR4594	NC_002928	1792993	del	CG	C	C:46 CG:1
FR4594	NC_002928	1976780	ins	G	GC	GC:105 G:0	CDS	+	748/1097	250/364	frameshift_variant c.747dupC p.Trp250fs	BPP_RS09325		cobalamin biosynthesis protein CobW
FR4594	NC_002928	1983071	del	AT	A	A:85 AT:2
FR4594	NC_002928	2026868	del	GA	G	G:126 GA:1
FR4594	NC_002928	2379631	del	GC	G	G:160 GC:0	CDS	+	310/672	104/223	frameshift_variant c.310delC p.Arg104fs	BPP_RS11245		EscR/YscR/HrcR family type III secretion system export apparatus protein
FR4594	NC_002928	3037246	ins	G	GGC	GGC:145 G:0
FR4594	NC_002928	4585909	del	CA	C	C:51 CA:0
FR4610	NC_002928	1024954	ins	A	AC	AC:120 A:1	CDS	+	614/1232	205/409	frameshift_variant c.613_614insC p.Ser205fs	BPP_RS04735		MFS transporter
FR4610	NC_002928	1230055	del	CA	C	C:62 CA:0	CDS	+	988/2769	330/922	frameshift_variant c.988delA p.Ser330fs	BPP_RS05740		pertactin autotransporter
FR4610	NC_002928	1278249	del	CG	C	C:108 CG:0
FR4610	NC_002928	1483649	del	GCCAGGT	G	G:15 GCCAGGT:0	CDS	-	61/687	19/228	disruptive_inframe_deletion c.56_61delACCTGG p.Asp19_Leu20del	BPP_RS06900		GntR family transcriptional regulator
FR4610	NC_002928	1792993	del	CGG	C	C:72 CGG:0
FR4610	NC_002928	1976780	ins	G	GC	GC:101 G:0	CDS	+	748/1097	250/364	frameshift_variant c.747dupC p.Trp250fs	BPP_RS09325		cobalamin biosynthesis protein CobW
FR4610	NC_002928	1983071	del	AT	A	A:75 AT:1
FR4610	NC_002928	3355820	ins	G	GA	GA:28 G:0
FR4610	NC_002928	3497307	del	GT	G	G:121 GT:0
FR4610	NC_002928	4385787	del	GC	G	G:119 GC:0	CDS	+	600/1056	200/351	frameshift_variant c.600delC p.Asp201fs	BPP_RS20450		lactate dehydrogenase
FR4610	NC_002928	4673369	ins	T	TCGGCAC	TCGGCAC:103 T:0	CDS	+	1535/1707	512/568	disruptive_inframe_insertion c.1529_1534dupGCACCG p.Gly510_Thr511dup	BPP_RS21885		2-isopropylmalate synthase
FR4629	NC_002928	806606	del	CCAAGGACAAGGG	C	C:19 CCAAGGACAAGGG:0	CDS	+	763/3639	255/1212	conservative_inframe_deletion c.763_774delAAGGGCAAGGAC p.Lys255_Asp258del	BPP_RS03760		DUF490 domain-containing protein
FR4629	NC_002928	1024954	ins	A	AC	AC:53 A:0	CDS	+	614/1232	205/409	frameshift_variant c.613_614insC p.Ser205fs	BPP_RS04735		MFS transporter
FR4629	NC_002928	1230960	del	TG	T	T:34 TG:0	CDS	+	1895/2769	632/922	frameshift_variant c.1895delG p.Gly632fs	BPP_RS05740		pertactin autotransporter
FR4629	NC_002928	1792993	del	CG	C	C:46 CG:1
FR4629	NC_002928	1976780	ins	G	GC	GC:72 G:0	CDS	+	748/1097	250/364	frameshift_variant c.747dupC p.Trp250fs	BPP_RS09325		cobalamin biosynthesis protein CobW
FR4629	NC_002928	1983071	del	AT	A	A:48 AT:2
FR4629	NC_002928	2026868	del	GA	G	G:94 GA:0
FR4629	NC_002928	2379631	del	GC	G	G:102 GC:0	CDS	+	310/672	104/223	frameshift_variant c.310delC p.Arg104fs	BPP_RS11245		EscR/YscR/HrcR family type III secretion system export apparatus protein
FR4629	NC_002928	2433394	ins	A	ACGCCAGCC	ACGCCAGCC:18 A:0
FR4629	NC_002928	3037246	ins	G	GGC	GGC:101 G:0
FR4640	NC_002928	585487	ins	C	CG	CG:14 C:0
FR4640	NC_002928	966964	del	GCGGC	G	G:67 GCGGC:0	CDS	-	1125/1530	374/509	frameshift_variant c.1122_1125delGCCG p.Pro375fs	BPP_RS04445		ABC transporter substrate-binding protein
FR4640	NC_002928	1024954	ins	A	AC	AC:65 A:0	CDS	+	614/1232	205/409	frameshift_variant c.613_614insC p.Ser205fs	BPP_RS04735		MFS transporter
FR4640	NC_002928	1139639	ins	G	GT	GT:53 G:1
FR4640	NC_002928	1792993	del	CGG	C	C:42 CGG:0
FR4640	NC_002928	1976780	ins	G	GC	GC:54 G:0	CDS	+	748/1097	250/364	frameshift_variant c.747dupC p.Trp250fs	BPP_RS09325		cobalamin biosynthesis protein CobW
FR4640	NC_002928	2408580	ins	A	AG	AG:13 A:0
FR4640	NC_002928	2531124	del	CGCCGCCCGA	C	C:10 CGCCGCCCGA:0	CDS	-	1374/1686	456/561	conservative_inframe_deletion c.1366_1374delTCGGGCGGC p.Ser456_Gly458del	BPP_RS11935		hypothetical protein
FR4640	NC_002928	3497307	del	GT	G	G:88 GT:0
FR4657	NC_002928	806606	del	CCAAGGACAAGGG	C	C:32 CCAAGGACAAGGG:0	CDS	+	763/3639	255/1212	conservative_inframe_deletion c.763_774delAAGGGCAAGGAC p.Lys255_Asp258del	BPP_RS03760		DUF490 domain-containing protein
FR4657	NC_002928	1024954	ins	A	AC	AC:76 A:0	CDS	+	614/1232	205/409	frameshift_variant c.613_614insC p.Ser205fs	BPP_RS04735		MFS transporter
FR4657	NC_002928	1230960	del	TG	T	T:27 TG:0	CDS	+	1895/2769	632/922	frameshift_variant c.1895delG p.Gly632fs	BPP_RS05740		pertactin autotransporter
FR4657	NC_002928	1792993	del	CGG	C	C:91 CGG:0
FR4657	NC_002928	1976780	ins	G	GC	GC:114 G:0	CDS	+	748/1097	250/364	frameshift_variant c.747dupC p.Trp250fs	BPP_RS09325		cobalamin biosynthesis protein CobW
FR4657	NC_002928	1983071	del	AT	A	A:64 AT:1
FR4657	NC_002928	2026868	del	GA	G	G:121 GA:0
FR4657	NC_002928	2379631	del	GC	G	G:159 GC:0	CDS	+	310/672	104/223	frameshift_variant c.310delC p.Arg104fs	BPP_RS11245		EscR/YscR/HrcR family type III secretion system export apparatus protein
FR4657	NC_002928	3037246	ins	G	GGC	GGC:139 G:0
FR4657	NC_002928	3506443	ins	C	CCGGCTCAG	CCGGCTCAG:50 C:5
FR4658	NC_002928	806606	del	CCAAGGACAAGGG	C	C:19 CCAAGGACAAGGG:0	CDS	+	763/3639	255/1212	conservative_inframe_deletion c.763_774delAAGGGCAAGGAC p.Lys255_Asp258del	BPP_RS03760		DUF490 domain-containing protein
FR4658	NC_002928	1024954	ins	A	AC	AC:54 A:0	CDS	+	614/1232	205/409	frameshift_variant c.613_614insC p.Ser205fs	BPP_RS04735		MFS transporter
FR4658	NC_002928	1230960	del	TG	T	T:31 TG:0	CDS	+	1895/2769	632/922	frameshift_variant c.1895delG p.Gly632fs	BPP_RS05740		pertactin autotransporter
FR4658	NC_002928	1976780	ins	G	GC	GC:70 G:0	CDS	+	748/1097	250/364	frameshift_variant c.747dupC p.Trp250fs	BPP_RS09325		cobalamin biosynthesis protein CobW
FR4658	NC_002928	1979491	del	TGCC	T	T:43 TGCC:0
FR4658	NC_002928	1983071	del	AT	A	A:43 AT:1
FR4658	NC_002928	2026868	del	GA	G	G:119 GA:0
FR4658	NC_002928	2379631	del	GC	G	G:151 GC:0	CDS	+	310/672	104/223	frameshift_variant c.310delC p.Arg104fs	BPP_RS11245		EscR/YscR/HrcR family type III secretion system export apparatus protein
FR4658	NC_002928	3037246	ins	G	GGC	GGC:95 G:0
FR4658	NC_002928	3506443	ins	C	CCGGCTCAG	CCGGCTCAG:44 C:2
FR4658	NC_002928	4041037	del	GTGCCAGCCA	G	G:63 GTGCCAGCCA:0	CDS	-	309/1296	101/431	conservative_inframe_deletion c.301_309delTGGCTGGCA p.Trp101_Ala103del	BPP_RS18850		D-amino acid dehydrogenase
FR4704	NC_002928	806606	del	CCAAGGACAAGGG	C	C:28 CCAAGGACAAGGG:0	CDS	+	763/3639	255/1212	conservative_inframe_deletion c.763_774delAAGGGCAAGGAC p.Lys255_Asp258del	BPP_RS03760		DUF490 domain-containing protein
FR4704	NC_002928	816114	del	TCCCGGCGCTGCCGC	T	T:95 TCCCGGCGCTGCCGC:0	CDS	+	241/693	81/230	frameshift_variant c.241_254delCCGGCGCTGCCGCC p.Pro81fs	BPP_RS03800		superoxide dismutase
FR4704	NC_002928	1024954	ins	A	AC	AC:54 A:0	CDS	+	614/1232	205/409	frameshift_variant c.613_614insC p.Ser205fs	BPP_RS04735		MFS transporter
FR4704	NC_002928	1230960	del	TG	T	T:27 TG:0	CDS	+	1895/2769	632/922	frameshift_variant c.1895delG p.Gly632fs	BPP_RS05740		pertactin autotransporter
FR4704	NC_002928	1792993	del	CG	C	C:40 CG:1
FR4704	NC_002928	1976780	ins	G	GC	GC:67 G:0	CDS	+	748/1097	250/364	frameshift_variant c.747dupC p.Trp250fs	BPP_RS09325		cobalamin biosynthesis protein CobW
FR4704	NC_002928	1983071	del	AT	A	A:52 AT:1
FR4704	NC_002928	2026868	del	GA	G	G:110 GA:0
FR4704	NC_002928	2209140	ins	G	GGC	GGC:86 G:0
FR4704	NC_002928	2379631	del	GC	G	G:134 GC:0	CDS	+	310/672	104/223	frameshift_variant c.310delC p.Arg104fs	BPP_RS11245		EscR/YscR/HrcR family type III secretion system export apparatus protein
FR4704	NC_002928	3037246	ins	G	GGC	GGC:106 G:0
FR4704	NC_002928	4263400	ins	C	CG	CG:43 C:1	CDS	-	1089/1650	363/549	frameshift_variant c.1089dupC p.Glu364fs	BPP_RS19895		2-aminobenzoate-CoA ligase
FR4705	NC_002928	806606	del	CCAAGGACAAGGG	C	C:20 CCAAGGACAAGGG:0	CDS	+	763/3639	255/1212	conservative_inframe_deletion c.763_774delAAGGGCAAGGAC p.Lys255_Asp258del	BPP_RS03760		DUF490 domain-containing protein
FR4705	NC_002928	816114	del	TCCCGGCGCTGCCGC	T	T:60 TCCCGGCGCTGCCGC:0	CDS	+	241/693	81/230	frameshift_variant c.241_254delCCGGCGCTGCCGCC p.Pro81fs	BPP_RS03800		superoxide dismutase
FR4705	NC_002928	1024954	ins	A	AC	AC:44 A:0	CDS	+	614/1232	205/409	frameshift_variant c.613_614insC p.Ser205fs	BPP_RS04735		MFS transporter
FR4705	NC_002928	1230960	del	TG	T	T:21 TG:0	CDS	+	1895/2769	632/922	frameshift_variant c.1895delG p.Gly632fs	BPP_RS05740		pertactin autotransporter
FR4705	NC_002928	1792993	del	CG	C	C:19 CG:1
FR4705	NC_002928	1976780	ins	G	GC	GC:49 G:0	CDS	+	748/1097	250/364	frameshift_variant c.747dupC p.Trp250fs	BPP_RS09325		cobalamin biosynthesis protein CobW
FR4705	NC_002928	1983071	del	AT	A	A:35 AT:1
FR4705	NC_002928	2026868	del	GA	G	G:59 GA:0
FR4705	NC_002928	2209140	ins	G	GGC	GGC:71 G:0
FR4705	NC_002928	2379631	del	GC	G	G:87 GC:0	CDS	+	310/672	104/223	frameshift_variant c.310delC p.Arg104fs	BPP_RS11245		EscR/YscR/HrcR family type III secretion system export apparatus protein
FR4705	NC_002928	2934351	del	ACCGGCCGCCGCGGCGCGCCGGGCCTGAGCAGGCAGCGGGCTCAGGC	A	A:10 ACCGGCCGCCGCGGCGCGCCGGGCCTGAGCAGGCAGCGGGCTCAGGC:0	CDS	+			gene_fusion n.2934352_2934397delCCGGCCGCCGCGGCGCGCCGGGCCTGAGCAGGCAGCGGGCTCAGGC	BPP_RS13845		IclR family transcriptional regulator
FR4705	NC_002928	3037246	ins	G	GGC	GGC:84 G:0
FR4705	NC_002928	3506443	ins	C	CCGGCTCAG	CCGGCTCAG:29 C:2
FR4705	NC_002928	4263400	ins	C	CG	CG:43 C:0	CDS	-	1089/1650	363/549	frameshift_variant c.1089dupC p.Glu364fs	BPP_RS19895		2-aminobenzoate-CoA ligase
FR4721	NC_002928	552447	del	GC	G	G:69 GC:0
FR4721	NC_002928	806606	del	CCAAGGACAAGGG	C	C:10 CCAAGGACAAGGG:0	CDS	+	763/3639	255/1212	conservative_inframe_deletion c.763_774delAAGGGCAAGGAC p.Lys255_Asp258del	BPP_RS03760		DUF490 domain-containing protein
FR4721	NC_002928	1024954	ins	A	AC	AC:45 A:0	CDS	+	614/1232	205/409	frameshift_variant c.613_614insC p.Ser205fs	BPP_RS04735		MFS transporter
FR4721	NC_002928	1230960	del	TG	T	T:17 TG:0	CDS	+	1895/2769	632/922	frameshift_variant c.1895delG p.Gly632fs	BPP_RS05740		pertactin autotransporter
FR4721	NC_002928	1976780	ins	G	GC	GC:44 G:0	CDS	+	748/1097	250/364	frameshift_variant c.747dupC p.Trp250fs	BPP_RS09325		cobalamin biosynthesis protein CobW
FR4721	NC_002928	1983071	del	AT	A	A:38 AT:1
FR4721	NC_002928	2026868	del	GA	G	G:76 GA:0
FR4721	NC_002928	2379631	del	GC	G	G:90 GC:0	CDS	+	310/672	104/223	frameshift_variant c.310delC p.Arg104fs	BPP_RS11245		EscR/YscR/HrcR family type III secretion system export apparatus protein
FR4721	NC_002928	3037246	ins	G	GGC	GGC:69 G:0
FR4729	NC_002928	806606	del	CCAAGGACAAGGG	C	C:25 CCAAGGACAAGGG:0	CDS	+	763/3639	255/1212	conservative_inframe_deletion c.763_774delAAGGGCAAGGAC p.Lys255_Asp258del	BPP_RS03760		DUF490 domain-containing protein
FR4729	NC_002928	1024954	ins	A	AC	AC:53 A:0	CDS	+	614/1232	205/409	frameshift_variant c.613_614insC p.Ser205fs	BPP_RS04735		MFS transporter
FR4729	NC_002928	1230960	del	TG	T	T:12 TG:0	CDS	+	1895/2769	632/922	frameshift_variant c.1895delG p.Gly632fs	BPP_RS05740		pertactin autotransporter
FR4729	NC_002928	1792993	del	CG	C	C:44 CG:0
FR4729	NC_002928	1976780	ins	G	GC	GC:69 G:0	CDS	+	748/1097	250/364	frameshift_variant c.747dupC p.Trp250fs	BPP_RS09325		cobalamin biosynthesis protein CobW
FR4729	NC_002928	1983071	del	AT	A	A:42 AT:2
FR4729	NC_002928	2026868	del	GA	G	G:93 GA:0
FR4729	NC_002928	2161178	del	TGGG	T	T:9 TGGG:0
FR4729	NC_002928	2379631	del	GC	G	G:117 GC:0	CDS	+	310/672	104/223	frameshift_variant c.310delC p.Arg104fs	BPP_RS11245		EscR/YscR/HrcR family type III secretion system export apparatus protein
FR4729	NC_002928	3037246	ins	G	GGC	GGC:91 G:0
FR4729	NC_002928	3506443	ins	C	CCGGCTCAG	CCGGCTCAG:46 C:5
FR4729	NC_002928	4585909	del	CA	C	C:50 CA:0
FR4733	NC_002928	806606	del	CCAAGGACAAGGG	C	C:40 CCAAGGACAAGGG:0	CDS	+	763/3639	255/1212	conservative_inframe_deletion c.763_774delAAGGGCAAGGAC p.Lys255_Asp258del	BPP_RS03760		DUF490 domain-containing protein
FR4733	NC_002928	1024954	ins	A	AC	AC:126 A:0	CDS	+	614/1232	205/409	frameshift_variant c.613_614insC p.Ser205fs	BPP_RS04735		MFS transporter
FR4733	NC_002928	1230960	del	TG	T	T:40 TG:0	CDS	+	1895/2769	632/922	frameshift_variant c.1895delG p.Gly632fs	BPP_RS05740		pertactin autotransporter
FR4733	NC_002928	1792993	del	CG	C	C:49 CG:2
FR4733	NC_002928	1976780	ins	G	GC	GC:131 G:0	CDS	+	748/1097	250/364	frameshift_variant c.747dupC p.Trp250fs	BPP_RS09325		cobalamin biosynthesis protein CobW
FR4733	NC_002928	1983071	del	AT	A	A:84 AT:3
FR4733	NC_002928	2026868	del	GA	G	G:141 GA:0
FR4733	NC_002928	2161178	del	TGG	T	T:5 TGG:0
FR4733	NC_002928	2379631	del	GC	G	G:179 GC:1	CDS	+	310/672	104/223	frameshift_variant c.310delC p.Arg104fs	BPP_RS11245		EscR/YscR/HrcR family type III secretion system export apparatus protein
FR4733	NC_002928	3037246	ins	G	GGC	GGC:152 G:0
FR4733	NC_002928	4307030	del	CCCGCG	C	C:145 CCCGCG:0	CDS	+	596/639	199/212	frameshift_variant c.596_600delCGCGC p.Pro199fs	BPP_RS20085		chemoreceptor glutamine deamidase CheD
FR4905	NC_002928	1714396	del	CG	C	C:56 CG:4	CDS	+	209/966	70/321	frameshift_variant c.209delG p.Gly70fs	BPP_RS08040		tripartite tricarboxylate transporter substrate binding protein
FR4905	NC_002928	1792993	del	CGG	C	C:52 CGG:0
FR4905	NC_002928	1976780	ins	G	GC	GC:50 G:0	CDS	+	748/1097	250/364	frameshift_variant c.747dupC p.Trp250fs	BPP_RS09325		cobalamin biosynthesis protein CobW
FR4905	NC_002928	2646974	ins	G	GT	GT:37 G:2
FR4933	NC_002928	806606	del	CCAAGGACAAGGG	C	C:24 CCAAGGACAAGGG:0	CDS	+	763/3639	255/1212	conservative_inframe_deletion c.763_774delAAGGGCAAGGAC p.Lys255_Asp258del	BPP_RS03760		DUF490 domain-containing protein
FR4933	NC_002928	1024954	ins	A	AC	AC:67 A:0	CDS	+	614/1232	205/409	frameshift_variant c.613_614insC p.Ser205fs	BPP_RS04735		MFS transporter
FR4933	NC_002928	1230960	del	TG	T	T:35 TG:0	CDS	+	1895/2769	632/922	frameshift_variant c.1895delG p.Gly632fs	BPP_RS05740		pertactin autotransporter
FR4933	NC_002928	1976780	ins	G	GC	GC:69 G:0	CDS	+	748/1097	250/364	frameshift_variant c.747dupC p.Trp250fs	BPP_RS09325		cobalamin biosynthesis protein CobW
FR4933	NC_002928	1983071	del	AT	A	A:41 AT:1
FR4933	NC_002928	2026868	del	GA	G	G:65 GA:0
FR4933	NC_002928	2379631	del	GC	G	G:61 GC:0	CDS	+	310/672	104/223	frameshift_variant c.310delC p.Arg104fs	BPP_RS11245		EscR/YscR/HrcR family type III secretion system export apparatus protein
FR4933	NC_002928	3037246	ins	G	GGC	GGC:73 G:0
FR4933	NC_002928	3157928	del	CGCGGGGACAGGCACCCTTGCCGCA	C	C:38 CGCGGGGACAGGCACCCTTGCCGCA:0
FR4933	NC_002928	3506443	ins	C	CCGGCTCAG	CCGGCTCAG:41 C:4
FR4933	NC_002928	4585909	del	CA	C	C:62 CA:0
FR4948	NC_002928	1714396	del	CG	C	C:31 CG:2	CDS	+	209/966	70/321	frameshift_variant c.209delG p.Gly70fs	BPP_RS08040		tripartite tricarboxylate transporter substrate binding protein
FR4948	NC_002928	1792993	del	CGG	C	C:23 CGG:0
FR4948	NC_002928	1976780	ins	G	GC	GC:40 G:2	CDS	+	748/1097	250/364	frameshift_variant c.747dupC p.Trp250fs	BPP_RS09325		cobalamin biosynthesis protein CobW
FR5011	NC_002928	1714396	del	CG	C	C:77 CG:7	CDS	+	209/966	70/321	frameshift_variant c.209delG p.Gly70fs	BPP_RS08040		tripartite tricarboxylate transporter substrate binding protein
FR5011	NC_002928	1792993	del	CGG	C	C:71 CGG:0
FR5011	NC_002928	1976780	ins	G	GC	GC:97 G:0	CDS	+	748/1097	250/364	frameshift_variant c.747dupC p.Trp250fs	BPP_RS09325		cobalamin biosynthesis protein CobW
FR5012	NC_002928	1714396	del	CG	C	C:69 CG:5	CDS	+	209/966	70/321	frameshift_variant c.209delG p.Gly70fs	BPP_RS08040		tripartite tricarboxylate transporter substrate binding protein
FR5012	NC_002928	1792993	del	CGG	C	C:95 CGG:0
FR5012	NC_002928	1976780	ins	G	GC	GC:99 G:0	CDS	+	748/1097	250/364	frameshift_variant c.747dupC p.Trp250fs	BPP_RS09325		cobalamin biosynthesis protein CobW
FR5041	NC_002928	467380	ins	A	AG	AG:99 A:10
FR5041	NC_002928	806606	del	CCAAGGACAAGGG	C	C:51 CCAAGGACAAGGG:0	CDS	+	763/3639	255/1212	conservative_inframe_deletion c.763_774delAAGGGCAAGGAC p.Lys255_Asp258del	BPP_RS03760		DUF490 domain-containing protein
FR5041	NC_002928	1024954	ins	A	AC	AC:178 A:0	CDS	+	614/1232	205/409	frameshift_variant c.613_614insC p.Ser205fs	BPP_RS04735		MFS transporter
FR5041	NC_002928	1230960	del	TG	T	T:60 TG:0	CDS	+	1895/2769	632/922	frameshift_variant c.1895delG p.Gly632fs	BPP_RS05740		pertactin autotransporter
FR5041	NC_002928	1976780	ins	G	GC	GC:127 G:0	CDS	+	748/1097	250/364	frameshift_variant c.747dupC p.Trp250fs	BPP_RS09325		cobalamin biosynthesis protein CobW
FR5041	NC_002928	1983071	del	AT	A	A:118 AT:2
FR5041	NC_002928	2026868	del	GA	G	G:144 GA:0
FR5041	NC_002928	2379631	del	GC	G	G:190 GC:0	CDS	+	310/672	104/223	frameshift_variant c.310delC p.Arg104fs	BPP_RS11245		EscR/YscR/HrcR family type III secretion system export apparatus protein
FR5041	NC_002928	2749376	del	TGC	T	T:164 TGC:0	CDS	+	843/990	281/329	frameshift_variant c.843_844delGC p.Leu282fs	BPP_RS12905		tripartite tricarboxylate transporter substrate binding protein
FR5041	NC_002928	3037246	ins	G	GGC	GGC:153 G:0
FR5041	NC_002928	3642171	del	GA	G	G:148 GA:1
FR5083	NC_002928	806606	del	CCAAGGACAAGGG	C	C:28 CCAAGGACAAGGG:0	CDS	+	763/3639	255/1212	conservative_inframe_deletion c.763_774delAAGGGCAAGGAC p.Lys255_Asp258del	BPP_RS03760		DUF490 domain-containing protein
FR5083	NC_002928	1024954	ins	A	AC	AC:48 A:0	CDS	+	614/1232	205/409	frameshift_variant c.613_614insC p.Ser205fs	BPP_RS04735		MFS transporter
FR5083	NC_002928	1230960	del	TG	T	T:33 TG:0	CDS	+	1895/2769	632/922	frameshift_variant c.1895delG p.Gly632fs	BPP_RS05740		pertactin autotransporter
FR5083	NC_002928	1792993	del	CG	C	C:64 CG:1
FR5083	NC_002928	1976780	ins	G	GC	GC:59 G:0	CDS	+	748/1097	250/364	frameshift_variant c.747dupC p.Trp250fs	BPP_RS09325		cobalamin biosynthesis protein CobW
FR5083	NC_002928	1983071	del	AT	A	A:50 AT:1
FR5083	NC_002928	2026868	del	GA	G	G:107 GA:0
FR5083	NC_002928	2317509	ins	C	CT	CT:75 C:0	CDS	+	1080/2889	360/962	frameshift_variant c.1079dupT p.Ile361fs	BPP_RS10905		HD domain-containing protein
FR5083	NC_002928	2379631	del	GC	G	G:147 GC:0	CDS	+	310/672	104/223	frameshift_variant c.310delC p.Arg104fs	BPP_RS11245		EscR/YscR/HrcR family type III secretion system export apparatus protein
FR5083	NC_002928	3037246	ins	G	GGC	GGC:131 G:0
FR5083	NC_002928	3642171	del	GA	G	G:80 GA:0
FR5217	NC_002928	806606	del	CCAAGGACAAGGG	C	C:24 CCAAGGACAAGGG:0	CDS	+	763/3639	255/1212	conservative_inframe_deletion c.763_774delAAGGGCAAGGAC p.Lys255_Asp258del	BPP_RS03760		DUF490 domain-containing protein
FR5217	NC_002928	1024954	ins	A	AC	AC:97 A:0	CDS	+	614/1232	205/409	frameshift_variant c.613_614insC p.Ser205fs	BPP_RS04735		MFS transporter
FR5217	NC_002928	1230960	del	TG	T	T:22 TG:0	CDS	+	1895/2769	632/922	frameshift_variant c.1895delG p.Gly632fs	BPP_RS05740		pertactin autotransporter
FR5217	NC_002928	1792993	del	CG	C	C:76 CG:3
FR5217	NC_002928	1976780	ins	G	GC	GC:115 G:0	CDS	+	748/1097	250/364	frameshift_variant c.747dupC p.Trp250fs	BPP_RS09325		cobalamin biosynthesis protein CobW
FR5217	NC_002928	1983071	del	AT	A	A:81 AT:3
FR5217	NC_002928	2026868	del	GA	G	G:171 GA:0
FR5217	NC_002928	2379631	del	GC	G	G:189 GC:1	CDS	+	310/672	104/223	frameshift_variant c.310delC p.Arg104fs	BPP_RS11245		EscR/YscR/HrcR family type III secretion system export apparatus protein
FR5217	NC_002928	2538995	ins	C	CGCGGCCGAG	CGCGGCCGAG:29 C:0	CDS	+	468/1347	156/448	disruptive_inframe_insertion c.459_467dupGGCCGAGGC p.Ala156_Ala157insAlaGluAla	BPP_RS11975		type II secretion system protein
FR5217	NC_002928	3037246	ins	G	GGC	GGC:181 G:0
FR5217	NC_002928	3223631	ins	C	CCGGA	CCGGA:95 C:11	CDS	-	48/753	16/250	frameshift_variant c.45_48dupTCCG p.Ala17fs	BPP_RS15135		ribonuclease PH
FR5217	NC_002928	3642171	del	GA	G	G:154 GA:2
FR5334	NC_002928	806606	del	CCAAGGACAAGGG	C	C:18 CCAAGGACAAGGG:0	CDS	+	763/3639	255/1212	conservative_inframe_deletion c.763_774delAAGGGCAAGGAC p.Lys255_Asp258del	BPP_RS03760		DUF490 domain-containing protein
FR5334	NC_002928	1024954	ins	A	AC	AC:74 A:0	CDS	+	614/1232	205/409	frameshift_variant c.613_614insC p.Ser205fs	BPP_RS04735		MFS transporter
FR5334	NC_002928	1230960	del	TG	T	T:50 TG:0	CDS	+	1895/2769	632/922	frameshift_variant c.1895delG p.Gly632fs	BPP_RS05740		pertactin autotransporter
FR5334	NC_002928	1976780	ins	G	GC	GC:72 G:1	CDS	+	748/1097	250/364	frameshift_variant c.747dupC p.Trp250fs	BPP_RS09325		cobalamin biosynthesis protein CobW
FR5334	NC_002928	1983071	del	AT	A	A:68 AT:1
FR5334	NC_002928	2026868	del	GA	G	G:146 GA:0
FR5334	NC_002928	2161178	del	TGGG	T	T:10 TGGG:0
FR5334	NC_002928	2379631	del	GC	G	G:157 GC:0	CDS	+	310/672	104/223	frameshift_variant c.310delC p.Arg104fs	BPP_RS11245		EscR/YscR/HrcR family type III secretion system export apparatus protein
FR5334	NC_002928	3037246	ins	G	GGC	GGC:121 G:0
FR5334	NC_002928	3506443	ins	C	CCGGCTCAG	CCGGCTCAG:38 C:4
FR5334	NC_002928	4041037	del	GTGCCAGCCA	G	G:70 GTGCCAGCCA:0	CDS	-	309/1296	101/431	conservative_inframe_deletion c.301_309delTGGCTGGCA p.Trp101_Ala103del	BPP_RS18850		D-amino acid dehydrogenase
FR5335	NC_002928	806606	del	CCAAGGACAAGGG	C	C:15 CCAAGGACAAGGG:0	CDS	+	763/3639	255/1212	conservative_inframe_deletion c.763_774delAAGGGCAAGGAC p.Lys255_Asp258del	BPP_RS03760		DUF490 domain-containing protein
FR5335	NC_002928	1024954	ins	A	AC	AC:52 A:0	CDS	+	614/1232	205/409	frameshift_variant c.613_614insC p.Ser205fs	BPP_RS04735		MFS transporter
FR5335	NC_002928	1228775	del	CGGCGG	C	C:29 CGGCGG:0
FR5335	NC_002928	1792993	del	CGG	C	C:56 CGG:0
FR5335	NC_002928	1976780	ins	G	GC	GC:65 G:0	CDS	+	748/1097	250/364	frameshift_variant c.747dupC p.Trp250fs	BPP_RS09325		cobalamin biosynthesis protein CobW
FR5335	NC_002928	1983071	del	AT	A	A:44 AT:2
FR5335	NC_002928	2026868	del	GA	G	G:101 GA:0
FR5335	NC_002928	2379631	del	GC	G	G:100 GC:0	CDS	+	310/672	104/223	frameshift_variant c.310delC p.Arg104fs	BPP_RS11245		EscR/YscR/HrcR family type III secretion system export apparatus protein
FR5335	NC_002928	2995497	ins	C	CCTG	CCTG:78 C:3	CDS	+	407/444	136/147	disruptive_inframe_insertion c.404_406dupTGC p.Leu135dup	BPP_RS14145		DoxX family protein
FR5335	NC_002928	4093413	del	GGGCCGCCGAATTCGGCGGCAAGGC	G	G:62 GGGCCGCCGAATTCGGCGGCAAGGC:0	CDS	+	167/909	56/302	disruptive_inframe_deletion c.167_190delAATTCGGCGGCAAGGCGGCCGCCG p.Glu56_Ala63del	BPP_RS19080		NAD(P)-dependent oxidoreductase
FR5366	NC_002928	806606	del	CCAAGGACAAGGG	C	C:17 CCAAGGACAAGGG:0	CDS	+	763/3639	255/1212	conservative_inframe_deletion c.763_774delAAGGGCAAGGAC p.Lys255_Asp258del	BPP_RS03760		DUF490 domain-containing protein
FR5366	NC_002928	1024954	ins	A	AC	AC:77 A:0	CDS	+	614/1232	205/409	frameshift_variant c.613_614insC p.Ser205fs	BPP_RS04735		MFS transporter
FR5366	NC_002928	1230960	del	TG	T	T:28 TG:0	CDS	+	1895/2769	632/922	frameshift_variant c.1895delG p.Gly632fs	BPP_RS05740		pertactin autotransporter
FR5366	NC_002928	1792993	del	CG	C	C:30 CG:1
FR5366	NC_002928	1976780	ins	G	GC	GC:95 G:0	CDS	+	748/1097	250/364	frameshift_variant c.747dupC p.Trp250fs	BPP_RS09325		cobalamin biosynthesis protein CobW
FR5366	NC_002928	1983071	del	AT	A	A:41 AT:3
FR5366	NC_002928	2026868	del	GA	G	G:100 GA:0
FR5366	NC_002928	2379631	del	GC	G	G:117 GC:0	CDS	+	310/672	104/223	frameshift_variant c.310delC p.Arg104fs	BPP_RS11245		EscR/YscR/HrcR family type III secretion system export apparatus protein
FR5366	NC_002928	3037246	ins	G	GGC	GGC:122 G:0
FR5366	NC_002928	4041037	del	GTGCCAGCCA	G	G:67 GTGCCAGCCA:0	CDS	-	309/1296	101/431	conservative_inframe_deletion c.301_309delTGGCTGGCA p.Trp101_Ala103del	BPP_RS18850		D-amino acid dehydrogenase
FR5366	NC_002928	4461925	del	ACG	A	A:65 ACG:0	CDS	+	131/1134	44/377	frameshift_variant c.131_132delCG p.Ala44fs	BPP_RS20825		peptidase
FR5531	NC_002928	806606	del	CCAAGGACAAGGG	C	C:15 CCAAGGACAAGGG:0	CDS	+	763/3639	255/1212	conservative_inframe_deletion c.763_774delAAGGGCAAGGAC p.Lys255_Asp258del	BPP_RS03760		DUF490 domain-containing protein
FR5531	NC_002928	1024954	ins	A	AC	AC:47 A:0	CDS	+	614/1232	205/409	frameshift_variant c.613_614insC p.Ser205fs	BPP_RS04735		MFS transporter
FR5531	NC_002928	1230960	del	TG	T	T:14 TG:0	CDS	+	1895/2769	632/922	frameshift_variant c.1895delG p.Gly632fs	BPP_RS05740		pertactin autotransporter
FR5531	NC_002928	1792993	del	CG	C	C:38 CG:3
FR5531	NC_002928	1976780	ins	G	GC	GC:33 G:0	CDS	+	748/1097	250/364	frameshift_variant c.747dupC p.Trp250fs	BPP_RS09325		cobalamin biosynthesis protein CobW
FR5531	NC_002928	1983071	del	AT	A	A:38 AT:3
FR5531	NC_002928	2026868	del	GA	G	G:69 GA:0
FR5531	NC_002928	2379631	del	GC	G	G:75 GC:0	CDS	+	310/672	104/223	frameshift_variant c.310delC p.Arg104fs	BPP_RS11245		EscR/YscR/HrcR family type III secretion system export apparatus protein
FR5531	NC_002928	2538995	ins	C	CGCGGCCGAG	CGCGGCCGAG:11 C:0	CDS	+	468/1347	156/448	disruptive_inframe_insertion c.459_467dupGGCCGAGGC p.Ala156_Ala157insAlaGluAla	BPP_RS11975		type II secretion system protein
FR5531	NC_002928	3037246	ins	G	GGC	GGC:96 G:0
FR5531	NC_002928	3642171	del	GA	G	G:59 GA:1
FR5540	NC_002928	806606	del	CCAAGGACAAGGG	C	C:22 CCAAGGACAAGGG:0	CDS	+	763/3639	255/1212	conservative_inframe_deletion c.763_774delAAGGGCAAGGAC p.Lys255_Asp258del	BPP_RS03760		DUF490 domain-containing protein
FR5540	NC_002928	1024954	ins	A	AC	AC:40 A:0	CDS	+	614/1232	205/409	frameshift_variant c.613_614insC p.Ser205fs	BPP_RS04735		MFS transporter
FR5540	NC_002928	1230960	del	TG	T	T:16 TG:0	CDS	+	1895/2769	632/922	frameshift_variant c.1895delG p.Gly632fs	BPP_RS05740		pertactin autotransporter
FR5540	NC_002928	1792993	del	CGG	C	C:58 CGG:0
FR5540	NC_002928	1976780	ins	G	GC	GC:59 G:0	CDS	+	748/1097	250/364	frameshift_variant c.747dupC p.Trp250fs	BPP_RS09325		cobalamin biosynthesis protein CobW
FR5540	NC_002928	1983071	del	AT	A	A:47 AT:2
FR5540	NC_002928	2026868	del	GA	G	G:74 GA:0
FR5540	NC_002928	2379631	del	GC	G	G:120 GC:0	CDS	+	310/672	104/223	frameshift_variant c.310delC p.Arg104fs	BPP_RS11245		EscR/YscR/HrcR family type III secretion system export apparatus protein
FR5540	NC_002928	3037246	ins	G	GGC	GGC:98 G:0
FR5546	NC_002928	806606	del	CCAAGGACAAGGG	C	C:27 CCAAGGACAAGGG:0	CDS	+	763/3639	255/1212	conservative_inframe_deletion c.763_774delAAGGGCAAGGAC p.Lys255_Asp258del	BPP_RS03760		DUF490 domain-containing protein
FR5546	NC_002928	1024954	ins	A	AC	AC:57 A:0	CDS	+	614/1232	205/409	frameshift_variant c.613_614insC p.Ser205fs	BPP_RS04735		MFS transporter
FR5546	NC_002928	1230960	del	TG	T	T:16 TG:0	CDS	+	1895/2769	632/922	frameshift_variant c.1895delG p.Gly632fs	BPP_RS05740		pertactin autotransporter
FR5546	NC_002928	1792993	del	CGG	C	C:60 CGG:0
FR5546	NC_002928	1976780	ins	G	GC	GC:55 G:0	CDS	+	748/1097	250/364	frameshift_variant c.747dupC p.Trp250fs	BPP_RS09325		cobalamin biosynthesis protein CobW
FR5546	NC_002928	1983071	del	AT	A	A:43 AT:3
FR5546	NC_002928	2026868	del	GA	G	G:93 GA:0
FR5546	NC_002928	2379631	del	GC	G	G:100 GC:0	CDS	+	310/672	104/223	frameshift_variant c.310delC p.Arg104fs	BPP_RS11245		EscR/YscR/HrcR family type III secretion system export apparatus protein
FR5546	NC_002928	3037246	ins	G	GGC	GGC:84 G:0
FR5553	NC_002928	806606	del	CCAAGGACAAGGG	C	C:33 CCAAGGACAAGGG:0	CDS	+	763/3639	255/1212	conservative_inframe_deletion c.763_774delAAGGGCAAGGAC p.Lys255_Asp258del	BPP_RS03760		DUF490 domain-containing protein
FR5553	NC_002928	1024954	ins	A	AC	AC:76 A:0	CDS	+	614/1232	205/409	frameshift_variant c.613_614insC p.Ser205fs	BPP_RS04735		MFS transporter
FR5553	NC_002928	1230960	del	TG	T	T:39 TG:0	CDS	+	1895/2769	632/922	frameshift_variant c.1895delG p.Gly632fs	BPP_RS05740		pertactin autotransporter
FR5553	NC_002928	1792993	del	CG	C	C:74 CG:0
FR5553	NC_002928	1976780	ins	G	GC	GC:94 G:0	CDS	+	748/1097	250/364	frameshift_variant c.747dupC p.Trp250fs	BPP_RS09325		cobalamin biosynthesis protein CobW
FR5553	NC_002928	1983071	del	AT	A	A:55 AT:1
FR5553	NC_002928	2026868	del	GA	G	G:131 GA:0
FR5553	NC_002928	2161178	del	TGGG	T	T:15 TGGG:0
FR5553	NC_002928	2379631	del	GC	G	G:186 GC:0	CDS	+	310/672	104/223	frameshift_variant c.310delC p.Arg104fs	BPP_RS11245		EscR/YscR/HrcR family type III secretion system export apparatus protein
FR5553	NC_002928	3037246	ins	G	GGC	GGC:164 G:0
FR5553	NC_002928	3506443	ins	C	CCGGCTCAG	CCGGCTCAG:66 C:6
FR5561	NC_002928	806606	del	CCAAGGACAAGGG	C	C:54 CCAAGGACAAGGG:0	CDS	+	763/3639	255/1212	conservative_inframe_deletion c.763_774delAAGGGCAAGGAC p.Lys255_Asp258del	BPP_RS03760		DUF490 domain-containing protein
FR5561	NC_002928	1024954	ins	A	AC	AC:115 A:0	CDS	+	614/1232	205/409	frameshift_variant c.613_614insC p.Ser205fs	BPP_RS04735		MFS transporter
FR5561	NC_002928	1230960	del	TG	T	T:71 TG:0	CDS	+	1895/2769	632/922	frameshift_variant c.1895delG p.Gly632fs	BPP_RS05740		pertactin autotransporter
FR5561	NC_002928	1792993	del	CGG	C	C:72 CGG:1
FR5561	NC_002928	1976780	ins	G	GC	GC:108 G:0	CDS	+	748/1097	250/364	frameshift_variant c.747dupC p.Trp250fs	BPP_RS09325		cobalamin biosynthesis protein CobW
FR5561	NC_002928	1983071	del	AT	A	A:80 AT:2
FR5561	NC_002928	2026868	del	GA	G	G:134 GA:0
FR5561	NC_002928	2379631	del	GC	G	G:174 GC:0	CDS	+	310/672	104/223	frameshift_variant c.310delC p.Arg104fs	BPP_RS11245		EscR/YscR/HrcR family type III secretion system export apparatus protein
FR5561	NC_002928	2408580	ins	A	AG	AG:22 A:0
FR5561	NC_002928	3037246	ins	G	GGC	GGC:143 G:0
FR5562	NC_002928	806606	del	CCAAGGACAAGGG	C	C:34 CCAAGGACAAGGG:0	CDS	+	763/3639	255/1212	conservative_inframe_deletion c.763_774delAAGGGCAAGGAC p.Lys255_Asp258del	BPP_RS03760		DUF490 domain-containing protein
FR5562	NC_002928	1024954	ins	A	AC	AC:113 A:0	CDS	+	614/1232	205/409	frameshift_variant c.613_614insC p.Ser205fs	BPP_RS04735		MFS transporter
FR5562	NC_002928	1230960	del	TG	T	T:33 TG:0	CDS	+	1895/2769	632/922	frameshift_variant c.1895delG p.Gly632fs	BPP_RS05740		pertactin autotransporter
FR5562	NC_002928	1792993	del	CG	C	C:45 CG:2
FR5562	NC_002928	1976780	ins	G	GC	GC:106 G:0	CDS	+	748/1097	250/364	frameshift_variant c.747dupC p.Trp250fs	BPP_RS09325		cobalamin biosynthesis protein CobW
FR5562	NC_002928	1983071	del	AT	A	A:87 AT:1
FR5562	NC_002928	2026868	del	GA	G	G:104 GA:0
FR5562	NC_002928	2379631	del	GC	G	G:122 GC:0	CDS	+	310/672	104/223	frameshift_variant c.310delC p.Arg104fs	BPP_RS11245		EscR/YscR/HrcR family type III secretion system export apparatus protein
FR5562	NC_002928	3037246	ins	G	GGC	GGC:133 G:0
FR5676	NC_002928	806606	del	CCAAGGACAAGGG	C	C:23 CCAAGGACAAGGG:0	CDS	+	763/3639	255/1212	conservative_inframe_deletion c.763_774delAAGGGCAAGGAC p.Lys255_Asp258del	BPP_RS03760		DUF490 domain-containing protein
FR5676	NC_002928	1024954	ins	A	AC	AC:66 A:0	CDS	+	614/1232	205/409	frameshift_variant c.613_614insC p.Ser205fs	BPP_RS04735		MFS transporter
FR5676	NC_002928	1230960	del	TG	T	T:31 TG:0	CDS	+	1895/2769	632/922	frameshift_variant c.1895delG p.Gly632fs	BPP_RS05740		pertactin autotransporter
FR5676	NC_002928	1636437	ins	T	TCGCCGC	TCGCCGC:64 T:0	CDS	+	918/930	306/309	disruptive_inframe_insertion c.912_917dupCGCCGC p.Ala305_Ala306dup	BPP_RS07645		elongation factor Ts
FR5676	NC_002928	1792993	del	CG	C	C:67 CG:3
FR5676	NC_002928	1857792	del	TCTTGGCAGGAGC	T	T:69 TCTTGGCAGGAGC:0
FR5676	NC_002928	1976780	ins	G	GC	GC:80 G:0	CDS	+	748/1097	250/364	frameshift_variant c.747dupC p.Trp250fs	BPP_RS09325		cobalamin biosynthesis protein CobW
FR5676	NC_002928	1983071	del	ATT	A	A:54 ATT:0
FR5676	NC_002928	2026868	del	GA	G	G:130 GA:0
FR5676	NC_002928	2379631	del	GC	G	G:153 GC:0	CDS	+	310/672	104/223	frameshift_variant c.310delC p.Arg104fs	BPP_RS11245		EscR/YscR/HrcR family type III secretion system export apparatus protein
FR5676	NC_002928	3037246	ins	G	GGC	GGC:121 G:0
FR5676	NC_002928	3506443	ins	C	CCGGCTCAG	CCGGCTCAG:49 C:4
FR5696	NC_002928	806606	del	CCAAGGACAAGGG	C	C:77 CCAAGGACAAGGG:0	CDS	+	763/3639	255/1212	conservative_inframe_deletion c.763_774delAAGGGCAAGGAC p.Lys255_Asp258del	BPP_RS03760		DUF490 domain-containing protein
FR5696	NC_002928	1024954	ins	A	AC	AC:138 A:0	CDS	+	614/1232	205/409	frameshift_variant c.613_614insC p.Ser205fs	BPP_RS04735		MFS transporter
FR5696	NC_002928	1230960	del	TG	T	T:56 TG:0	CDS	+	1895/2769	632/922	frameshift_variant c.1895delG p.Gly632fs	BPP_RS05740		pertactin autotransporter
FR5696	NC_002928	1792993	del	CGG	C	C:110 CGG:0
FR5696	NC_002928	1976780	ins	G	GC	GC:145 G:0	CDS	+	748/1097	250/364	frameshift_variant c.747dupC p.Trp250fs	BPP_RS09325		cobalamin biosynthesis protein CobW
FR5696	NC_002928	1983071	del	AT	A	A:104 AT:7
FR5696	NC_002928	2026868	del	GA	G	G:184 GA:0
FR5696	NC_002928	2379631	del	GC	G	G:247 GC:0	CDS	+	310/672	104/223	frameshift_variant c.310delC p.Arg104fs	BPP_RS11245		EscR/YscR/HrcR family type III secretion system export apparatus protein
FR5696	NC_002928	2408580	ins	A	AG	AG:22 A:0
FR5696	NC_002928	3037246	ins	G	GGC	GGC:193 G:0
FR5699	NC_002928	806606	del	CCAAGGACAAGGG	C	C:18 CCAAGGACAAGGG:0	CDS	+	763/3639	255/1212	conservative_inframe_deletion c.763_774delAAGGGCAAGGAC p.Lys255_Asp258del	BPP_RS03760		DUF490 domain-containing protein
FR5699	NC_002928	1024954	ins	A	AC	AC:65 A:0	CDS	+	614/1232	205/409	frameshift_variant c.613_614insC p.Ser205fs	BPP_RS04735		MFS transporter
FR5699	NC_002928	1230960	del	TG	T	T:20 TG:0	CDS	+	1895/2769	632/922	frameshift_variant c.1895delG p.Gly632fs	BPP_RS05740		pertactin autotransporter
FR5699	NC_002928	1792993	del	CG	C	C:48 CG:1
FR5699	NC_002928	1976780	ins	G	GC	GC:59 G:0	CDS	+	748/1097	250/364	frameshift_variant c.747dupC p.Trp250fs	BPP_RS09325		cobalamin biosynthesis protein CobW
FR5699	NC_002928	1983071	del	AT	A	A:29 AT:1
FR5699	NC_002928	2026868	del	GA	G	G:93 GA:0
FR5699	NC_002928	2379631	del	GC	G	G:135 GC:0	CDS	+	310/672	104/223	frameshift_variant c.310delC p.Arg104fs	BPP_RS11245		EscR/YscR/HrcR family type III secretion system export apparatus protein
FR5699	NC_002928	3037246	ins	G	GGC	GGC:99 G:0
FR5699	NC_002928	4585909	del	CA	C	C:36 CA:0
FR5700	NC_002928	806606	del	CCAAGGACAAGGG	C	C:21 CCAAGGACAAGGG:0	CDS	+	763/3639	255/1212	conservative_inframe_deletion c.763_774delAAGGGCAAGGAC p.Lys255_Asp258del	BPP_RS03760		DUF490 domain-containing protein
FR5700	NC_002928	1024954	ins	A	AC	AC:57 A:0	CDS	+	614/1232	205/409	frameshift_variant c.613_614insC p.Ser205fs	BPP_RS04735		MFS transporter
FR5700	NC_002928	1230960	del	TG	T	T:36 TG:0	CDS	+	1895/2769	632/922	frameshift_variant c.1895delG p.Gly632fs	BPP_RS05740		pertactin autotransporter
FR5700	NC_002928	1792993	del	CG	C	C:47 CG:2
FR5700	NC_002928	1976780	ins	G	GC	GC:65 G:0	CDS	+	748/1097	250/364	frameshift_variant c.747dupC p.Trp250fs	BPP_RS09325		cobalamin biosynthesis protein CobW
FR5700	NC_002928	1983071	del	AT	A	A:50 AT:1
FR5700	NC_002928	2026868	del	GA	G	G:95 GA:0
FR5700	NC_002928	2379631	del	GC	G	G:139 GC:1	CDS	+	310/672	104/223	frameshift_variant c.310delC p.Arg104fs	BPP_RS11245		EscR/YscR/HrcR family type III secretion system export apparatus protein
FR5700	NC_002928	3037246	ins	G	GGC	GGC:119 G:0
FR5700	NC_002928	3506443	ins	C	CCGGCTCAG	CCGGCTCAG:44 C:3
FR5700	NC_002928	4585909	del	CA	C	C:44 CA:0
FR5701	NC_002928	806606	del	CCAAGGACAAGGG	C	C:35 CCAAGGACAAGGG:0	CDS	+	763/3639	255/1212	conservative_inframe_deletion c.763_774delAAGGGCAAGGAC p.Lys255_Asp258del	BPP_RS03760		DUF490 domain-containing protein
FR5701	NC_002928	1024954	ins	A	AC	AC:63 A:0	CDS	+	614/1232	205/409	frameshift_variant c.613_614insC p.Ser205fs	BPP_RS04735		MFS transporter
FR5701	NC_002928	1230960	del	TG	T	T:28 TG:0	CDS	+	1895/2769	632/922	frameshift_variant c.1895delG p.Gly632fs	BPP_RS05740		pertactin autotransporter
FR5701	NC_002928	1792993	del	CG	C	C:51 CG:0
FR5701	NC_002928	1976780	ins	G	GC	GC:65 G:0	CDS	+	748/1097	250/364	frameshift_variant c.747dupC p.Trp250fs	BPP_RS09325		cobalamin biosynthesis protein CobW
FR5701	NC_002928	1983071	del	AT	A	A:59 AT:2
FR5701	NC_002928	2026868	del	GA	G	G:107 GA:0
FR5701	NC_002928	2379631	del	GC	G	G:151 GC:0	CDS	+	310/672	104/223	frameshift_variant c.310delC p.Arg104fs	BPP_RS11245		EscR/YscR/HrcR family type III secretion system export apparatus protein
FR5701	NC_002928	3037246	ins	G	GGC	GGC:138 G:0
FR5701	NC_002928	4585909	del	CA	C	C:48 CA:2
FR5702	NC_002928	806606	del	CCAAGGACAAGGG	C	C:36 CCAAGGACAAGGG:0	CDS	+	763/3639	255/1212	conservative_inframe_deletion c.763_774delAAGGGCAAGGAC p.Lys255_Asp258del	BPP_RS03760		DUF490 domain-containing protein
FR5702	NC_002928	1024954	ins	A	AC	AC:55 A:0	CDS	+	614/1232	205/409	frameshift_variant c.613_614insC p.Ser205fs	BPP_RS04735		MFS transporter
FR5702	NC_002928	1230960	del	TG	T	T:15 TG:0	CDS	+	1895/2769	632/922	frameshift_variant c.1895delG p.Gly632fs	BPP_RS05740		pertactin autotransporter
FR5702	NC_002928	1792993	del	CG	C	C:48 CG:0
FR5702	NC_002928	1976780	ins	G	GC	GC:91 G:0	CDS	+	748/1097	250/364	frameshift_variant c.747dupC p.Trp250fs	BPP_RS09325		cobalamin biosynthesis protein CobW
FR5702	NC_002928	1983071	del	AT	A	A:55 AT:1
FR5702	NC_002928	2026868	del	GA	G	G:108 GA:0
FR5702	NC_002928	2379631	del	GC	G	G:143 GC:0	CDS	+	310/672	104/223	frameshift_variant c.310delC p.Arg104fs	BPP_RS11245		EscR/YscR/HrcR family type III secretion system export apparatus protein
FR5702	NC_002928	3037246	ins	G	GGC	GGC:114 G:0
FR5702	NC_002928	4585909	del	CA	C	C:33 CA:0
FR5721	NC_002928	806606	del	CCAAGGACAAGGG	C	C:30 CCAAGGACAAGGG:0	CDS	+	763/3639	255/1212	conservative_inframe_deletion c.763_774delAAGGGCAAGGAC p.Lys255_Asp258del	BPP_RS03760		DUF490 domain-containing protein
FR5721	NC_002928	1024954	ins	A	AC	AC:90 A:0	CDS	+	614/1232	205/409	frameshift_variant c.613_614insC p.Ser205fs	BPP_RS04735		MFS transporter
FR5721	NC_002928	1230960	del	TG	T	T:40 TG:0	CDS	+	1895/2769	632/922	frameshift_variant c.1895delG p.Gly632fs	BPP_RS05740		pertactin autotransporter
FR5721	NC_002928	1792993	del	CG	C	C:70 CG:0
FR5721	NC_002928	1976780	ins	G	GC	GC:98 G:0	CDS	+	748/1097	250/364	frameshift_variant c.747dupC p.Trp250fs	BPP_RS09325		cobalamin biosynthesis protein CobW
FR5721	NC_002928	1983071	del	AT	A	A:63 AT:1
FR5721	NC_002928	2026868	del	GA	G	G:158 GA:0
FR5721	NC_002928	2379631	del	GC	G	G:202 GC:0	CDS	+	310/672	104/223	frameshift_variant c.310delC p.Arg104fs	BPP_RS11245		EscR/YscR/HrcR family type III secretion system export apparatus protein
FR5721	NC_002928	3037246	ins	G	GGC	GGC:164 G:0
FR5721	NC_002928	4585909	del	CA	C	C:60 CA:0
FR5743	NC_002928	112033	del	GGC	G	G:32 GGC:0	CDS	+	1162/1914	388/637	frameshift_variant c.1162_1163delGC p.Ala388fs	BPP_RS00560		hypothetical protein
FR5743	NC_002928	806606	del	CCAAGGACAAGGG	C	C:21 CCAAGGACAAGGG:0	CDS	+	763/3639	255/1212	conservative_inframe_deletion c.763_774delAAGGGCAAGGAC p.Lys255_Asp258del	BPP_RS03760		DUF490 domain-containing protein
FR5743	NC_002928	1024954	ins	A	AC	AC:48 A:0	CDS	+	614/1232	205/409	frameshift_variant c.613_614insC p.Ser205fs	BPP_RS04735		MFS transporter
FR5743	NC_002928	1230960	del	TG	T	T:32 TG:0	CDS	+	1895/2769	632/922	frameshift_variant c.1895delG p.Gly632fs	BPP_RS05740		pertactin autotransporter
FR5743	NC_002928	1792993	del	CG	C	C:45 CG:3
FR5743	NC_002928	1976780	ins	G	GC	GC:84 G:0	CDS	+	748/1097	250/364	frameshift_variant c.747dupC p.Trp250fs	BPP_RS09325		cobalamin biosynthesis protein CobW
FR5743	NC_002928	1983071	del	AT	A	A:57 AT:4
FR5743	NC_002928	2026868	del	GA	G	G:83 GA:0
FR5743	NC_002928	2379631	del	GC	G	G:139 GC:0	CDS	+	310/672	104/223	frameshift_variant c.310delC p.Arg104fs	BPP_RS11245		EscR/YscR/HrcR family type III secretion system export apparatus protein
FR5743	NC_002928	3037246	ins	G	GGC	GGC:89 G:0
FR5743	NC_002928	3506443	ins	C	CCGGCTCAG	CCGGCTCAG:49 C:3
FR5743	NC_002928	4017322	del	CCGCGCGCGCCGCGGCCCGCGGCG	C	C:26 CCGCGCGCGCCGCGGCCCGCGGCG:0
FR5745	NC_002928	806606	del	CCAAGGACAAGGG	C	C:25 CCAAGGACAAGGG:0	CDS	+	763/3639	255/1212	conservative_inframe_deletion c.763_774delAAGGGCAAGGAC p.Lys255_Asp258del	BPP_RS03760		DUF490 domain-containing protein
FR5745	NC_002928	1024954	ins	A	AC	AC:54 A:0	CDS	+	614/1232	205/409	frameshift_variant c.613_614insC p.Ser205fs	BPP_RS04735		MFS transporter
FR5745	NC_002928	1230960	del	TG	T	T:31 TG:0	CDS	+	1895/2769	632/922	frameshift_variant c.1895delG p.Gly632fs	BPP_RS05740		pertactin autotransporter
FR5745	NC_002928	1792993	del	CG	C	C:39 CG:2
FR5745	NC_002928	1976780	ins	G	GC	GC:69 G:0	CDS	+	748/1097	250/364	frameshift_variant c.747dupC p.Trp250fs	BPP_RS09325		cobalamin biosynthesis protein CobW
FR5745	NC_002928	1983071	del	AT	A	A:43 AT:0
FR5745	NC_002928	2026868	del	GA	G	G:109 GA:0
FR5745	NC_002928	2209140	ins	G	GGC	GGC:84 G:0
FR5745	NC_002928	2379631	del	GC	G	G:111 GC:0	CDS	+	310/672	104/223	frameshift_variant c.310delC p.Arg104fs	BPP_RS11245		EscR/YscR/HrcR family type III secretion system export apparatus protein
FR5745	NC_002928	3037246	ins	G	GGC	GGC:93 G:1
FR5745	NC_002928	3506443	ins	C	CCGGCTCAG	CCGGCTCAG:27 C:2
FR5745	NC_002928	4263400	ins	C	CG	CG:41 C:2	CDS	-	1089/1650	363/549	frameshift_variant c.1089dupC p.Glu364fs	BPP_RS19895		2-aminobenzoate-CoA ligase
FR5770	NC_002928	806606	del	CCAAGGACAAGGG	C	C:22 CCAAGGACAAGGG:0	CDS	+	763/3639	255/1212	conservative_inframe_deletion c.763_774delAAGGGCAAGGAC p.Lys255_Asp258del	BPP_RS03760		DUF490 domain-containing protein
FR5770	NC_002928	1024954	ins	A	AC	AC:73 A:0	CDS	+	614/1232	205/409	frameshift_variant c.613_614insC p.Ser205fs	BPP_RS04735		MFS transporter
FR5770	NC_002928	1230960	del	TG	T	T:43 TG:0	CDS	+	1895/2769	632/922	frameshift_variant c.1895delG p.Gly632fs	BPP_RS05740		pertactin autotransporter
FR5770	NC_002928	1792993	del	CG	C	C:32 CG:1
FR5770	NC_002928	1976780	ins	G	GC	GC:86 G:0	CDS	+	748/1097	250/364	frameshift_variant c.747dupC p.Trp250fs	BPP_RS09325		cobalamin biosynthesis protein CobW
FR5770	NC_002928	1983071	del	AT	A	A:58 AT:1
FR5770	NC_002928	2026868	del	GA	G	G:77 GA:1
FR5770	NC_002928	2379631	del	GC	G	G:139 GC:0	CDS	+	310/672	104/223	frameshift_variant c.310delC p.Arg104fs	BPP_RS11245		EscR/YscR/HrcR family type III secretion system export apparatus protein
FR5770	NC_002928	3037246	ins	G	GGC	GGC:68 G:0
FR5770	NC_002928	4585909	del	CA	C	C:45 CA:0
FR5826	NC_002928	806606	del	CCAAGGACAAGGG	C	C:24 CCAAGGACAAGGG:0	CDS	+	763/3639	255/1212	conservative_inframe_deletion c.763_774delAAGGGCAAGGAC p.Lys255_Asp258del	BPP_RS03760		DUF490 domain-containing protein
FR5826	NC_002928	1024954	ins	A	AC	AC:50 A:0	CDS	+	614/1232	205/409	frameshift_variant c.613_614insC p.Ser205fs	BPP_RS04735		MFS transporter
FR5826	NC_002928	1230960	del	TG	T	T:19 TG:0	CDS	+	1895/2769	632/922	frameshift_variant c.1895delG p.Gly632fs	BPP_RS05740		pertactin autotransporter
FR5826	NC_002928	1792993	del	CG	C	C:37 CG:2
FR5826	NC_002928	1976780	ins	G	GC	GC:75 G:0	CDS	+	748/1097	250/364	frameshift_variant c.747dupC p.Trp250fs	BPP_RS09325		cobalamin biosynthesis protein CobW
FR5826	NC_002928	1983071	del	AT	A	A:55 AT:0
FR5826	NC_002928	2026868	del	GA	G	G:112 GA:0
FR5826	NC_002928	2379631	del	GC	G	G:110 GC:0	CDS	+	310/672	104/223	frameshift_variant c.310delC p.Arg104fs	BPP_RS11245		EscR/YscR/HrcR family type III secretion system export apparatus protein
FR5826	NC_002928	3037246	ins	G	GGC	GGC:101 G:0
FR5840	NC_002928	806606	del	CCAAGGACAAGGG	C	C:13 CCAAGGACAAGGG:0	CDS	+	763/3639	255/1212	conservative_inframe_deletion c.763_774delAAGGGCAAGGAC p.Lys255_Asp258del	BPP_RS03760		DUF490 domain-containing protein
FR5840	NC_002928	1024954	ins	A	AC	AC:32 A:0	CDS	+	614/1232	205/409	frameshift_variant c.613_614insC p.Ser205fs	BPP_RS04735		MFS transporter
FR5840	NC_002928	1088463	del	GGCGCGGGGCGGGCACGGCGTGCCAGTC	G	G:17 GGCGCGGGGCGGGCACGGCGTGCCAGTC:0	CDS	-	759/1446	245/481	conservative_inframe_deletion c.733_759delGACTGGCACGCCGTGCCCGCCCCGCGC p.Asp245_Arg253del	BPP_RS05015		amidase
FR5840	NC_002928	1230960	del	TG	T	T:27 TG:0	CDS	+	1895/2769	632/922	frameshift_variant c.1895delG p.Gly632fs	BPP_RS05740		pertactin autotransporter
FR5840	NC_002928	1792993	del	CG	C	C:22 CG:0
FR5840	NC_002928	1976780	ins	G	GC	GC:55 G:0	CDS	+	748/1097	250/364	frameshift_variant c.747dupC p.Trp250fs	BPP_RS09325		cobalamin biosynthesis protein CobW
FR5840	NC_002928	1983071	del	AT	A	A:27 AT:0
FR5840	NC_002928	2026868	del	GA	G	G:59 GA:0
FR5840	NC_002928	2379631	del	GC	G	G:98 GC:0	CDS	+	310/672	104/223	frameshift_variant c.310delC p.Arg104fs	BPP_RS11245		EscR/YscR/HrcR family type III secretion system export apparatus protein
FR5840	NC_002928	3037246	ins	G	GGC	GGC:57 G:0
FR5846	NC_002928	806606	del	CCAAGGACAAGGG	C	C:16 CCAAGGACAAGGG:0	CDS	+	763/3639	255/1212	conservative_inframe_deletion c.763_774delAAGGGCAAGGAC p.Lys255_Asp258del	BPP_RS03760		DUF490 domain-containing protein
FR5846	NC_002928	1024954	ins	A	AC	AC:51 A:0	CDS	+	614/1232	205/409	frameshift_variant c.613_614insC p.Ser205fs	BPP_RS04735		MFS transporter
FR5846	NC_002928	1229350	del	CG	C	C:86 CG:0	CDS	+	283/2769	95/922	frameshift_variant c.283delG p.Val95fs	BPP_RS05740		pertactin autotransporter
FR5846	NC_002928	1792993	del	CG	C	C:46 CG:0
FR5846	NC_002928	1975354	del	TA	T	T:50 TA:0
FR5846	NC_002928	1976780	ins	G	GC	GC:58 G:0	CDS	+	748/1097	250/364	frameshift_variant c.747dupC p.Trp250fs	BPP_RS09325		cobalamin biosynthesis protein CobW
FR5846	NC_002928	1983071	del	AT	A	A:45 AT:2
FR5846	NC_002928	2026868	del	GA	G	G:73 GA:0
FR5846	NC_002928	2379631	del	GC	G	G:115 GC:0	CDS	+	310/672	104/223	frameshift_variant c.310delC p.Arg104fs	BPP_RS11245		EscR/YscR/HrcR family type III secretion system export apparatus protein
FR5846	NC_002928	3129126	del	GCGCGCCGGCCGCGCCGGCCGCCGCGCAAGC	G	G:13 GCGCGCCGGCCGCGCCGGCCGCCGCGCAAGC:0	CDS	+	105/1593	35/530	disruptive_inframe_deletion c.105_134delGCCGGCCGCGCCGGCCGCCGCGCAAGCCGC p.Pro36_Ala45del	BPP_RS14745		DUF1800 domain-containing protein
FR5898	NC_002928	806606	del	CCAAGGACAAGGG	C	C:23 CCAAGGACAAGGG:0	CDS	+	763/3639	255/1212	conservative_inframe_deletion c.763_774delAAGGGCAAGGAC p.Lys255_Asp258del	BPP_RS03760		DUF490 domain-containing protein
FR5898	NC_002928	1024954	ins	A	AC	AC:61 A:0	CDS	+	614/1232	205/409	frameshift_variant c.613_614insC p.Ser205fs	BPP_RS04735		MFS transporter
FR5898	NC_002928	1230960	del	TG	T	T:39 TG:0	CDS	+	1895/2769	632/922	frameshift_variant c.1895delG p.Gly632fs	BPP_RS05740		pertactin autotransporter
FR5898	NC_002928	1792993	del	CG	C	C:41 CG:3
FR5898	NC_002928	1976780	ins	G	GC	GC:74 G:0	CDS	+	748/1097	250/364	frameshift_variant c.747dupC p.Trp250fs	BPP_RS09325		cobalamin biosynthesis protein CobW
FR5898	NC_002928	1983071	del	AT	A	A:46 AT:2
FR5898	NC_002928	2026868	del	GA	G	G:98 GA:1
FR5898	NC_002928	2379631	del	GC	G	G:122 GC:0	CDS	+	310/672	104/223	frameshift_variant c.310delC p.Arg104fs	BPP_RS11245		EscR/YscR/HrcR family type III secretion system export apparatus protein
FR5898	NC_002928	3037246	ins	G	GGC	GGC:112 G:0
FR5898	NC_002928	3506443	ins	C	CCGGCTCAG	CCGGCTCAG:37 C:3
FR5898	NC_002928	4585909	del	CA	C	C:44 CA:0
FR5909	NC_002928	806606	del	CCAAGGACAAGGG	C	C:16 CCAAGGACAAGGG:0	CDS	+	763/3639	255/1212	conservative_inframe_deletion c.763_774delAAGGGCAAGGAC p.Lys255_Asp258del	BPP_RS03760		DUF490 domain-containing protein
FR5909	NC_002928	1024954	ins	A	AC	AC:79 A:0	CDS	+	614/1232	205/409	frameshift_variant c.613_614insC p.Ser205fs	BPP_RS04735		MFS transporter
FR5909	NC_002928	1230960	del	TG	T	T:26 TG:0	CDS	+	1895/2769	632/922	frameshift_variant c.1895delG p.Gly632fs	BPP_RS05740		pertactin autotransporter
FR5909	NC_002928	1792993	del	CG	C	C:54 CG:3
FR5909	NC_002928	1976780	ins	G	GC	GC:87 G:0	CDS	+	748/1097	250/364	frameshift_variant c.747dupC p.Trp250fs	BPP_RS09325		cobalamin biosynthesis protein CobW
FR5909	NC_002928	1983071	del	AT	A	A:52 AT:1
FR5909	NC_002928	2026868	del	GA	G	G:118 GA:0
FR5909	NC_002928	2379631	del	GC	G	G:124 GC:0	CDS	+	310/672	104/223	frameshift_variant c.310delC p.Arg104fs	BPP_RS11245		EscR/YscR/HrcR family type III secretion system export apparatus protein
FR5909	NC_002928	3037246	ins	G	GGC	GGC:136 G:0
FR5909	NC_002928	4585909	del	CA	C	C:59 CA:0
FR5923	NC_002928	806606	del	CCAAGGACAAGGG	C	C:17 CCAAGGACAAGGG:0	CDS	+	763/3639	255/1212	conservative_inframe_deletion c.763_774delAAGGGCAAGGAC p.Lys255_Asp258del	BPP_RS03760		DUF490 domain-containing protein
FR5923	NC_002928	1024954	ins	A	AC	AC:74 A:0	CDS	+	614/1232	205/409	frameshift_variant c.613_614insC p.Ser205fs	BPP_RS04735		MFS transporter
FR5923	NC_002928	1230960	del	TG	T	T:24 TG:0	CDS	+	1895/2769	632/922	frameshift_variant c.1895delG p.Gly632fs	BPP_RS05740		pertactin autotransporter
FR5923	NC_002928	1792993	del	CGG	C	C:44 CGG:0
FR5923	NC_002928	1976780	ins	G	GC	GC:67 G:0	CDS	+	748/1097	250/364	frameshift_variant c.747dupC p.Trp250fs	BPP_RS09325		cobalamin biosynthesis protein CobW
FR5923	NC_002928	1983071	del	AT	A	A:26 AT:0
FR5923	NC_002928	2026868	del	GA	G	G:98 GA:0
FR5923	NC_002928	2379631	del	GC	G	G:122 GC:0	CDS	+	310/672	104/223	frameshift_variant c.310delC p.Arg104fs	BPP_RS11245		EscR/YscR/HrcR family type III secretion system export apparatus protein
FR5923	NC_002928	2811978	ins	T	TTCGCAG	TTCGCAG:79 T:0
FR5923	NC_002928	3037246	ins	G	GGC	GGC:98 G:0
FR5923	NC_002928	4214328	del	GCGCCGGCCTGCCCGGCCCGGCGC	G	G:12 GCGCCGGCCTGCCCGGCCCGGCGC:0
FR5939	NC_002928	806606	del	CCAAGGACAAGGG	C	C:24 CCAAGGACAAGGG:0	CDS	+	763/3639	255/1212	conservative_inframe_deletion c.763_774delAAGGGCAAGGAC p.Lys255_Asp258del	BPP_RS03760		DUF490 domain-containing protein
FR5939	NC_002928	1024954	ins	A	AC	AC:67 A:0	CDS	+	614/1232	205/409	frameshift_variant c.613_614insC p.Ser205fs	BPP_RS04735		MFS transporter
FR5939	NC_002928	1230960	del	TG	T	T:33 TG:0	CDS	+	1895/2769	632/922	frameshift_variant c.1895delG p.Gly632fs	BPP_RS05740		pertactin autotransporter
FR5939	NC_002928	1792993	del	CG	C	C:50 CG:2
FR5939	NC_002928	1976780	ins	G	GC	GC:98 G:1	CDS	+	748/1097	250/364	frameshift_variant c.747dupC p.Trp250fs	BPP_RS09325		cobalamin biosynthesis protein CobW
FR5939	NC_002928	1983071	del	AT	A	A:53 AT:3
FR5939	NC_002928	2026868	del	GA	G	G:152 GA:0
FR5939	NC_002928	2161178	del	TGGG	T	T:12 TGGG:0
FR5939	NC_002928	2379631	del	GC	G	G:150 GC:0	CDS	+	310/672	104/223	frameshift_variant c.310delC p.Arg104fs	BPP_RS11245		EscR/YscR/HrcR family type III secretion system export apparatus protein
FR5939	NC_002928	3037246	ins	G	GGC	GGC:155 G:0
FR5939	NC_002928	3506443	ins	C	CCGGCTCAG	CCGGCTCAG:62 C:7
FR5939	NC_002928	3642171	del	GA	G	G:118 GA:5
FR5951	NC_002928	806606	del	CCAAGGACAAGGG	C	C:32 CCAAGGACAAGGG:0	CDS	+	763/3639	255/1212	conservative_inframe_deletion c.763_774delAAGGGCAAGGAC p.Lys255_Asp258del	BPP_RS03760		DUF490 domain-containing protein
FR5951	NC_002928	1024954	ins	A	AC	AC:109 A:0	CDS	+	614/1232	205/409	frameshift_variant c.613_614insC p.Ser205fs	BPP_RS04735		MFS transporter
FR5951	NC_002928	1080468	ins	A	ACGGGCAAGCGCATCGCCGCCGCCGCCG	ACGGGCAAGCGCATCGCCGCCGCCGCCG:16 A:1	CDS	+	727/1428	243/475	conservative_inframe_insertion c.700_726dupGCCGCCGCCGCCGCGGGCAAGCGCATC p.Ala234_Ile242dup	BPP_RS04975		aldehyde dehydrogenase family protein
FR5951	NC_002928	1230960	del	TG	T	T:48 TG:0	CDS	+	1895/2769	632/922	frameshift_variant c.1895delG p.Gly632fs	BPP_RS05740		pertactin autotransporter
FR5951	NC_002928	1792993	del	CGG	C	C:75 CGG:0
FR5951	NC_002928	1976780	ins	G	GC	GC:125 G:0	CDS	+	748/1097	250/364	frameshift_variant c.747dupC p.Trp250fs	BPP_RS09325		cobalamin biosynthesis protein CobW
FR5951	NC_002928	1983071	del	AT	A	A:64 AT:2
FR5951	NC_002928	2026868	del	GA	G	G:150 GA:0
FR5951	NC_002928	2161178	del	TGGG	T	T:13 TGGG:0
FR5951	NC_002928	2379631	del	GC	G	G:175 GC:0	CDS	+	310/672	104/223	frameshift_variant c.310delC p.Arg104fs	BPP_RS11245		EscR/YscR/HrcR family type III secretion system export apparatus protein
FR5951	NC_002928	2811978	ins	T	TTCGCAG	TTCGCAG:104 T:0
FR5951	NC_002928	3037246	ins	G	GGC	GGC:160 G:0
FR5958	NC_002928	806606	del	CCAAGGACAAGGG	C	C:29 CCAAGGACAAGGG:0	CDS	+	763/3639	255/1212	conservative_inframe_deletion c.763_774delAAGGGCAAGGAC p.Lys255_Asp258del	BPP_RS03760		DUF490 domain-containing protein
FR5958	NC_002928	1024954	ins	A	AC	AC:74 A:0	CDS	+	614/1232	205/409	frameshift_variant c.613_614insC p.Ser205fs	BPP_RS04735		MFS transporter
FR5958	NC_002928	1230960	del	TG	T	T:39 TG:0	CDS	+	1895/2769	632/922	frameshift_variant c.1895delG p.Gly632fs	BPP_RS05740		pertactin autotransporter
FR5958	NC_002928	1385476	del	CG	C	C:88 CG:0	CDS	+	31/1353	11/450	frameshift_variant c.31delG p.Val11fs	BPP_RS06405		MmgE/PrpD family protein
FR5958	NC_002928	1714396	del	CG	C	C:50 CG:2	CDS	+	209/966	70/321	frameshift_variant c.209delG p.Gly70fs	BPP_RS08040		tripartite tricarboxylate transporter substrate binding protein
FR5958	NC_002928	1792260	del	CG	C	C:53 CG:0
FR5958	NC_002928	1792993	del	CG	C	C:43 CG:0
FR5958	NC_002928	1976780	ins	G	GC	GC:77 G:0	CDS	+	748/1097	250/364	frameshift_variant c.747dupC p.Trp250fs	BPP_RS09325		cobalamin biosynthesis protein CobW
FR5958	NC_002928	1983071	del	AT	A	A:66 AT:0
FR5958	NC_002928	2026868	del	GA	G	G:118 GA:0
FR5958	NC_002928	2379631	del	GC	G	G:132 GC:0	CDS	+	310/672	104/223	frameshift_variant c.310delC p.Arg104fs	BPP_RS11245		EscR/YscR/HrcR family type III secretion system export apparatus protein
FR5958	NC_002928	3037246	ins	G	GGC	GGC:103 G:0
FR5958	NC_002928	3124640	del	CGCCCTG	C	C:39 CGCCCTG:0	CDS	+	53/1193	18/396	disruptive_inframe_deletion c.53_58delCCCTGG p.Ala18_Leu19del	BPP_RS22580		hypothetical protein
FR5958	NC_002928	3506443	ins	C	CCGGCTCAG	CCGGCTCAG:35 C:1
FR5960	NC_002928	806606	del	CCAAGGACAAGGG	C	C:68 CCAAGGACAAGGG:0	CDS	+	763/3639	255/1212	conservative_inframe_deletion c.763_774delAAGGGCAAGGAC p.Lys255_Asp258del	BPP_RS03760		DUF490 domain-containing protein
FR5960	NC_002928	1024954	ins	A	AC	AC:213 A:0	CDS	+	614/1232	205/409	frameshift_variant c.613_614insC p.Ser205fs	BPP_RS04735		MFS transporter
FR5960	NC_002928	1088463	del	GGCGCGGGGCGGGCACGGCGTGCCAGTC	G	G:116 GGCGCGGGGCGGGCACGGCGTGCCAGTC:0	CDS	-	759/1446	245/481	conservative_inframe_deletion c.733_759delGACTGGCACGCCGTGCCCGCCCCGCGC p.Asp245_Arg253del	BPP_RS05015		amidase
FR5960	NC_002928	1230960	del	TG	T	T:109 TG:0	CDS	+	1895/2769	632/922	frameshift_variant c.1895delG p.Gly632fs	BPP_RS05740		pertactin autotransporter
FR5960	NC_002928	1792993	del	CG	C	C:93 CG:1
FR5960	NC_002928	1857792	del	TCTTGGCAGGAGC	T	T:127 TCTTGGCAGGAGC:0
FR5960	NC_002928	1976780	ins	G	GC	GC:222 G:0	CDS	+	748/1097	250/364	frameshift_variant c.747dupC p.Trp250fs	BPP_RS09325		cobalamin biosynthesis protein CobW
FR5960	NC_002928	1983071	del	AT	A	A:104 AT:9
FR5960	NC_002928	1986039	del	ACAAGCCGGCCGG	A	A:133 ACAAGCCGGCCGG:0	CDS	+	904/2910	302/969	conservative_inframe_deletion c.904_915delGGCAAGCCGGCC p.Gly302_Ala305del	BPP_RS09365		translation initiation factor IF-2
FR5960	NC_002928	2026868	del	GA	G	G:233 GA:0
FR5960	NC_002928	2161178	del	TGG	T	T:10 TGG:0
FR5960	NC_002928	2379631	del	GC	G	G:322 GC:0	CDS	+	310/672	104/223	frameshift_variant c.310delC p.Arg104fs	BPP_RS11245		EscR/YscR/HrcR family type III secretion system export apparatus protein
FR5960	NC_002928	3037246	ins	G	GGC	GGC:228 G:0
FR6018	NC_002928	806606	del	CCAAGGACAAGGG	C	C:35 CCAAGGACAAGGG:0	CDS	+	763/3639	255/1212	conservative_inframe_deletion c.763_774delAAGGGCAAGGAC p.Lys255_Asp258del	BPP_RS03760		DUF490 domain-containing protein
FR6018	NC_002928	1024954	ins	A	AC	AC:84 A:0	CDS	+	614/1232	205/409	frameshift_variant c.613_614insC p.Ser205fs	BPP_RS04735		MFS transporter
FR6018	NC_002928	1230960	del	TG	T	T:37 TG:0	CDS	+	1895/2769	632/922	frameshift_variant c.1895delG p.Gly632fs	BPP_RS05740		pertactin autotransporter
FR6018	NC_002928	1714396	del	CG	C	C:76 CG:6	CDS	+	209/966	70/321	frameshift_variant c.209delG p.Gly70fs	BPP_RS08040		tripartite tricarboxylate transporter substrate binding protein
FR6018	NC_002928	1792260	del	CG	C	C:89 CG:0
FR6018	NC_002928	1792993	del	CG	C	C:55 CG:2
FR6018	NC_002928	1976780	ins	G	GC	GC:83 G:0	CDS	+	748/1097	250/364	frameshift_variant c.747dupC p.Trp250fs	BPP_RS09325		cobalamin biosynthesis protein CobW
FR6018	NC_002928	1983071	del	AT	A	A:56 AT:4
FR6018	NC_002928	2026868	del	GA	G	G:127 GA:0
FR6018	NC_002928	2161178	del	TGGG	T	T:10 TGGG:0
FR6018	NC_002928	2379631	del	GC	G	G:158 GC:0	CDS	+	310/672	104/223	frameshift_variant c.310delC p.Arg104fs	BPP_RS11245		EscR/YscR/HrcR family type III secretion system export apparatus protein
FR6018	NC_002928	2934351	del	ACCGGCCGCCGCGGCGCGCCGGGCCTGAGCAGGCAGCGGGCTCAGGC	A	A:17 ACCGGCCGCCGCGGCGCGCCGGGCCTGAGCAGGCAGCGGGCTCAGGC:1	CDS	+			gene_fusion n.2934352_2934397delCCGGCCGCCGCGGCGCGCCGGGCCTGAGCAGGCAGCGGGCTCAGGC	BPP_RS13845		IclR family transcriptional regulator
FR6018	NC_002928	3037246	ins	G	GGC	GGC:128 G:0
FR6018	NC_002928	4734895	del	ACCGGGCGCATCGCGCCCGGTCCGGACTACGGCCATAGTAACCGGGCCGGC	A	A:43 ACCGGGCGCATCGCGCCCGGTCCGGACTACGGCCATAGTAACCGGGCCGGC:0	CDS	-	35/1800	1/599	frameshift_variant&start_lost c.-15_35delGCCGGCCCGGTTACTATGGCCGTAGTCCGGACCGGGCGCGATGCGCCCGG p.Met1fs	BPP_RS22155		peptidase M14
FR6032	NC_002928	806606	del	CCAAGGACAAGGG	C	C:36 CCAAGGACAAGGG:0	CDS	+	763/3639	255/1212	conservative_inframe_deletion c.763_774delAAGGGCAAGGAC p.Lys255_Asp258del	BPP_RS03760		DUF490 domain-containing protein
FR6032	NC_002928	1024954	ins	A	AC	AC:82 A:0	CDS	+	614/1232	205/409	frameshift_variant c.613_614insC p.Ser205fs	BPP_RS04735		MFS transporter
FR6032	NC_002928	1230960	del	TG	T	T:30 TG:0	CDS	+	1895/2769	632/922	frameshift_variant c.1895delG p.Gly632fs	BPP_RS05740		pertactin autotransporter
FR6032	NC_002928	1792993	del	CG	C	C:62 CG:0
FR6032	NC_002928	1857792	del	TCTTGGCAGGAGC	T	T:97 TCTTGGCAGGAGC:0
FR6032	NC_002928	1976780	ins	G	GC	GC:74 G:0	CDS	+	748/1097	250/364	frameshift_variant c.747dupC p.Trp250fs	BPP_RS09325		cobalamin biosynthesis protein CobW
FR6032	NC_002928	1983071	del	AT	A	A:64 AT:0
FR6032	NC_002928	2026868	del	GA	G	G:107 GA:0
FR6032	NC_002928	2379631	del	GC	G	G:151 GC:0	CDS	+	310/672	104/223	frameshift_variant c.310delC p.Arg104fs	BPP_RS11245		EscR/YscR/HrcR family type III secretion system export apparatus protein
FR6032	NC_002928	2507829	del	CG	C	C:51 CG:0	CDS	+	433/1572	145/523	frameshift_variant c.433delG p.Ala145fs	BPP_RS11840		glucose-6-phosphate isomerase
FR6032	NC_002928	3037246	ins	G	GGC	GGC:107 G:0
FR6051	NC_002928	806606	del	CCAAGGACAAGGG	C	C:21 CCAAGGACAAGGG:0	CDS	+	763/3639	255/1212	conservative_inframe_deletion c.763_774delAAGGGCAAGGAC p.Lys255_Asp258del	BPP_RS03760		DUF490 domain-containing protein
FR6051	NC_002928	1024954	ins	A	AC	AC:47 A:0	CDS	+	614/1232	205/409	frameshift_variant c.613_614insC p.Ser205fs	BPP_RS04735		MFS transporter
FR6051	NC_002928	1230960	del	TG	T	T:23 TG:0	CDS	+	1895/2769	632/922	frameshift_variant c.1895delG p.Gly632fs	BPP_RS05740		pertactin autotransporter
FR6051	NC_002928	1677582	del	TGCAGCGCCACGCCGAGTTCCTGCA	T	T:32 TGCAGCGCCACGCCGAGTTCCTGCA:1	CDS	-	1399/1734	459/577	disruptive_inframe_deletion c.1376_1399delTGCAGGAACTCGGCGTGGCGCTGC p.Leu459_Leu466del	BPP_RS07860		thiamine pyrophosphate protein
FR6051	NC_002928	1792993	del	CG	C	C:36 CG:0
FR6051	NC_002928	1976780	ins	G	GC	GC:51 G:0	CDS	+	748/1097	250/364	frameshift_variant c.747dupC p.Trp250fs	BPP_RS09325		cobalamin biosynthesis protein CobW
FR6051	NC_002928	1983071	del	AT	A	A:34 AT:2
FR6051	NC_002928	2026868	del	GA	G	G:85 GA:0
FR6051	NC_002928	2077797	del	AGC	A	A:76 AGC:0	CDS	+	310/705	104/234	frameshift_variant c.310_311delCG p.Arg104fs	BPP_RS09760		phosphate ABC transporter ATP-binding protein
FR6051	NC_002928	2161178	del	TGGG	T	T:10 TGGG:0
FR6051	NC_002928	2379631	del	GC	G	G:104 GC:0	CDS	+	310/672	104/223	frameshift_variant c.310delC p.Arg104fs	BPP_RS11245		EscR/YscR/HrcR family type III secretion system export apparatus protein
FR6051	NC_002928	3037246	ins	G	GGC	GGC:104 G:1
FR6051	NC_002928	4041037	del	GTGCCAGCCA	G	G:55 GTGCCAGCCA:0	CDS	-	309/1296	101/431	conservative_inframe_deletion c.301_309delTGGCTGGCA p.Trp101_Ala103del	BPP_RS18850		D-amino acid dehydrogenase
FR6068	NC_002928	453476	del	TCG	T	T:42 TCG:0	CDS	-	433/1338	144/445	frameshift_variant c.432_433delCG p.Glu145fs	BPP_RS02185		flagellar protein FlgA
FR6068	NC_002928	806606	del	CCAAGGACAAGGG	C	C:21 CCAAGGACAAGGG:0	CDS	+	763/3639	255/1212	conservative_inframe_deletion c.763_774delAAGGGCAAGGAC p.Lys255_Asp258del	BPP_RS03760		DUF490 domain-containing protein
FR6068	NC_002928	1024954	ins	A	AC	AC:45 A:0	CDS	+	614/1232	205/409	frameshift_variant c.613_614insC p.Ser205fs	BPP_RS04735		MFS transporter
FR6068	NC_002928	1229846	ins	C	CG	CG:11 C:0	CDS	+	785/2769	262/922	frameshift_variant c.784dupG p.Asp262fs	BPP_RS05740		pertactin autotransporter
FR6068	NC_002928	1437860	ins	T	TC	TC:16 T:0	CDS	+	28/552	10/183	frameshift_variant c.27dupC p.Asp10fs	BPP_RS06665		ATPase
FR6068	NC_002928	1792260	del	CG	C	C:51 CG:0
FR6068	NC_002928	1792993	del	CG	C	C:27 CG:0
FR6068	NC_002928	1976780	ins	G	GC	GC:67 G:0	CDS	+	748/1097	250/364	frameshift_variant c.747dupC p.Trp250fs	BPP_RS09325		cobalamin biosynthesis protein CobW
FR6068	NC_002928	1983071	del	AT	A	A:42 AT:2
FR6068	NC_002928	2026868	del	GA	G	G:85 GA:0
FR6068	NC_002928	2379631	del	GC	G	G:81 GC:0	CDS	+	310/672	104/223	frameshift_variant c.310delC p.Arg104fs	BPP_RS11245		EscR/YscR/HrcR family type III secretion system export apparatus protein
FR6071	NC_002928	806606	del	CCAAGGACAAGGG	C	C:49 CCAAGGACAAGGG:0	CDS	+	763/3639	255/1212	conservative_inframe_deletion c.763_774delAAGGGCAAGGAC p.Lys255_Asp258del	BPP_RS03760		DUF490 domain-containing protein
FR6071	NC_002928	1024954	ins	A	AC	AC:94 A:0	CDS	+	614/1232	205/409	frameshift_variant c.613_614insC p.Ser205fs	BPP_RS04735		MFS transporter
FR6071	NC_002928	1230960	del	TG	T	T:63 TG:0	CDS	+	1895/2769	632/922	frameshift_variant c.1895delG p.Gly632fs	BPP_RS05740		pertactin autotransporter
FR6071	NC_002928	1792993	del	CG	C	C:64 CG:1
FR6071	NC_002928	1976780	ins	G	GC	GC:90 G:0	CDS	+	748/1097	250/364	frameshift_variant c.747dupC p.Trp250fs	BPP_RS09325		cobalamin biosynthesis protein CobW
FR6071	NC_002928	1983071	del	AT	A	A:53 AT:2
FR6071	NC_002928	2026868	del	GA	G	G:133 GA:0
FR6071	NC_002928	2161178	del	TGG	T	T:8 TGG:0
FR6071	NC_002928	2379631	del	GC	G	G:179 GC:0	CDS	+	310/672	104/223	frameshift_variant c.310delC p.Arg104fs	BPP_RS11245		EscR/YscR/HrcR family type III secretion system export apparatus protein
FR6071	NC_002928	3037246	ins	G	GGC	GGC:135 G:0
FR6071	NC_002928	3169110	ins	C	CGGCGGCCCTGGCGGCCCT	CGGCGGCCCTGGCGGCCCT:51 C:0	CDS	+	1045/1182	349/393	conservative_inframe_insertion c.1027_1044dupGCCCTGGCGGCCCTGGCG p.Ala343_Ala348dup	BPP_RS22585		8-amino-7-oxononanoate synthase
FR6071	NC_002928	3241665	ins	C	CA	CA:33 C:0
FR6071	NC_002928	3497307	del	GT	G	G:96 GT:4
FR6071	NC_002928	3642171	del	GA	G	G:126 GA:2
FR6092	NC_002928	806606	del	CCAAGGACAAGGG	C	C:12 CCAAGGACAAGGG:0	CDS	+	763/3639	255/1212	conservative_inframe_deletion c.763_774delAAGGGCAAGGAC p.Lys255_Asp258del	BPP_RS03760		DUF490 domain-containing protein
FR6092	NC_002928	1024954	ins	A	AC	AC:33 A:0	CDS	+	614/1232	205/409	frameshift_variant c.613_614insC p.Ser205fs	BPP_RS04735		MFS transporter
FR6092	NC_002928	1230960	del	TG	T	T:14 TG:0	CDS	+	1895/2769	632/922	frameshift_variant c.1895delG p.Gly632fs	BPP_RS05740		pertactin autotransporter
FR6092	NC_002928	1792260	ins	C	CG	CG:14 C:0
FR6092	NC_002928	1792993	del	CG	C	C:25 CG:1
FR6092	NC_002928	1976780	ins	G	GC	GC:54 G:0	CDS	+	748/1097	250/364	frameshift_variant c.747dupC p.Trp250fs	BPP_RS09325		cobalamin biosynthesis protein CobW
FR6092	NC_002928	1983071	del	AT	A	A:35 AT:2
FR6092	NC_002928	2026868	del	GA	G	G:75 GA:0
FR6092	NC_002928	2379631	del	GC	G	G:80 GC:0	CDS	+	310/672	104/223	frameshift_variant c.310delC p.Arg104fs	BPP_RS11245		EscR/YscR/HrcR family type III secretion system export apparatus protein
FR6092	NC_002928	2538995	ins	C	CGCGGCCGAG	CGCGGCCGAG:14 C:0	CDS	+	468/1347	156/448	disruptive_inframe_insertion c.459_467dupGGCCGAGGC p.Ala156_Ala157insAlaGluAla	BPP_RS11975		type II secretion system protein
FR6092	NC_002928	3037246	ins	G	GGC	GGC:58 G:0
FR6092	NC_002928	3223631	ins	C	CCGGA	CCGGA:40 C:2	CDS	-	48/753	16/250	frameshift_variant c.45_48dupTCCG p.Ala17fs	BPP_RS15135		ribonuclease PH
FR6092	NC_002928	3506443	ins	C	CCGGCTCAG	CCGGCTCAG:19 C:2
FR6092	NC_002928	3642171	del	GA	G	G:49 GA:0
FR6094	NC_002928	806606	del	CCAAGGACAAGGG	C	C:17 CCAAGGACAAGGG:0	CDS	+	763/3639	255/1212	conservative_inframe_deletion c.763_774delAAGGGCAAGGAC p.Lys255_Asp258del	BPP_RS03760		DUF490 domain-containing protein
FR6094	NC_002928	1024954	ins	A	AC	AC:38 A:0	CDS	+	614/1232	205/409	frameshift_variant c.613_614insC p.Ser205fs	BPP_RS04735		MFS transporter
FR6094	NC_002928	1229350	del	CG	C	C:52 CG:0	CDS	+	283/2769	95/922	frameshift_variant c.283delG p.Val95fs	BPP_RS05740		pertactin autotransporter
FR6094	NC_002928	1792993	del	CGG	C	C:35 CGG:0
FR6094	NC_002928	1976780	ins	G	GC	GC:19 G:0	CDS	+	748/1097	250/364	frameshift_variant c.747dupC p.Trp250fs	BPP_RS09325		cobalamin biosynthesis protein CobW
FR6094	NC_002928	1983071	del	AT	A	A:40 AT:1
FR6094	NC_002928	2026868	del	GA	G	G:70 GA:0
FR6094	NC_002928	2379631	del	GC	G	G:72 GC:0	CDS	+	310/672	104/223	frameshift_variant c.310delC p.Arg104fs	BPP_RS11245		EscR/YscR/HrcR family type III secretion system export apparatus protein
FR6094	NC_002928	3186605	del	CGCCGACGCCGCGCCCGGCCAGCAG	C	C:29 CGCCGACGCCGCGCCCGGCCAGCAG:0	CDS	+	947/2085	316/694	disruptive_inframe_deletion c.947_970delCCGGCCAGCAGGCCGACGCCGCGC p.Pro316_Ala323del	BPP_RS14990		hypothetical protein
FR6095	NC_002928	1024954	ins	A	AC	AC:33 A:0	CDS	+	614/1232	205/409	frameshift_variant c.613_614insC p.Ser205fs	BPP_RS04735		MFS transporter
FR6095	NC_002928	1230960	del	TG	T	T:23 TG:0	CDS	+	1895/2769	632/922	frameshift_variant c.1895delG p.Gly632fs	BPP_RS05740		pertactin autotransporter
FR6095	NC_002928	1792993	del	CG	C	C:10 CG:1
FR6095	NC_002928	1976780	ins	G	GC	GC:35 G:0	CDS	+	748/1097	250/364	frameshift_variant c.747dupC p.Trp250fs	BPP_RS09325		cobalamin biosynthesis protein CobW
FR6095	NC_002928	1983071	del	AT	A	A:38 AT:1
FR6095	NC_002928	2026868	del	GA	G	G:40 GA:0
FR6095	NC_002928	2379631	del	GC	G	G:58 GC:0	CDS	+	310/672	104/223	frameshift_variant c.310delC p.Arg104fs	BPP_RS11245		EscR/YscR/HrcR family type III secretion system export apparatus protein
FR6095	NC_002928	3037246	ins	G	GGC	GGC:84 G:0
FR6095	NC_002928	3506443	ins	C	CCGGCTCAG	CCGGCTCAG:22 C:2
FR6096	NC_002928	806606	del	CCAAGGACAAGGG	C	C:24 CCAAGGACAAGGG:0	CDS	+	763/3639	255/1212	conservative_inframe_deletion c.763_774delAAGGGCAAGGAC p.Lys255_Asp258del	BPP_RS03760		DUF490 domain-containing protein
FR6096	NC_002928	1024954	ins	A	AC	AC:38 A:0	CDS	+	614/1232	205/409	frameshift_variant c.613_614insC p.Ser205fs	BPP_RS04735		MFS transporter
FR6096	NC_002928	1230960	del	TG	T	T:22 TG:0	CDS	+	1895/2769	632/922	frameshift_variant c.1895delG p.Gly632fs	BPP_RS05740		pertactin autotransporter
FR6096	NC_002928	1792993	del	CG	C	C:24 CG:1
FR6096	NC_002928	1976780	ins	G	GC	GC:46 G:0	CDS	+	748/1097	250/364	frameshift_variant c.747dupC p.Trp250fs	BPP_RS09325		cobalamin biosynthesis protein CobW
FR6096	NC_002928	1983071	del	AT	A	A:27 AT:0
FR6096	NC_002928	2026868	del	GA	G	G:83 GA:0
FR6096	NC_002928	2379631	del	GC	G	G:80 GC:0	CDS	+	310/672	104/223	frameshift_variant c.310delC p.Arg104fs	BPP_RS11245		EscR/YscR/HrcR family type III secretion system export apparatus protein
FR6096	NC_002928	3037246	ins	G	GGC	GGC:81 G:0
FR6096	NC_002928	3506443	ins	C	CCGGCTCAG	CCGGCTCAG:41 C:3
FR6097	NC_002928	806606	del	CCAAGGACAAGGG	C	C:20 CCAAGGACAAGGG:0	CDS	+	763/3639	255/1212	conservative_inframe_deletion c.763_774delAAGGGCAAGGAC p.Lys255_Asp258del	BPP_RS03760		DUF490 domain-containing protein
FR6097	NC_002928	1024954	ins	A	AC	AC:40 A:0	CDS	+	614/1232	205/409	frameshift_variant c.613_614insC p.Ser205fs	BPP_RS04735		MFS transporter
FR6097	NC_002928	1230960	del	TG	T	T:17 TG:0	CDS	+	1895/2769	632/922	frameshift_variant c.1895delG p.Gly632fs	BPP_RS05740		pertactin autotransporter
FR6097	NC_002928	1976780	ins	G	GC	GC:47 G:0	CDS	+	748/1097	250/364	frameshift_variant c.747dupC p.Trp250fs	BPP_RS09325		cobalamin biosynthesis protein CobW
FR6097	NC_002928	1983071	del	AT	A	A:43 AT:1
FR6097	NC_002928	2026868	del	GA	G	G:71 GA:0
FR6097	NC_002928	2379631	del	GC	G	G:85 GC:0	CDS	+	310/672	104/223	frameshift_variant c.310delC p.Arg104fs	BPP_RS11245		EscR/YscR/HrcR family type III secretion system export apparatus protein
FR6097	NC_002928	3037246	ins	G	GGC	GGC:66 G:0
FR6097	NC_002928	3157928	del	CGCGGGGACAGGCACCCTTGCCGCA	C	C:29 CGCGGGGACAGGCACCCTTGCCGCA:0
FR6097	NC_002928	3506443	ins	C	CCGGCTCAG	CCGGCTCAG:36 C:1
FR6097	NC_002928	4585909	del	CA	C	C:29 CA:0
FR6123	NC_002928	570087	del	GGC	G	G:83 GGC:0	CDS	+	744/771	248/256	frameshift_variant c.744_745delCG p.Gly249fs	BPP_RS02645		enoyl-CoA hydratase/isomerase family protein
FR6123	NC_002928	806606	del	CCAAGGACAAGGG	C	C:33 CCAAGGACAAGGG:0	CDS	+	763/3639	255/1212	conservative_inframe_deletion c.763_774delAAGGGCAAGGAC p.Lys255_Asp258del	BPP_RS03760		DUF490 domain-containing protein
FR6123	NC_002928	1024954	ins	A	AC	AC:61 A:0	CDS	+	614/1232	205/409	frameshift_variant c.613_614insC p.Ser205fs	BPP_RS04735		MFS transporter
FR6123	NC_002928	1230960	del	TG	T	T:31 TG:0	CDS	+	1895/2769	632/922	frameshift_variant c.1895delG p.Gly632fs	BPP_RS05740		pertactin autotransporter
FR6123	NC_002928	1792993	del	CG	C	C:67 CG:0
FR6123	NC_002928	1857792	del	TCTTGGCAGGAGC	T	T:88 TCTTGGCAGGAGC:0
FR6123	NC_002928	1976780	ins	G	GC	GC:89 G:0	CDS	+	748/1097	250/364	frameshift_variant c.747dupC p.Trp250fs	BPP_RS09325		cobalamin biosynthesis protein CobW
FR6123	NC_002928	1983071	del	AT	A	A:44 AT:0
FR6123	NC_002928	2026868	del	GA	G	G:109 GA:0
FR6123	NC_002928	2161178	del	TGGG	T	T:11 TGGG:0
FR6123	NC_002928	2379631	del	GC	G	G:132 GC:0	CDS	+	310/672	104/223	frameshift_variant c.310delC p.Arg104fs	BPP_RS11245		EscR/YscR/HrcR family type III secretion system export apparatus protein
FR6123	NC_002928	3037246	ins	G	GGC	GGC:112 G:0
FR6123	NC_002928	3506443	ins	C	CCGGCTCAG	CCGGCTCAG:58 C:6
FR6150	NC_002928	806606	del	CCAAGGACAAGGG	C	C:17 CCAAGGACAAGGG:0	CDS	+	763/3639	255/1212	conservative_inframe_deletion c.763_774delAAGGGCAAGGAC p.Lys255_Asp258del	BPP_RS03760		DUF490 domain-containing protein
FR6150	NC_002928	1024954	ins	A	AC	AC:30 A:0	CDS	+	614/1232	205/409	frameshift_variant c.613_614insC p.Ser205fs	BPP_RS04735		MFS transporter
FR6150	NC_002928	1230960	del	TG	T	T:12 TG:0	CDS	+	1895/2769	632/922	frameshift_variant c.1895delG p.Gly632fs	BPP_RS05740		pertactin autotransporter
FR6150	NC_002928	1792993	del	CG	C	C:37 CG:2
FR6150	NC_002928	1857792	del	TCTTGGCAGGAGC	T	T:45 TCTTGGCAGGAGC:0
FR6150	NC_002928	1976780	ins	G	GC	GC:45 G:0	CDS	+	748/1097	250/364	frameshift_variant c.747dupC p.Trp250fs	BPP_RS09325		cobalamin biosynthesis protein CobW
FR6150	NC_002928	1983071	del	AT	A	A:36 AT:1
FR6150	NC_002928	2026868	del	GA	G	G:60 GA:0
FR6150	NC_002928	2161178	del	TGGG	T	T:13 TGGG:0
FR6150	NC_002928	2379631	del	GC	G	G:74 GC:0	CDS	+	310/672	104/223	frameshift_variant c.310delC p.Arg104fs	BPP_RS11245		EscR/YscR/HrcR family type III secretion system export apparatus protein
FR6150	NC_002928	3037246	ins	G	GGC	GGC:67 G:0
FR6153	NC_002928	806606	del	CCAAGGACAAGGG	C	C:17 CCAAGGACAAGGG:0	CDS	+	763/3639	255/1212	conservative_inframe_deletion c.763_774delAAGGGCAAGGAC p.Lys255_Asp258del	BPP_RS03760		DUF490 domain-containing protein
FR6153	NC_002928	1024954	ins	A	AC	AC:46 A:0	CDS	+	614/1232	205/409	frameshift_variant c.613_614insC p.Ser205fs	BPP_RS04735		MFS transporter
FR6153	NC_002928	1230960	del	TG	T	T:13 TG:0	CDS	+	1895/2769	632/922	frameshift_variant c.1895delG p.Gly632fs	BPP_RS05740		pertactin autotransporter
FR6153	NC_002928	1792993	del	CG	C	C:23 CG:1
FR6153	NC_002928	1976780	ins	G	GC	GC:48 G:0	CDS	+	748/1097	250/364	frameshift_variant c.747dupC p.Trp250fs	BPP_RS09325		cobalamin biosynthesis protein CobW
FR6153	NC_002928	1983071	del	AT	A	A:28 AT:0
FR6153	NC_002928	2026868	del	GA	G	G:69 GA:0
FR6153	NC_002928	2379631	del	GC	G	G:73 GC:0	CDS	+	310/672	104/223	frameshift_variant c.310delC p.Arg104fs	BPP_RS11245		EscR/YscR/HrcR family type III secretion system export apparatus protein
FR6153	NC_002928	2538995	ins	C	CGCGGCCGAG	CGCGGCCGAG:16 C:0	CDS	+	468/1347	156/448	disruptive_inframe_insertion c.459_467dupGGCCGAGGC p.Ala156_Ala157insAlaGluAla	BPP_RS11975		type II secretion system protein
FR6153	NC_002928	2934351	del	ACCGGCCGCCGCGGCGCGCCGGGCCTGAGCAGGCAGCGGGCTCAGGC	A	A:12 ACCGGCCGCCGCGGCGCGCCGGGCCTGAGCAGGCAGCGGGCTCAGGC:1	CDS	+			gene_fusion n.2934352_2934397delCCGGCCGCCGCGGCGCGCCGGGCCTGAGCAGGCAGCGGGCTCAGGC	BPP_RS13845		IclR family transcriptional regulator
FR6153	NC_002928	3037246	ins	G	GGC	GGC:79 G:0
FR6153	NC_002928	3223631	ins	C	CCGGA	CCGGA:37 C:4	CDS	-	48/753	16/250	frameshift_variant c.45_48dupTCCG p.Ala17fs	BPP_RS15135		ribonuclease PH
FR6153	NC_002928	3642171	del	GA	G	G:80 GA:0
FR6157	NC_002928	806606	del	CCAAGGACAAGGG	C	C:11 CCAAGGACAAGGG:0	CDS	+	763/3639	255/1212	conservative_inframe_deletion c.763_774delAAGGGCAAGGAC p.Lys255_Asp258del	BPP_RS03760		DUF490 domain-containing protein
FR6157	NC_002928	1024954	ins	A	AC	AC:20 A:0	CDS	+	614/1232	205/409	frameshift_variant c.613_614insC p.Ser205fs	BPP_RS04735		MFS transporter
FR6157	NC_002928	1230960	del	TG	T	T:14 TG:0	CDS	+	1895/2769	632/922	frameshift_variant c.1895delG p.Gly632fs	BPP_RS05740		pertactin autotransporter
FR6157	NC_002928	1792993	del	CG	C	C:19 CG:0
FR6157	NC_002928	1976780	ins	G	GC	GC:15 G:0	CDS	+	748/1097	250/364	frameshift_variant c.747dupC p.Trp250fs	BPP_RS09325		cobalamin biosynthesis protein CobW
FR6157	NC_002928	2026868	del	GA	G	G:40 GA:0
FR6157	NC_002928	2379631	del	GC	G	G:46 GC:0	CDS	+	310/672	104/223	frameshift_variant c.310delC p.Arg104fs	BPP_RS11245		EscR/YscR/HrcR family type III secretion system export apparatus protein
FR6157	NC_002928	3037246	ins	G	GGC	GGC:34 G:0
FR6157	NC_002928	4112604	ins	C	CCGCCGA	CCGCCGA:25 C:0	CDS	+	1088/1603	363/533	disruptive_inframe_insertion c.1082_1087dupCCGACG p.Ala361_Asp362dup	BPP_RS19175		gamma-glutamyltransferase
FR6157	NC_002928	4585909	del	CA	C	C:28 CA:0
FR6242	NC_002928	806606	del	CCAAGGACAAGGG	C	C:17 CCAAGGACAAGGG:0	CDS	+	763/3639	255/1212	conservative_inframe_deletion c.763_774delAAGGGCAAGGAC p.Lys255_Asp258del	BPP_RS03760		DUF490 domain-containing protein
FR6242	NC_002928	1024954	ins	A	AC	AC:57 A:0	CDS	+	614/1232	205/409	frameshift_variant c.613_614insC p.Ser205fs	BPP_RS04735		MFS transporter
FR6242	NC_002928	1230960	del	TG	T	T:21 TG:0	CDS	+	1895/2769	632/922	frameshift_variant c.1895delG p.Gly632fs	BPP_RS05740		pertactin autotransporter
FR6242	NC_002928	1792993	del	CGG	C	C:45 CGG:0
FR6242	NC_002928	1976780	ins	G	GC	GC:51 G:0	CDS	+	748/1097	250/364	frameshift_variant c.747dupC p.Trp250fs	BPP_RS09325		cobalamin biosynthesis protein CobW
FR6242	NC_002928	1983071	del	AT	A	A:37 AT:0
FR6242	NC_002928	2026868	del	GA	G	G:96 GA:0
FR6242	NC_002928	2379631	del	GC	G	G:99 GC:0	CDS	+	310/672	104/223	frameshift_variant c.310delC p.Arg104fs	BPP_RS11245		EscR/YscR/HrcR family type III secretion system export apparatus protein
FR6242	NC_002928	3037246	ins	G	GGC	GGC:90 G:0
FR6242	NC_002928	3506443	ins	C	CCGGCTCAG	CCGGCTCAG:33 C:2
FR6373	NC_002928	806606	del	CCAAGGACAAGGG	C	C:36 CCAAGGACAAGGG:0	CDS	+	763/3639	255/1212	conservative_inframe_deletion c.763_774delAAGGGCAAGGAC p.Lys255_Asp258del	BPP_RS03760		DUF490 domain-containing protein
FR6373	NC_002928	1024954	ins	A	AC	AC:81 A:0	CDS	+	614/1232	205/409	frameshift_variant c.613_614insC p.Ser205fs	BPP_RS04735		MFS transporter
FR6373	NC_002928	1229846	del	CG	C	C:25 CG:0	CDS	+	784/2769	262/922	frameshift_variant c.784delG p.Asp262fs	BPP_RS05740		pertactin autotransporter
FR6373	NC_002928	1976780	ins	G	GC	GC:102 G:1	CDS	+	748/1097	250/364	frameshift_variant c.747dupC p.Trp250fs	BPP_RS09325		cobalamin biosynthesis protein CobW
FR6373	NC_002928	1983071	del	AT	A	A:79 AT:1
FR6373	NC_002928	2026868	del	GA	G	G:110 GA:0
FR6373	NC_002928	2379631	del	GC	G	G:148 GC:0	CDS	+	310/672	104/223	frameshift_variant c.310delC p.Arg104fs	BPP_RS11245		EscR/YscR/HrcR family type III secretion system export apparatus protein
FR6373	NC_002928	4041037	del	GTGCCAGCCA	G	G:75 GTGCCAGCCA:0	CDS	-	309/1296	101/431	conservative_inframe_deletion c.301_309delTGGCTGGCA p.Trp101_Ala103del	BPP_RS18850		D-amino acid dehydrogenase
FR6373	NC_002928	4214328	del	GCGCCGGCCTGCCCGGCCCGGCGC	G	G:29 GCGCCGGCCTGCCCGGCCCGGCGC:0
FR6524	NC_002928	806606	del	CCAAGGACAAGGG	C	C:27 CCAAGGACAAGGG:0	CDS	+	763/3639	255/1212	conservative_inframe_deletion c.763_774delAAGGGCAAGGAC p.Lys255_Asp258del	BPP_RS03760		DUF490 domain-containing protein
FR6524	NC_002928	1024954	ins	A	AC	AC:74 A:0	CDS	+	614/1232	205/409	frameshift_variant c.613_614insC p.Ser205fs	BPP_RS04735		MFS transporter
FR6524	NC_002928	1230960	del	TG	T	T:19 TG:0	CDS	+	1895/2769	632/922	frameshift_variant c.1895delG p.Gly632fs	BPP_RS05740		pertactin autotransporter
FR6524	NC_002928	1709963	del	ACAGCGCGCCTGCGCTGGCCGCGCT	A	A:34 ACAGCGCGCCTGCGCTGGCCGCGCT:0	CDS	-	1023/1446	334/481	conservative_inframe_deletion c.1000_1023delAGCGCGGCCAGCGCAGGCGCGCTG p.Ser334_Leu341del	BPP_RS08020		MFS transporter
FR6524	NC_002928	1792993	del	CG	C	C:35 CG:0
FR6524	NC_002928	1976780	ins	G	GC	GC:62 G:0	CDS	+	748/1097	250/364	frameshift_variant c.747dupC p.Trp250fs	BPP_RS09325		cobalamin biosynthesis protein CobW
FR6524	NC_002928	1983071	del	AT	A	A:25 AT:0
FR6524	NC_002928	2026868	del	GA	G	G:79 GA:0
FR6524	NC_002928	2379631	del	GC	G	G:71 GC:0	CDS	+	310/672	104/223	frameshift_variant c.310delC p.Arg104fs	BPP_RS11245		EscR/YscR/HrcR family type III secretion system export apparatus protein
FR6524	NC_002928	3037246	ins	G	GGC	GGC:80 G:0
FR6524	NC_002928	3506443	ins	C	CCGGCTCAG	CCGGCTCAG:40 C:3
FR6536	NC_002928	806606	del	CCAAGGACAAGGG	C	C:78 CCAAGGACAAGGG:0	CDS	+	763/3639	255/1212	conservative_inframe_deletion c.763_774delAAGGGCAAGGAC p.Lys255_Asp258del	BPP_RS03760		DUF490 domain-containing protein
FR6536	NC_002928	1024954	ins	A	AC	AC:223 A:0	CDS	+	614/1232	205/409	frameshift_variant c.613_614insC p.Ser205fs	BPP_RS04735		MFS transporter
FR6536	NC_002928	1230960	del	TG	T	T:95 TG:0	CDS	+	1895/2769	632/922	frameshift_variant c.1895delG p.Gly632fs	BPP_RS05740		pertactin autotransporter
FR6536	NC_002928	1449661	del	GGCGGCC	G	G:220 GGCGGCC:0	CDS	+	569/819	190/272	disruptive_inframe_deletion c.569_574delCCGCGG p.Ala190_Ala191del	BPP_RS06730		hypothetical protein
FR6536	NC_002928	1792993	del	CG	C	C:50 CG:2
FR6536	NC_002928	1976780	ins	G	GC	GC:231 G:0	CDS	+	748/1097	250/364	frameshift_variant c.747dupC p.Trp250fs	BPP_RS09325		cobalamin biosynthesis protein CobW
FR6536	NC_002928	1983071	del	AT	A	A:188 AT:4
FR6536	NC_002928	2026868	del	GA	G	G:226 GA:0
FR6536	NC_002928	2379631	del	GC	G	G:282 GC:0	CDS	+	310/672	104/223	frameshift_variant c.310delC p.Arg104fs	BPP_RS11245		EscR/YscR/HrcR family type III secretion system export apparatus protein
FR6536	NC_002928	2408580	ins	A	AG	AG:18 A:0
FR6536	NC_002928	3037246	ins	G	GGC	GGC:308 G:0
FR6536	NC_002928	3642171	del	GA	G	G:180 GA:4
FR6553	NC_002928	806606	del	CCAAGGACAAGGG	C	C:44 CCAAGGACAAGGG:0	CDS	+	763/3639	255/1212	conservative_inframe_deletion c.763_774delAAGGGCAAGGAC p.Lys255_Asp258del	BPP_RS03760		DUF490 domain-containing protein
FR6553	NC_002928	1024954	ins	A	AC	AC:167 A:0	CDS	+	614/1232	205/409	frameshift_variant c.613_614insC p.Ser205fs	BPP_RS04735		MFS transporter
FR6553	NC_002928	1230960	del	TG	T	T:58 TG:0	CDS	+	1895/2769	632/922	frameshift_variant c.1895delG p.Gly632fs	BPP_RS05740		pertactin autotransporter
FR6553	NC_002928	1792993	del	CG	C	C:27 CG:1
FR6553	NC_002928	1976780	ins	G	GC	GC:138 G:0	CDS	+	748/1097	250/364	frameshift_variant c.747dupC p.Trp250fs	BPP_RS09325		cobalamin biosynthesis protein CobW
FR6553	NC_002928	1983071	del	AT	A	A:89 AT:3
FR6553	NC_002928	2026868	del	GA	G	G:122 GA:0
FR6553	NC_002928	2379631	del	GC	G	G:164 GC:0	CDS	+	310/672	104/223	frameshift_variant c.310delC p.Arg104fs	BPP_RS11245		EscR/YscR/HrcR family type III secretion system export apparatus protein
FR6553	NC_002928	3037246	ins	G	GGC	GGC:185 G:0
FR6553	NC_002928	4073095	del	TC	T	T:11 TC:0
FR6553	NC_002928	4627879	del	CG	C	C:50 CG:0
FR6584	NC_002928	151786	del	CGG	C	C:85 CGG:0
FR6584	NC_002928	806606	del	CCAAGGACAAGGG	C	C:50 CCAAGGACAAGGG:0	CDS	+	763/3639	255/1212	conservative_inframe_deletion c.763_774delAAGGGCAAGGAC p.Lys255_Asp258del	BPP_RS03760		DUF490 domain-containing protein
FR6584	NC_002928	1024954	ins	A	AC	AC:158 A:0	CDS	+	614/1232	205/409	frameshift_variant c.613_614insC p.Ser205fs	BPP_RS04735		MFS transporter
FR6584	NC_002928	1725183	ins	T	TA	TA:170 T:0
FR6584	NC_002928	1792993	del	CG	C	C:29 CG:0
FR6584	NC_002928	1976780	ins	G	GC	GC:187 G:0	CDS	+	748/1097	250/364	frameshift_variant c.747dupC p.Trp250fs	BPP_RS09325		cobalamin biosynthesis protein CobW
FR6584	NC_002928	1983071	del	AT	A	A:129 AT:3
FR6584	NC_002928	2026868	del	GA	G	G:201 GA:0
FR6584	NC_002928	2138051	del	CG	C	C:92 CG:1
FR6584	NC_002928	2379631	del	GC	G	G:209 GC:2	CDS	+	310/672	104/223	frameshift_variant c.310delC p.Arg104fs	BPP_RS11245		EscR/YscR/HrcR family type III secretion system export apparatus protein
FR6650	NC_002928	806606	del	CCAAGGACAAGGG	C	C:41 CCAAGGACAAGGG:0	CDS	+	763/3639	255/1212	conservative_inframe_deletion c.763_774delAAGGGCAAGGAC p.Lys255_Asp258del	BPP_RS03760		DUF490 domain-containing protein
FR6650	NC_002928	1024954	ins	A	AC	AC:118 A:0	CDS	+	614/1232	205/409	frameshift_variant c.613_614insC p.Ser205fs	BPP_RS04735		MFS transporter
FR6650	NC_002928	1230960	del	TG	T	T:66 TG:0	CDS	+	1895/2769	632/922	frameshift_variant c.1895delG p.Gly632fs	BPP_RS05740		pertactin autotransporter
FR6650	NC_002928	1792993	del	CG	C	C:61 CG:1
FR6650	NC_002928	1976780	ins	G	GC	GC:119 G:0	CDS	+	748/1097	250/364	frameshift_variant c.747dupC p.Trp250fs	BPP_RS09325		cobalamin biosynthesis protein CobW
FR6650	NC_002928	1983071	del	AT	A	A:107 AT:3
FR6650	NC_002928	2026868	del	GA	G	G:168 GA:0
FR6650	NC_002928	2379631	del	GC	G	G:184 GC:1	CDS	+	310/672	104/223	frameshift_variant c.310delC p.Arg104fs	BPP_RS11245		EscR/YscR/HrcR family type III secretion system export apparatus protein
FR6650	NC_002928	2538995	ins	C	CGCGGCCGAG	CGCGGCCGAG:69 C:0	CDS	+	468/1347	156/448	disruptive_inframe_insertion c.459_467dupGGCCGAGGC p.Ala156_Ala157insAlaGluAla	BPP_RS11975		type II secretion system protein
FR6650	NC_002928	3037246	ins	G	GGC	GGC:153 G:0
FR6650	NC_002928	3223631	ins	C	CCGGA	CCGGA:134 C:12	CDS	-	48/753	16/250	frameshift_variant c.45_48dupTCCG p.Ala17fs	BPP_RS15135		ribonuclease PH
FR6650	NC_002928	3642171	del	GA	G	G:138 GA:1
FR6668	NC_002928	806606	del	CCAAGGACAAGGG	C	C:45 CCAAGGACAAGGG:0	CDS	+	763/3639	255/1212	conservative_inframe_deletion c.763_774delAAGGGCAAGGAC p.Lys255_Asp258del	BPP_RS03760		DUF490 domain-containing protein
FR6668	NC_002928	1024954	ins	A	AC	AC:98 A:0	CDS	+	614/1232	205/409	frameshift_variant c.613_614insC p.Ser205fs	BPP_RS04735		MFS transporter
FR6668	NC_002928	1230960	del	TG	T	T:43 TG:0	CDS	+	1895/2769	632/922	frameshift_variant c.1895delG p.Gly632fs	BPP_RS05740		pertactin autotransporter
FR6668	NC_002928	1792993	del	CG	C	C:55 CG:1
FR6668	NC_002928	1976780	ins	G	GC	GC:123 G:0	CDS	+	748/1097	250/364	frameshift_variant c.747dupC p.Trp250fs	BPP_RS09325		cobalamin biosynthesis protein CobW
FR6668	NC_002928	1983071	del	AT	A	A:80 AT:0
FR6668	NC_002928	2026868	del	GA	G	G:142 GA:0
FR6668	NC_002928	2379631	del	GC	G	G:198 GC:0	CDS	+	310/672	104/223	frameshift_variant c.310delC p.Arg104fs	BPP_RS11245		EscR/YscR/HrcR family type III secretion system export apparatus protein
FR6668	NC_002928	3037246	ins	G	GGC	GGC:150 G:0
FR6668	NC_002928	4112604	ins	C	CCGCCGA	CCGCCGA:87 C:0	CDS	+	1088/1603	363/533	disruptive_inframe_insertion c.1082_1087dupCCGACG p.Ala361_Asp362dup	BPP_RS19175		gamma-glutamyltransferase
FR6668	NC_002928	4585909	del	CA	C	C:93 CA:0
FR6705	NC_002928	520627	ins	A	AT	AT:73 A:0
FR6705	NC_002928	806606	del	CCAAGGACAAGGG	C	C:38 CCAAGGACAAGGG:0	CDS	+	763/3639	255/1212	conservative_inframe_deletion c.763_774delAAGGGCAAGGAC p.Lys255_Asp258del	BPP_RS03760		DUF490 domain-containing protein
FR6705	NC_002928	1024954	ins	A	AC	AC:95 A:0	CDS	+	614/1232	205/409	frameshift_variant c.613_614insC p.Ser205fs	BPP_RS04735		MFS transporter
FR6705	NC_002928	1050964	del	TCCGGGTCGGTGTCGTTCCTGAGCACGCCCTGGG	T	T:46 TCCGGGTCGGTGTCGTTCCTGAGCACGCCCTGGG:0	CDS	-	1267/6648	412/2215	disruptive_inframe_deletion c.1235_1267delCCCAGGGCGTGCTCAGGAACGACACCGACCCGG p.Ala412_Pro422del	BPP_RS04835		type I secretion C-terminal target domain-containing protein
FR6705	NC_002928	1088463	del	GGCGCGGGGCGGGCACGGCGTGCCAGTC	G	G:70 GGCGCGGGGCGGGCACGGCGTGCCAGTC:0	CDS	-	759/1446	245/481	conservative_inframe_deletion c.733_759delGACTGGCACGCCGTGCCCGCCCCGCGC p.Asp245_Arg253del	BPP_RS05015		amidase
FR6705	NC_002928	1230960	del	TG	T	T:55 TG:0	CDS	+	1895/2769	632/922	frameshift_variant c.1895delG p.Gly632fs	BPP_RS05740		pertactin autotransporter
FR6705	NC_002928	1792993	del	CG	C	C:36 CG:0
FR6705	NC_002928	1976780	ins	G	GC	GC:110 G:0	CDS	+	748/1097	250/364	frameshift_variant c.747dupC p.Trp250fs	BPP_RS09325		cobalamin biosynthesis protein CobW
FR6705	NC_002928	1983071	del	AT	A	A:72 AT:3
FR6705	NC_002928	2026868	del	GA	G	G:118 GA:0
FR6705	NC_002928	2161178	del	TGGG	T	T:9 TGGG:0
FR6705	NC_002928	2379631	del	GC	G	G:163 GC:0	CDS	+	310/672	104/223	frameshift_variant c.310delC p.Arg104fs	BPP_RS11245		EscR/YscR/HrcR family type III secretion system export apparatus protein
FR6705	NC_002928	3037246	ins	G	GGC	GGC:136 G:0
FR6705	NC_002928	3408955	del	TC	T	T:127 TC:0	CDS	+	42/1200	14/399	frameshift_variant c.42delC p.Ser15fs	BPP_RS15975		pyridoxal phosphate-dependent aminotransferase
FR6705	NC_002928	3506443	ins	C	CCGGCTCAG	CCGGCTCAG:67 C:6
FR6839	NC_002928	806606	del	CCAAGGACAAGGG	C	C:34 CCAAGGACAAGGG:0	CDS	+	763/3639	255/1212	conservative_inframe_deletion c.763_774delAAGGGCAAGGAC p.Lys255_Asp258del	BPP_RS03760		DUF490 domain-containing protein
FR6839	NC_002928	1024954	ins	A	AC	AC:123 A:0	CDS	+	614/1232	205/409	frameshift_variant c.613_614insC p.Ser205fs	BPP_RS04735		MFS transporter
FR6839	NC_002928	1230960	del	TG	T	T:47 TG:0	CDS	+	1895/2769	632/922	frameshift_variant c.1895delG p.Gly632fs	BPP_RS05740		pertactin autotransporter
FR6839	NC_002928	1792993	del	CG	C	C:49 CG:3
FR6839	NC_002928	1857792	del	TCTTGGCAGGAGC	T	T:109 TCTTGGCAGGAGC:0
FR6839	NC_002928	1976780	ins	G	GC	GC:103 G:0	CDS	+	748/1097	250/364	frameshift_variant c.747dupC p.Trp250fs	BPP_RS09325		cobalamin biosynthesis protein CobW
FR6839	NC_002928	1983071	del	AT	A	A:99 AT:2
FR6839	NC_002928	2026868	del	GA	G	G:125 GA:0
FR6839	NC_002928	2379631	del	GC	G	G:171 GC:0	CDS	+	310/672	104/223	frameshift_variant c.310delC p.Arg104fs	BPP_RS11245		EscR/YscR/HrcR family type III secretion system export apparatus protein
FR6839	NC_002928	3037246	ins	G	GGC	GGC:127 G:0
FR6839	NC_002928	3506443	ins	C	CCGGCTCAG	CCGGCTCAG:84 C:9
FR6850	NC_002928	806606	del	CCAAGGACAAGGG	C	C:38 CCAAGGACAAGGG:0	CDS	+	763/3639	255/1212	conservative_inframe_deletion c.763_774delAAGGGCAAGGAC p.Lys255_Asp258del	BPP_RS03760		DUF490 domain-containing protein
FR6850	NC_002928	1024954	ins	A	AC	AC:134 A:0	CDS	+	614/1232	205/409	frameshift_variant c.613_614insC p.Ser205fs	BPP_RS04735		MFS transporter
FR6850	NC_002928	1229350	del	CG	C	C:158 CG:0	CDS	+	283/2769	95/922	frameshift_variant c.283delG p.Val95fs	BPP_RS05740		pertactin autotransporter
FR6850	NC_002928	1792993	del	CGG	C	C:80 CGG:0
FR6850	NC_002928	1976780	ins	G	GC	GC:132 G:0	CDS	+	748/1097	250/364	frameshift_variant c.747dupC p.Trp250fs	BPP_RS09325		cobalamin biosynthesis protein CobW
FR6850	NC_002928	1983071	del	AT	A	A:109 AT:3
FR6850	NC_002928	2026868	del	GA	G	G:141 GA:0
FR6850	NC_002928	2161178	del	TGGG	T	T:12 TGGG:0
FR6850	NC_002928	2379631	del	GC	G	G:178 GC:0	CDS	+	310/672	104/223	frameshift_variant c.310delC p.Arg104fs	BPP_RS11245		EscR/YscR/HrcR family type III secretion system export apparatus protein
FR6850	NC_002928	3186605	del	CGCCGACGCCGCGCCCGGCCAGCAG	C	C:87 CGCCGACGCCGCGCCCGGCCAGCAG:0	CDS	+	947/2085	316/694	disruptive_inframe_deletion c.947_970delCCGGCCAGCAGGCCGACGCCGCGC p.Pro316_Ala323del	BPP_RS14990		hypothetical protein
FR6850	NC_002928	4232094	del	CGCCAAGAAGGCGCCTGCCAAGAAGGCTGCT	C	C:33 CGCCAAGAAGGCGCCTGCCAAGAAGGCTGCT:0	CDS	+	390/588	130/195	disruptive_inframe_deletion c.390_419delTGCCAAGAAGGCGCCTGCCAAGAAGGCTGC p.Ala131_Ala140del	BPP_RS19720		histone
H100	NC_002928	806606	del	CCAAGGACAAGGG	C	C:178 CCAAGGACAAGGG:0	CDS	+	763/3639	255/1212	conservative_inframe_deletion c.763_774delAAGGGCAAGGAC p.Lys255_Asp258del	BPP_RS03760		DUF490 domain-containing protein
H100	NC_002928	1024954	ins	A	AC	AC:18 A:0	CDS	+	614/1232	205/409	frameshift_variant c.613_614insC p.Ser205fs	BPP_RS04735		MFS transporter
H100	NC_002928	1230960	del	TG	T	T:102 TG:1	CDS	+	1895/2769	632/922	frameshift_variant c.1895delG p.Gly632fs	BPP_RS05740		pertactin autotransporter
H100	NC_002928	1976780	ins	G	GC	GC:217 G:0	CDS	+	748/1097	250/364	frameshift_variant c.747dupC p.Trp250fs	BPP_RS09325		cobalamin biosynthesis protein CobW
H100	NC_002928	1983071	del	AT	A	A:239 AT:2
H100	NC_002928	2026868	del	GA	G	G:291 GA:0
H100	NC_002928	2161178	del	TGG	T	T:151 TGG:0
H100	NC_002928	2379631	del	GC	G	G:326 GC:0	CDS	+	310/672	104/223	frameshift_variant c.310delC p.Arg104fs	BPP_RS11245		EscR/YscR/HrcR family type III secretion system export apparatus protein
H100	NC_002928	2388534	del	AGGGCGAGCG	A	A:172 AGGGCGAGCG:0	CDS	-	1/1161	1/386	frameshift_variant&start_lost c.-8_1delCGCTCGCCC p.Met1fs	BPP_RS11290		hypothetical protein
H100	NC_002928	3037246	ins	G	GGC	GGC:300 G:2
H100	NC_002928	3506443	ins	C	CCGGCTCAG	CCGGCTCAG:202 C:6
H100	NC_002928	3642171	del	GA	G	G:276 GA:2
H101	NC_002928	806606	del	CCAAGGACAAGGG	C	C:140 CCAAGGACAAGGG:0	CDS	+	763/3639	255/1212	conservative_inframe_deletion c.763_774delAAGGGCAAGGAC p.Lys255_Asp258del	BPP_RS03760		DUF490 domain-containing protein
H101	NC_002928	1024954	ins	A	AC	AC:10 A:0	CDS	+	614/1232	205/409	frameshift_variant c.613_614insC p.Ser205fs	BPP_RS04735		MFS transporter
H101	NC_002928	1212307	del	TCCCTGCGGGGACAGGCACCCCGAGAGTTTGCGGGTGCCAGTCC	T	T:100 TCCCTGCGGGGACAGGCACCCCGAGAGTTTGCGGGTGCCAGTCC:1
H101	NC_002928	1229846	del	CG	C	C:149 CG:0	CDS	+	784/2769	262/922	frameshift_variant c.784delG p.Asp262fs	BPP_RS05740		pertactin autotransporter
H101	NC_002928	1976780	ins	G	GC	GC:50 G:0	CDS	+	748/1097	250/364	frameshift_variant c.747dupC p.Trp250fs	BPP_RS09325		cobalamin biosynthesis protein CobW
H101	NC_002928	1983071	del	AT	A	A:169 AT:2
H101	NC_002928	2026868	del	GA	G	G:211 GA:0
H101	NC_002928	2161178	del	TGGG	T	T:140 TGGG:0
H101	NC_002928	2379631	del	GC	G	G:289 GC:0	CDS	+	310/672	104/223	frameshift_variant c.310delC p.Arg104fs	BPP_RS11245		EscR/YscR/HrcR family type III secretion system export apparatus protein
H101	NC_002928	2388534	del	AGGGCGAGCG	A	A:149 AGGGCGAGCG:0	CDS	-	1/1161	1/386	frameshift_variant&start_lost c.-8_1delCGCTCGCCC p.Met1fs	BPP_RS11290		hypothetical protein
H101	NC_002928	2850508	del	GA	G	G:173 GA:0
H101	NC_002928	3477369	ins	G	GCC	GCC:19 G:2
H102	NC_002928	301833	ins	A	AGCGCGCCGGCGCGCTC	AGCGCGCCGGCGCGCTC:150 A:6	CDS	-	481/996	161/331	frameshift_variant c.466_481dupGAGCGCGCCGGCGCGC p.Leu161fs	BPP_RS01475		tripartite tricarboxylate transporter substrate binding protein
H102	NC_002928	437665	del	ACCGCCGCCGCCT	A	A:137 ACCGCCGCCGCCT:0
H102	NC_002928	1024954	ins	A	AC	AC:24 A:0	CDS	+	614/1232	205/409	frameshift_variant c.613_614insC p.Ser205fs	BPP_RS04735		MFS transporter
H102	NC_002928	1792993	del	CG	C	C:201 CG:3
H102	NC_002928	1976780	ins	G	GC	GC:210 G:0	CDS	+	748/1097	250/364	frameshift_variant c.747dupC p.Trp250fs	BPP_RS09325		cobalamin biosynthesis protein CobW
H102	NC_002928	1983071	del	AT	A	A:230 AT:2
H102	NC_002928	2388534	del	AGGGCGAGCG	A	A:169 AGGGCGAGCG:0	CDS	-	1/1161	1/386	frameshift_variant&start_lost c.-8_1delCGCTCGCCC p.Met1fs	BPP_RS11290		hypothetical protein
H102	NC_002928	2704974	ins	C	CCGTAAGG	CCGTAAGG:250 C:13
H102	NC_002928	3355820	ins	G	GA	GA:228 G:5
H102	NC_002928	3497307	del	GT	G	G:271 GT:3
H102	NC_002928	4385787	del	GC	G	G:220 GC:2	CDS	+	600/1056	200/351	frameshift_variant c.600delC p.Asp201fs	BPP_RS20450		lactate dehydrogenase
H104	NC_002928	806606	del	CCAAGGACAAGGG	C	C:94 CCAAGGACAAGGG:0	CDS	+	763/3639	255/1212	conservative_inframe_deletion c.763_774delAAGGGCAAGGAC p.Lys255_Asp258del	BPP_RS03760		DUF490 domain-containing protein
H104	NC_002928	1024954	ins	A	AC	AC:12 A:0	CDS	+	614/1232	205/409	frameshift_variant c.613_614insC p.Ser205fs	BPP_RS04735		MFS transporter
H104	NC_002928	1792993	del	CGG	C	C:165 CGG:0
H104	NC_002928	1975134	del	CT	C	C:250 CT:0
H104	NC_002928	1976780	ins	G	GC	GC:119 G:0	CDS	+	748/1097	250/364	frameshift_variant c.747dupC p.Trp250fs	BPP_RS09325		cobalamin biosynthesis protein CobW
H104	NC_002928	1983071	del	AT	A	A:163 AT:3
H104	NC_002928	2026868	del	GA	G	G:216 GA:0
H104	NC_002928	2161178	del	TGGG	T	T:156 TGGG:0
H104	NC_002928	2379631	del	GC	G	G:264 GC:1	CDS	+	310/672	104/223	frameshift_variant c.310delC p.Arg104fs	BPP_RS11245		EscR/YscR/HrcR family type III secretion system export apparatus protein
H105	NC_002928	151786	del	CGG	C	C:141 CGG:0
H105	NC_002928	806606	del	CCAAGGACAAGGG	C	C:71 CCAAGGACAAGGG:0	CDS	+	763/3639	255/1212	conservative_inframe_deletion c.763_774delAAGGGCAAGGAC p.Lys255_Asp258del	BPP_RS03760		DUF490 domain-containing protein
H105	NC_002928	1792993	del	CGG	C	C:122 CGG:0
H105	NC_002928	1976780	ins	G	GC	GC:74 G:0	CDS	+	748/1097	250/364	frameshift_variant c.747dupC p.Trp250fs	BPP_RS09325		cobalamin biosynthesis protein CobW
H105	NC_002928	1983071	del	AT	A	A:109 AT:2
H105	NC_002928	2026868	del	GA	G	G:138 GA:0
H105	NC_002928	2138051	del	CG	C	C:130 CG:0
H105	NC_002928	2161178	del	TG	T	T:48 TG:5
H105	NC_002928	2379631	del	GC	G	G:165 GC:0	CDS	+	310/672	104/223	frameshift_variant c.310delC p.Arg104fs	BPP_RS11245		EscR/YscR/HrcR family type III secretion system export apparatus protein
H105	NC_002928	2388534	del	AGGGCGAGCG	A	A:96 AGGGCGAGCG:1	CDS	-	1/1161	1/386	frameshift_variant&start_lost c.-8_1delCGCTCGCCC p.Met1fs	BPP_RS11290		hypothetical protein
H105	NC_002928	2503614	del	TGCCG	T	T:184 TGCCG:0
H105	NC_002928	3506443	ins	C	CCGGCTCAG	CCGGCTCAG:91 C:4
H105	NC_002928	4338386	del	TGCCTGGCGGCGGCCGGCCTGCTGCGCGCCGCCG	T	T:103 TGCCTGGCGGCGGCCGGCCTGCTGCGCGCCGCCG:0	CDS	+	137/735	46/244	disruptive_inframe_deletion c.137_169delCGGCCGGCCTGCTGCGCGCCGCCGGCCTGGCGG p.Ala46_Ala56del	BPP_RS20215		allophanate hydrolase subunit 1
H242	NC_002928	806606	del	CCAAGGACAAGGG	C	C:112 CCAAGGACAAGGG:0	CDS	+	763/3639	255/1212	conservative_inframe_deletion c.763_774delAAGGGCAAGGAC p.Lys255_Asp258del	BPP_RS03760		DUF490 domain-containing protein
H242	NC_002928	1230960	del	TG	T	T:35 TG:0	CDS	+	1895/2769	632/922	frameshift_variant c.1895delG p.Gly632fs	BPP_RS05740		pertactin autotransporter
H242	NC_002928	1792993	del	CG	C	C:192 CG:5
H242	NC_002928	1976780	ins	G	GC	GC:45 G:0	CDS	+	748/1097	250/364	frameshift_variant c.747dupC p.Trp250fs	BPP_RS09325		cobalamin biosynthesis protein CobW
H242	NC_002928	1983071	del	AT	A	A:177 AT:0
H242	NC_002928	2026868	del	GA	G	G:234 GA:0
H242	NC_002928	2161178	del	TGGG	T	T:137 TGGG:0
H242	NC_002928	2379631	del	GC	G	G:248 GC:0	CDS	+	310/672	104/223	frameshift_variant c.310delC p.Arg104fs	BPP_RS11245		EscR/YscR/HrcR family type III secretion system export apparatus protein
H242	NC_002928	2388534	del	AGGGCGAGCG	A	A:132 AGGGCGAGCG:0	CDS	-	1/1161	1/386	frameshift_variant&start_lost c.-8_1delCGCTCGCCC p.Met1fs	BPP_RS11290		hypothetical protein
H242	NC_002928	2850508	ins	G	GA	GA:211 G:0
H242	NC_002928	3037246	ins	G	GGC	GGC:273 G:0
H242	NC_002928	3506443	ins	C	CCGGCTCAG	CCGGCTCAG:139 C:6
H242	NC_002928	3642171	del	GA	G	G:264 GA:3
H299	NC_002928	806606	del	CCAAGGACAAGGG	C	C:10 CCAAGGACAAGGG:0	CDS	+	763/3639	255/1212	conservative_inframe_deletion c.763_774delAAGGGCAAGGAC p.Lys255_Asp258del	BPP_RS03760		DUF490 domain-containing protein
H299	NC_002928	1792993	del	CG	C	C:44 CG:0
H299	NC_002928	1983071	del	AT	A	A:29 AT:0
H299	NC_002928	2026868	del	GA	G	G:73 GA:0
H299	NC_002928	2379631	del	GC	G	G:86 GC:0	CDS	+	310/672	104/223	frameshift_variant c.310delC p.Arg104fs	BPP_RS11245		EscR/YscR/HrcR family type III secretion system export apparatus protein
H299	NC_002928	2388534	del	AGGGCGAGCG	A	A:25 AGGGCGAGCG:0	CDS	-	1/1161	1/386	frameshift_variant&start_lost c.-8_1delCGCTCGCCC p.Met1fs	BPP_RS11290		hypothetical protein
H299	NC_002928	2394540	del	AG	A	A:45 AG:0	CDS	-	290/430	97/142	frameshift_variant c.290delC p.Pro97fs	BPP_RS11310		ATP-binding protein
H299	NC_002928	3037246	ins	G	GGC	GGC:50 G:0
H299	NC_002928	3642171	del	GA	G	G:26 GA:0
H314	NC_002928	437665	del	ACCGCCGCCGCCT	A	A:137 ACCGCCGCCGCCT:0
H314	NC_002928	1024954	ins	A	AC	AC:23 A:0	CDS	+	614/1232	205/409	frameshift_variant c.613_614insC p.Ser205fs	BPP_RS04735		MFS transporter
H314	NC_002928	1231275	del	ATATC	A	A:197 ATATC:0	CDS	+	2208/2769	736/922	frameshift_variant c.2208_2211delTATC p.Tyr736fs	BPP_RS05740		pertactin autotransporter
H314	NC_002928	1976780	ins	G	GC	GC:210 G:0	CDS	+	748/1097	250/364	frameshift_variant c.747dupC p.Trp250fs	BPP_RS09325		cobalamin biosynthesis protein CobW
H314	NC_002928	1983071	del	AT	A	A:189 AT:4
H314	NC_002928	2388534	del	AGGGCGAGCG	A	A:165 AGGGCGAGCG:0	CDS	-	1/1161	1/386	frameshift_variant&start_lost c.-8_1delCGCTCGCCC p.Met1fs	BPP_RS11290		hypothetical protein
H314	NC_002928	3076371	del	AGCCGCGCAGGGCCGGCAGACCGGCGCCTGCGCAG	A	A:26 AGCCGCGCAGGGCCGGCAGACCGGCGCCTGCGCAG:0	CDS	-	1446/1716	471/571	frameshift_variant c.1413_1446delCTGCGCAGGCGCCGGTCTGCCGGCCCTGCGCGGC p.Cys472fs	BPP_RS14535		general secretion pathway protein
H314	NC_002928	3124640	del	CGCCCTG	C	C:193 CGCCCTG:0	CDS	+	53/1193	18/396	disruptive_inframe_deletion c.53_58delCCCTGG p.Ala18_Leu19del	BPP_RS22580		hypothetical protein
H314	NC_002928	3477369	ins	G	GCC	GCC:35 G:0
H314	NC_002928	3497307	del	GT	G	G:253 GT:1
H554	NC_002928	437665	del	ACCGCCGCCGCCT	A	A:96 ACCGCCGCCGCCT:0
H554	NC_002928	505122	del	CG	C	C:39 CG:2
H554	NC_002928	1024954	ins	A	AC	AC:11 A:0	CDS	+	614/1232	205/409	frameshift_variant c.613_614insC p.Ser205fs	BPP_RS04735		MFS transporter
H554	NC_002928	1231275	del	ATATC	A	A:105 ATATC:0	CDS	+	2208/2769	736/922	frameshift_variant c.2208_2211delTATC p.Tyr736fs	BPP_RS05740		pertactin autotransporter
H554	NC_002928	1976780	ins	G	GC	GC:137 G:0	CDS	+	748/1097	250/364	frameshift_variant c.747dupC p.Trp250fs	BPP_RS09325		cobalamin biosynthesis protein CobW
H554	NC_002928	1983071	del	AT	A	A:143 AT:4
H554	NC_002928	2161178	del	TG	T	T:46 TG:3
H554	NC_002928	2388534	del	AGGGCGAGCG	A	A:108 AGGGCGAGCG:0	CDS	-	1/1161	1/386	frameshift_variant&start_lost c.-8_1delCGCTCGCCC p.Met1fs	BPP_RS11290		hypothetical protein
H554	NC_002928	3076371	del	AGCCGCGCAGGGCCGGCAGACCGGCGCCTGCGCAG	A	A:23 AGCCGCGCAGGGCCGGCAGACCGGCGCCTGCGCAG:0	CDS	-	1446/1716	471/571	frameshift_variant c.1413_1446delCTGCGCAGGCGCCGGTCTGCCGGCCCTGCGCGGC p.Cys472fs	BPP_RS14535		general secretion pathway protein
H554	NC_002928	3124640	del	CGCCCTG	C	C:104 CGCCCTG:1	CDS	+	53/1193	18/396	disruptive_inframe_deletion c.53_58delCCCTGG p.Ala18_Leu19del	BPP_RS22580		hypothetical protein
H554	NC_002928	3497307	del	GT	G	G:142 GT:2
H555	NC_002928	806606	del	CCAAGGACAAGGG	C	C:143 CCAAGGACAAGGG:0	CDS	+	763/3639	255/1212	conservative_inframe_deletion c.763_774delAAGGGCAAGGAC p.Lys255_Asp258del	BPP_RS03760		DUF490 domain-containing protein
H555	NC_002928	1024954	ins	A	AC	AC:21 A:0	CDS	+	614/1232	205/409	frameshift_variant c.613_614insC p.Ser205fs	BPP_RS04735		MFS transporter
H555	NC_002928	1230960	del	TG	T	T:76 TG:0	CDS	+	1895/2769	632/922	frameshift_variant c.1895delG p.Gly632fs	BPP_RS05740		pertactin autotransporter
H555	NC_002928	1792993	del	CG	C	C:232 CG:5
H555	NC_002928	1976780	ins	G	GC	GC:205 G:0	CDS	+	748/1097	250/364	frameshift_variant c.747dupC p.Trp250fs	BPP_RS09325		cobalamin biosynthesis protein CobW
H555	NC_002928	2026868	del	GA	G	G:249 GA:0
H555	NC_002928	2161178	del	TGG	T	T:119 TGG:0
H555	NC_002928	2379631	del	GC	G	G:273 GC:0	CDS	+	310/672	104/223	frameshift_variant c.310delC p.Arg104fs	BPP_RS11245		EscR/YscR/HrcR family type III secretion system export apparatus protein
H555	NC_002928	2388534	del	AGGGCGAGCG	A	A:145 AGGGCGAGCG:0	CDS	-	1/1161	1/386	frameshift_variant&start_lost c.-8_1delCGCTCGCCC p.Met1fs	BPP_RS11290		hypothetical protein
H555	NC_002928	3037246	ins	G	GGC	GGC:268 G:0
H555	NC_002928	3506443	ins	C	CCGGCTCAG	CCGGCTCAG:145 C:5
H555	NC_002928	3642171	del	GA	G	G:237 GA:6
H580	NC_002928	806606	del	CCAAGGACAAGGG	C	C:156 CCAAGGACAAGGG:0	CDS	+	763/3639	255/1212	conservative_inframe_deletion c.763_774delAAGGGCAAGGAC p.Lys255_Asp258del	BPP_RS03760		DUF490 domain-containing protein
H580	NC_002928	1024954	ins	A	AC	AC:22 A:0	CDS	+	614/1232	205/409	frameshift_variant c.613_614insC p.Ser205fs	BPP_RS04735		MFS transporter
H580	NC_002928	1230960	del	TG	T	T:89 TG:0	CDS	+	1895/2769	632/922	frameshift_variant c.1895delG p.Gly632fs	BPP_RS05740		pertactin autotransporter
[truncated: 881 more rows]
