# Supplementary material for: No innocent bystanders: pertussis vaccination and evolutionary parallelisms between Bordetella parapertussis and Bordetella pertussis
Source: Microb Genom. 2025 Nov 14;11(11):001544. doi: 10.1099/mgen.0.001544 (PMC12617973; doi:10.1099/mgen.0.001544)
Supplement: Uncited Table S5. [file mgen-11-01544-s006.xlsx]

## Sheet: Feuil1
Table S5. Pertactin sequence variants observed in 191 Bordetella parapertussis isolates
Event number	Genetic event @	Mutation Type	Frequencies	Phylogenetic group
1	prn::ΔG-1895*	deletion	142/250	1.2.1
2	prn::Δ9bp-1750+ΔG-1895	deletions	1/250	1.2.1
3	prn::Δ5bp-75	deletion	1/250	1.1
4	prn::ΔG-283	deletion	4/250	1.2
5	prn::ΔG-721	deletion	1/250	1.1
6	prn::ΔG-784	deletion	11/250	1.2
7	prn::ΔA-988	deletion	7/250	1.1
8	prn::Δ4bp-2208	deletion	3/250	1.1
9	prn::ins-9bp-1750+ΔG-1895	insertion and deletion	2/250	1.2.1
10	prn::ins-18bp-1750+ΔG-1895	insertion and deletion	5/250	1.2.1
11	prn::insG-709	insertion	1/250	1.2
12	prn::insG-785	insertion	1/250	1.2
14	prn::ins-13bp-923	insertion	4/250	1.2
15	prn::C1168T	Nonsense mutation leading to stop codon	3/250	1.2
16	prn::C1372T	Nonsense mutation leading to stop codon	1/250	1.2
17	prn::G1913A	Nonsense mutation leading to stop codon	3/250	1.2
18	prn::C2533T	Nonsense mutation leading to stop codon	2/250	1.1 and 1.2
@ prn from reference strain 12822 taken as reference (Accession nb: NC_002928.3)
* main genomic event found in 142/250 isolates
Δ: deletion; ins: insertion
